# Supplementary material for: Loss of miR-101-3p in melanoma stabilizes genomic integrity, leading to cell death prevention
Source: Cell Mol Biol Lett. 2024 Mar 2;29:29. doi: 10.1186/s11658-024-00552-2 (PMC10909299; doi:10.1186/s11658-024-00552-2)
Supplement: Supplementary file 2 — Additional file 2. SupplTab1_C3mir_GSEA. [file 11658_2024_552_MOESM2_ESM.xlsx]

## Sheet: Suppltable_1
NAME	GS<br> follow link to MSigDB	GS DETAILS	SIZE	ES	NES	NOM p-val	FDR q-val	FWER p-val	RANK AT MAX	LEADING EDGE
GCACCTT_MIR18A_MIR18B	GCACCTT_MIR18A_MIR18B	Details ...	104	-0.50605	-1.69999	0	0.18052	0.141	3030	tags=37%, list=17%, signal=44%
TTGGAGA_MIR5155P_MIR519E	TTGGAGA_MIR5155P_MIR519E	Details ...	118	-0.481837	-1.63509	0.00123153	0.201434	0.275	3509	tags=36%, list=20%, signal=44%
GGCCAGT_MIR193A_MIR193B	GGCCAGT_MIR193A_MIR193B	Details ...	80	-0.502019	-1.62304	0	0.156323	0.315	2419	tags=29%, list=14%, signal=33%
AGGAGTG_MIR483	AGGAGTG_MIR483	Details ...	55	-0.526498	-1.60928	0.00263158	0.142157	0.369	2869	tags=29%, list=16%, signal=35%
ACACTAC_MIR1423P	ACACTAC_MIR1423P	Details ...	116	-0.466724	-1.60697	0	0.118151	0.381	2654	tags=30%, list=15%, signal=35%
CAGTATT_MIR200B_MIR200C_MIR429	CAGTATT_MIR200B_MIR200C_MIR429	Details ...	403	-0.418931	-1.58489	0	0.127315	0.463	3586	tags=33%, list=20%, signal=41%
ATATGCA_MIR448	ATATGCA_MIR448	Details ...	166	-0.443337	-1.57963	0.00123153	0.114564	0.482	3456	tags=35%, list=19%, signal=43%
ACTGCCT_MIR34B	ACTGCCT_MIR34B	Details ...	191	-0.428661	-1.53172	0	0.168496	0.669	3869	tags=40%, list=22%, signal=51%
CATGTAA_MIR496	CATGTAA_MIR496	Details ...	156	-0.432687	-1.53063	0.00118906	0.151672	0.671	4269	tags=42%, list=24%, signal=54%
GTCAGGA_MIR378	GTCAGGA_MIR378	Details ...	47	-0.506294	-1.51339	0.0215208	0.168204	0.757	3248	tags=43%, list=18%, signal=52%
AATGGAG_MIR136	AATGGAG_MIR136	Details ...	66	-0.478649	-1.49564	0.0148448	0.188169	0.821	3904	tags=39%, list=22%, signal=50%
TAGGTCA_MIR192_MIR215	TAGGTCA_MIR192_MIR215	Details ...	40	-0.508279	-1.49516	0.0253731	0.173301	0.823	3821	tags=38%, list=21%, signal=48%
GTCTTCC_MIR7	GTCTTCC_MIR7	Details ...	142	-0.428762	-1.48519	0.0108303	0.179077	0.848	3971	tags=39%, list=22%, signal=50%
AGTCAGC_MIR345	AGTCAGC_MIR345	Details ...	52	-0.48603	-1.48499	0.0295359	0.16646	0.848	5213	tags=54%, list=29%, signal=76%
GGGGCCC_MIR296	GGGGCCC_MIR296	Details ...	63	-0.476528	-1.4815	0.0147651	0.161881	0.859	5386	tags=44%, list=30%, signal=63%
CAGTGTT_MIR141_MIR200A	CAGTGTT_MIR141_MIR200A	Details ...	261	-0.400904	-1.47732	0	0.158103	0.871	4080	tags=41%, list=23%, signal=53%
GTGTCAA_MIR514	GTGTCAA_MIR514	Details ...	51	-0.482516	-1.47607	0.0259563	0.150441	0.874	3473	tags=47%, list=19%, signal=58%
CCCACAT_MIR2993P	CCCACAT_MIR2993P	Details ...	48	-0.497356	-1.47385	0.0360231	0.145211	0.878	2989	tags=35%, list=17%, signal=42%
CAGCACT_MIR5123P	CAGCACT_MIR5123P	Details ...	120	-0.43018	-1.47176	0.0075	0.140472	0.884	4191	tags=39%, list=23%, signal=51%
TTGCCAA_MIR182	TTGCCAA_MIR182	Details ...	278	-0.394793	-1.47105	0.00112233	0.134913	0.886	3242	tags=32%, list=18%, signal=39%
TTTGCAC_MIR19A_MIR19B	TTTGCAC_MIR19A_MIR19B	Details ...	444	-0.384407	-1.46769	0	0.132401	0.896	4106	tags=35%, list=23%, signal=44%
GTGCAAT_MIR25_MIR32_MIR92_MIR363_MIR367	GTGCAAT_MIR25_MIR32_MIR92_MIR363_MIR367	Details ...	261	-0.401235	-1.46591	0.00112867	0.128383	0.9	4333	tags=36%, list=24%, signal=47%
AGCATTA_MIR155	AGCATTA_MIR155	Details ...	116	-0.429006	-1.46489	0.00759494	0.124186	0.901	4225	tags=36%, list=24%, signal=47%
AAACCAC_MIR140	AAACCAC_MIR140	Details ...	91	-0.439444	-1.4643	0.0244216	0.120138	0.901	2313	tags=25%, list=13%, signal=29%
GTGCCAT_MIR183	GTGCCAT_MIR183	Details ...	150	-0.417503	-1.46402	0.00847458	0.115678	0.903	4023	tags=39%, list=22%, signal=50%
GCATTTG_MIR105	GCATTTG_MIR105	Details ...	136	-0.42398	-1.45881	0.00982801	0.11664	0.913	4757	tags=46%, list=27%, signal=63%
TCTGATC_MIR383	TCTGATC_MIR383	Details ...	42	-0.488567	-1.45828	0.0471976	0.112993	0.913	2600	tags=31%, list=15%, signal=36%
GCTCTTG_MIR335	GCTCTTG_MIR335	Details ...	71	-0.456795	-1.4548	0.0244898	0.113036	0.919	3675	tags=38%, list=21%, signal=48%
GACTGTT_MIR212_MIR132	GACTGTT_MIR212_MIR132	Details ...	134	-0.412291	-1.44443	0.0100125	0.121394	0.939	3041	tags=30%, list=17%, signal=36%
ACACTGG_MIR199A_MIR199B	ACACTGG_MIR199A_MIR199B	Details ...	131	-0.421254	-1.44417	0.0109356	0.117598	0.939	3944	tags=45%, list=22%, signal=57%
ACCAATC_MIR509	ACCAATC_MIR509	Details ...	38	-0.501035	-1.43756	0.0349345	0.121381	0.946	2691	tags=32%, list=15%, signal=37%
GAGCCTG_MIR484	GAGCCTG_MIR484	Details ...	88	-0.434322	-1.43734	0.0256082	0.11804	0.947	3934	tags=38%, list=22%, signal=48%
TGCCTTA_MIR124A	TGCCTTA_MIR124A	Details ...	480	-0.372765	-1.43629	0.00104932	0.115771	0.949	4107	tags=37%, list=23%, signal=47%
AAGCCAT_MIR135A_MIR135B	AAGCCAT_MIR135A_MIR135B	Details ...	279	-0.384528	-1.4353	0.00332226	0.113367	0.949	4613	tags=41%, list=26%, signal=55%
TGCTTTG_MIR330	TGCTTTG_MIR330	Details ...	282	-0.385932	-1.43391	0	0.111636	0.951	4299	tags=35%, list=24%, signal=45%
ACCAAAG_MIR9	ACCAAAG_MIR9	Details ...	413	-0.372603	-1.42042	0.00106045	0.124493	0.974	3586	tags=32%, list=20%, signal=39%
GTAAACC_MIR2995P	GTAAACC_MIR2995P	Details ...	42	-0.492226	-1.41875	0.0406386	0.12306	0.975	2667	tags=31%, list=15%, signal=36%
AGCACTT_MIR93_MIR302A_MIR302B_MIR302C_MIR302D_MIR372_MIR373_MIR520E_MIR520A_MIR526B_MIR520B_MIR520C_MIR520D	AGCACTT_MIR93_MIR302A_MIR302B_MIR302C_MIR302D_MIR372_MIR373_MIR520E_MIR520A_MIR526B_MIR520B_MIR520C_MIR520D	Details ...	293	-0.378962	-1.41785	0.00111483	0.120698	0.975	3973	tags=38%, list=22%, signal=48%
AAAGGAT_MIR501	AAAGGAT_MIR501	Details ...	112	-0.420415	-1.41344	0.0140127	0.123019	0.983	3847	tags=35%, list=21%, signal=44%
CTCTAGA_MIR526C_MIR518F_MIR526A	CTCTAGA_MIR526C_MIR518F_MIR526A	Details ...	46	-0.482339	-1.40769	0.0562771	0.126506	0.986	3522	tags=33%, list=20%, signal=40%
ATGTACA_MIR493	ATGTACA_MIR493	Details ...	278	-0.380092	-1.40725	0.00558036	0.123933	0.986	3990	tags=34%, list=22%, signal=43%
GTATTAT_MIR3693P	GTATTAT_MIR3693P	Details ...	175	-0.393808	-1.40315	0.018583	0.125553	0.988	4162	tags=37%, list=23%, signal=48%
GCTTGAA_MIR498	GCTTGAA_MIR498	Details ...	97	-0.423582	-1.39886	0.0267516	0.127522	0.991	1801	tags=24%, list=10%, signal=26%
GTATGAT_MIR154_MIR487	GTATGAT_MIR154_MIR487	Details ...	61	-0.445352	-1.39189	0.0469613	0.133531	0.993	2667	tags=30%, list=15%, signal=35%
AAGCACT_MIR520F	AAGCACT_MIR520F	Details ...	203	-0.384593	-1.3918	0.0128957	0.130701	0.993	3651	tags=32%, list=20%, signal=39%
CTATGCA_MIR153	CTATGCA_MIR153	Details ...	186	-0.387539	-1.39042	0.0154578	0.129216	0.993	3846	tags=37%, list=21%, signal=47%
GCAAAAA_MIR129	GCAAAAA_MIR129	Details ...	159	-0.392825	-1.38918	0.0205066	0.127647	0.993	3883	tags=33%, list=22%, signal=41%
ACATATC_MIR190	ACATATC_MIR190	Details ...	56	-0.450436	-1.38902	0.0310734	0.125063	0.993	3942	tags=43%, list=22%, signal=55%
ATGCTGG_MIR338	ATGCTGG_MIR338	Details ...	96	-0.417833	-1.38661	0.0279627	0.125203	0.994	3656	tags=36%, list=20%, signal=46%
TTGCACT_MIR130A_MIR301_MIR130B	TTGCACT_MIR130A_MIR301_MIR130B	Details ...	339	-0.366621	-1.38156	0.00218341	0.128581	0.994	3297	tags=30%, list=18%, signal=36%
TTCCGTT_MIR191	TTCCGTT_MIR191	Details ...	26	-0.525496	-1.38066	0.0710974	0.127143	0.994	2719	tags=46%, list=15%, signal=54%
TAGCTTT_MIR9	TAGCTTT_MIR9	Details ...	204	-0.380682	-1.37995	0.0103926	0.12541	0.994	3643	tags=35%, list=20%, signal=43%
ATTACAT_MIR3803P	ATTACAT_MIR3803P	Details ...	88	-0.416809	-1.37924	0.0293742	0.123825	0.994	3196	tags=26%, list=18%, signal=32%
CTACCTC_LET7A_LET7B_LET7C_LET7D_LET7E_LET7F_MIR98_LET7G_LET7I	CTACCTC_LET7A_LET7B_LET7C_LET7D_LET7E_LET7F_MIR98_LET7G_LET7I	Details ...	329	-0.367855	-1.37919	0.00323625	0.121621	0.994	3467	tags=29%, list=19%, signal=36%
ATACTGT_MIR144	ATACTGT_MIR144	Details ...	169	-0.385396	-1.37536	0.0203593	0.123455	0.994	2787	tags=26%, list=16%, signal=31%
GGCACTT_MIR519E	GGCACTT_MIR519E	Details ...	104	-0.408304	-1.37455	0.035443	0.12204	0.995	4325	tags=42%, list=24%, signal=55%
TGTTTAC_MIR30A5P_MIR30C_MIR30D_MIR30B_MIR30E5P	TGTTTAC_MIR30A5P_MIR30C_MIR30D_MIR30B_MIR30E5P	Details ...	491	-0.357318	-1.37229	0.00417973	0.12235	0.996	3399	tags=29%, list=19%, signal=35%
CTCCAAG_MIR432	CTCCAAG_MIR432	Details ...	63	-0.440901	-1.36982	0.0566802	0.122959	0.998	3808	tags=35%, list=21%, signal=44%
GCTGAGT_MIR5125P	GCTGAGT_MIR5125P	Details ...	41	-0.469581	-1.36468	0.0898716	0.126784	0.998	5371	tags=51%, list=30%, signal=73%
ACTGAAA_MIR30A3P_MIR30E3P	ACTGAAA_MIR30A3P_MIR30E3P	Details ...	165	-0.383715	-1.3646	0.0159509	0.124691	0.998	4041	tags=35%, list=23%, signal=45%
GAGACTG_MIR452	GAGACTG_MIR452	Details ...	84	-0.421347	-1.36437	0.0442708	0.122869	0.998	5118	tags=45%, list=29%, signal=63%
ATGTAGC_MIR221_MIR222	ATGTAGC_MIR221_MIR222	Details ...	122	-0.395515	-1.36068	0.0310559	0.124828	0.998	4233	tags=38%, list=24%, signal=49%
GCAAGAC_MIR431	GCAAGAC_MIR431	Details ...	42	-0.460608	-1.3594	0.0751773	0.124443	0.998	5221	tags=50%, list=29%, signal=70%
TCTATGA_MIR376A_MIR376B	TCTATGA_MIR376A_MIR376B	Details ...	72	-0.418532	-1.35674	0.0481144	0.124969	0.998	3810	tags=32%, list=21%, signal=40%
TAATGTG_MIR323	TAATGTG_MIR323	Details ...	135	-0.394191	-1.35582	0.0379437	0.124134	0.998	3843	tags=33%, list=21%, signal=42%
CTTTGCA_MIR527	CTTTGCA_MIR527	Details ...	208	-0.370738	-1.34291	0.0193622	0.137353	0.998	4110	tags=34%, list=23%, signal=44%
CCATCCA_MIR432	CCATCCA_MIR432	Details ...	50	-0.449756	-1.34264	0.0713267	0.135539	0.998	2791	tags=24%, list=16%, signal=28%
CCACACA_MIR147	CCACACA_MIR147	Details ...	54	-0.440656	-1.33877	0.0589041	0.138255	0.999	4298	tags=39%, list=24%, signal=51%
ATTCTTT_MIR186	ATTCTTT_MIR186	Details ...	222	-0.365356	-1.33538	0.0184971	0.140381	0.999	3958	tags=30%, list=22%, signal=38%
CACTGTG_MIR128A_MIR128B	CACTGTG_MIR128A_MIR128B	Details ...	277	-0.359229	-1.32964	0.0143805	0.145707	0.999	4050	tags=32%, list=23%, signal=41%
GGCAGCT_MIR22	GGCAGCT_MIR22	Details ...	196	-0.366926	-1.3285	0.0211765	0.144938	0.999	4327	tags=37%, list=24%, signal=48%
CCTGTGA_MIR513	CCTGTGA_MIR513	Details ...	111	-0.389639	-1.3202	0.04875	0.153642	0.999	4289	tags=39%, list=24%, signal=51%
TGGTGCT_MIR29A_MIR29B_MIR29C	TGGTGCT_MIR29A_MIR29B_MIR29C	Details ...	432	-0.344017	-1.31804	0.00838574	0.154114	1	4289	tags=34%, list=24%, signal=44%
ACTGCAG_MIR173P	ACTGCAG_MIR173P	Details ...	91	-0.397069	-1.31719	0.0623377	0.153206	1	4162	tags=41%, list=23%, signal=53%
ACAACCT_MIR453	ACAACCT_MIR453	Details ...	38	-0.456621	-1.31682	0.100601	0.151605	1	3573	tags=32%, list=20%, signal=39%
TACAATC_MIR508	TACAATC_MIR508	Details ...	56	-0.433646	-1.31639	0.0864714	0.150156	1	2682	tags=29%, list=15%, signal=33%
CAGCTTT_MIR320	CAGCTTT_MIR320	Details ...	216	-0.365172	-1.31532	0.0304807	0.149704	1	4080	tags=38%, list=23%, signal=49%
ACAGGGT_MIR10A_MIR10B	ACAGGGT_MIR10A_MIR10B	Details ...	108	-0.388397	-1.31269	0.0655527	0.151194	1	3304	tags=29%, list=18%, signal=35%
GCAAGGA_MIR502	GCAAGGA_MIR502	Details ...	65	-0.411297	-1.30292	0.0944669	0.162426	1	4289	tags=40%, list=24%, signal=52%
GTACTGT_MIR101	GTACTGT_MIR101	Details ...	222	-0.353712	-1.30269	0.0362812	0.160934	1	4079	tags=34%, list=23%, signal=44%
CCCAGAG_MIR326	CCCAGAG_MIR326	Details ...	125	-0.383042	-1.30159	0.0645554	0.160382	1	3262	tags=27%, list=18%, signal=33%
TGCACTG_MIR148A_MIR152_MIR148B	TGCACTG_MIR148A_MIR152_MIR148B	Details ...	253	-0.351774	-1.29409	0.0259594	0.168584	1	3696	tags=36%, list=21%, signal=44%
TGCAAAC_MIR452	TGCAAAC_MIR452	Details ...	95	-0.388929	-1.29033	0.0761548	0.171681	1	2791	tags=23%, list=16%, signal=27%
TCATCTC_MIR143	TCATCTC_MIR143	Details ...	131	-0.371362	-1.28082	0.0687116	0.183619	1	4739	tags=39%, list=26%, signal=53%
AACATTC_MIR4093P	AACATTC_MIR4093P	Details ...	128	-0.364034	-1.27949	0.0719512	0.183478	1	3971	tags=35%, list=22%, signal=45%
GGCAGTG_MIR3243P	GGCAGTG_MIR3243P	Details ...	84	-0.395084	-1.27935	0.0982962	0.181539	1	1710	tags=23%, list=10%, signal=25%
GTGCAAA_MIR507	GTGCAAA_MIR507	Details ...	108	-0.380041	-1.27544	0.0931122	0.185159	1	2247	tags=21%, list=13%, signal=24%
ACTTTAT_MIR1425P	ACTTTAT_MIR1425P	Details ...	244	-0.348631	-1.27325	0.0397727	0.186543	1	4921	tags=41%, list=27%, signal=56%
ATAGGAA_MIR202	ATAGGAA_MIR202	Details ...	87	-0.388171	-1.26899	0.10705	0.190992	1	5156	tags=46%, list=29%, signal=64%
ATGTTAA_MIR302C	ATGTTAA_MIR302C	Details ...	206	-0.349692	-1.26886	0.0625	0.189007	1	2869	tags=25%, list=16%, signal=29%
CATTTCA_MIR203	CATTTCA_MIR203	Details ...	242	-0.350554	-1.26692	0.0521542	0.189581	1	3945	tags=33%, list=22%, signal=42%
CAGCAGG_MIR370	CAGCAGG_MIR370	Details ...	128	-0.365106	-1.26529	0.0799001	0.190019	1	4722	tags=40%, list=26%, signal=54%
CCTGCTG_MIR214	CCTGCTG_MIR214	Details ...	202	-0.34838	-1.26361	0.0495392	0.190351	1	4356	tags=35%, list=24%, signal=45%
CACCAGC_MIR138	CACCAGC_MIR138	Details ...	187	-0.352544	-1.26338	0.0609613	0.188746	1	4310	tags=35%, list=24%, signal=45%
GGCACAT_MIR455	GGCACAT_MIR455	Details ...	54	-0.415978	-1.26193	0.135246	0.188848	1	4540	tags=43%, list=25%, signal=57%
CAGCCTC_MIR4855P	CAGCCTC_MIR4855P	Details ...	125	-0.36311	-1.26123	0.0829146	0.187865	1	3720	tags=34%, list=21%, signal=42%
TTGGGAG_MIR150	TTGGGAG_MIR150	Details ...	84	-0.383819	-1.2598	0.119681	0.188088	1	2659	tags=26%, list=15%, signal=31%
GTGCCAA_MIR96	GTGCCAA_MIR96	Details ...	266	-0.341219	-1.25713	0.0463576	0.189959	1	3665	tags=31%, list=20%, signal=39%
GGGATGC_MIR3245P	GGGATGC_MIR3245P	Details ...	38	-0.437548	-1.253	0.150077	0.194182	1	4443	tags=39%, list=25%, signal=52%
AAGCACA_MIR218	AAGCACA_MIR218	Details ...	342	-0.332131	-1.24143	0.0400433	0.210952	1	3720	tags=30%, list=21%, signal=37%
TCCAGAT_MIR5165P	TCCAGAT_MIR5165P		95	-0.37557	-1.24028	0.124844	0.210617	1	4289	tags=38%, list=24%, signal=50%
CAGGGTC_MIR504	CAGGGTC_MIR504		72	-0.387521	-1.23823	0.14248	0.211708	1	3339	tags=36%, list=19%, signal=44%
TACTTGA_MIR26A_MIR26B	TACTTGA_MIR26A_MIR26B		263	-0.335625	-1.2354	0.0794552	0.214449	1	3430	tags=29%, list=19%, signal=35%
TCTGGAC_MIR198	TCTGGAC_MIR198		76	-0.383355	-1.2338	0.129366	0.214864	1	1978	tags=20%, list=11%, signal=22%
CTTTGTA_MIR524	CTTTGTA_MIR524		371	-0.327197	-1.2332	0.0431965	0.213942	1	2869	tags=24%, list=16%, signal=28%
AAGGGAT_MIR188	AAGGGAT_MIR188		66	-0.388962	-1.23069	0.144414	0.216044	1	3958	tags=39%, list=22%, signal=50%
GTAGGCA_MIR189	GTAGGCA_MIR189		27	-0.449336	-1.22736	0.199377	0.21975	1	3343	tags=37%, list=19%, signal=45%
CACTGCC_MIR34A_MIR34C_MIR449	CACTGCC_MIR34A_MIR34C_MIR449		241	-0.336509	-1.22374	0.0754717	0.223576	1	3576	tags=30%, list=20%, signal=37%
TTTTGAG_MIR373	TTTTGAG_MIR373		192	-0.338318	-1.21693	0.103409	0.232712	1	3847	tags=31%, list=21%, signal=39%
TGAGATT_MIR216	TGAGATT_MIR216		92	-0.364499	-1.21353	0.144133	0.23624	1	3158	tags=30%, list=18%, signal=37%
ATGTCAC_MIR489	ATGTCAC_MIR489		70	-0.374159	-1.20152	0.169377	0.255406	1	3442	tags=29%, list=19%, signal=35%
TGTATGA_MIR4853P	TGTATGA_MIR4853P		128	-0.34438	-1.18731	0.179141	0.280317	1	4613	tags=38%, list=26%, signal=50%
AACTGGA_MIR145	AACTGGA_MIR145		199	-0.326957	-1.17989	0.137209	0.2933	1	4666	tags=37%, list=26%, signal=49%
AGCTCCT_MIR28	AGCTCCT_MIR28		78	-0.365498	-1.1796	0.190909	0.291391	1	5154	tags=46%, list=29%, signal=65%
ACTGTGA_MIR27A_MIR27B	ACTGTGA_MIR27A_MIR27B		400	-0.312059	-1.17841	0.0979766	0.291402	1	4347	tags=35%, list=24%, signal=45%
CTTGTAT_MIR381	CTTGTAT_MIR381		176	-0.331224	-1.17717	0.136095	0.291172	1	4154	tags=35%, list=23%, signal=45%
ACTGTAG_MIR139	ACTGTAG_MIR139		111	-0.34803	-1.17457	0.164366	0.293509	1	3609	tags=30%, list=20%, signal=37%
ATGTTTC_MIR494	ATGTTTC_MIR494		124	-0.341158	-1.16778	0.18705	0.30502	1	3971	tags=32%, list=22%, signal=41%
GAGCTGG_MIR337	GAGCTGG_MIR337		132	-0.34087	-1.16658	0.18619	0.304805	1	5715	tags=45%, list=32%, signal=66%
GGTGTGT_MIR329	GGTGTGT_MIR329		86	-0.354064	-1.16622	0.212366	0.302859	1	1743	tags=16%, list=10%, signal=18%
AGGCACT_MIR5153P	AGGCACT_MIR5153P		77	-0.355415	-1.1628	0.212198	0.30731	1	4156	tags=36%, list=23%, signal=47%
CAAGGAT_MIR362	CAAGGAT_MIR362		60	-0.371475	-1.16101	0.218453	0.308724	1	3487	tags=25%, list=19%, signal=31%
TTTGTAG_MIR520D	TTTGTAG_MIR520D		285	-0.311725	-1.1567	0.150943	0.315487	1	3945	tags=29%, list=22%, signal=37%
CAATGCA_MIR33	CAATGCA_MIR33		89	-0.348246	-1.1565	0.221656	0.313352	1	1778	tags=19%, list=10%, signal=21%
GTACAGG_MIR486	GTACAGG_MIR486		52	-0.379704	-1.15446	0.272601	0.314939	1	5191	tags=40%, list=29%, signal=57%
GTTTGTT_MIR495	GTTTGTT_MIR495		213	-0.319299	-1.15416	0.178241	0.31318	1	3971	tags=31%, list=22%, signal=39%
ATGCTGC_MIR103_MIR107	ATGCTGC_MIR103_MIR107		184	-0.321784	-1.14912	0.192744	0.32008	1	5211	tags=41%, list=29%, signal=58%
ACATTCC_MIR1_MIR206	ACATTCC_MIR1_MIR206		263	-0.310397	-1.14682	0.163657	0.322281	1	4219	tags=34%, list=24%, signal=44%
GTGTTGA_MIR505	GTGTTGA_MIR505		78	-0.357889	-1.1448	0.227213	0.323911	1	4336	tags=38%, list=24%, signal=51%
TGTGTGA_MIR377	TGTGTGA_MIR377		169	-0.321066	-1.14477	0.177438	0.321484	1	4778	tags=40%, list=27%, signal=54%
TCCAGAG_MIR518C	TCCAGAG_MIR518C		106	-0.339779	-1.14427	0.224439	0.319969	1	4359	tags=41%, list=24%, signal=53%
AATGTGA_MIR23A_MIR23B	AATGTGA_MIR23A_MIR23B		363	-0.30201	-1.13681	0.163287	0.33243	1	2833	tags=24%, list=16%, signal=28%
CTCAGGG_MIR125B_MIR125A	CTCAGGG_MIR125B_MIR125A		279	-0.308636	-1.13604	0.166852	0.3314	1	3988	tags=33%, list=22%, signal=42%
ATCATGA_MIR433	ATCATGA_MIR433		101	-0.337768	-1.13247	0.242731	0.336102	1	3838	tags=28%, list=21%, signal=35%
AGTCTTA_MIR499	AGTCTTA_MIR499		64	-0.361593	-1.13118	0.266487	0.336376	1	1585	tags=14%, list=9%, signal=15%
TATTATA_MIR374	TATTATA_MIR374		253	-0.3046	-1.12845	0.20226	0.339662	1	4269	tags=33%, list=24%, signal=43%
AGGGCAG_MIR18A	AGGGCAG_MIR18A		117	-0.333826	-1.12722	0.233881	0.339694	1	4932	tags=44%, list=28%, signal=61%
TGAATGT_MIR181A_MIR181B_MIR181C_MIR181D	TGAATGT_MIR181A_MIR181B_MIR181C_MIR181D		408	-0.2969	-1.12497	0.187834	0.341945	1	2995	tags=24%, list=17%, signal=28%
GACAATC_MIR219	GACAATC_MIR219		123	-0.325495	-1.12369	0.230866	0.342138	1	3262	tags=29%, list=18%, signal=36%
GAGCCAG_MIR149	GAGCCAG_MIR149		126	-0.324978	-1.11611	0.256473	0.355692	1	4845	tags=40%, list=27%, signal=55%
GTGGTGA_MIR197	GTGGTGA_MIR197		61	-0.35237	-1.11233	0.287671	0.361025	1	3030	tags=23%, list=17%, signal=28%
AAAGGGA_MIR204_MIR211	AAAGGGA_MIR204_MIR211		195	-0.308066	-1.112	0.256678	0.359151	1	3566	tags=29%, list=20%, signal=36%
AGGGCCA_MIR328	AGGGCCA_MIR328		67	-0.352152	-1.11148	0.263736	0.35789	1	2483	tags=24%, list=14%, signal=28%
GGGCATT_MIR365	GGGCATT_MIR365		94	-0.330797	-1.10397	0.280769	0.371814	1	4725	tags=40%, list=26%, signal=55%
GGGACCA_MIR133A_MIR133B	GGGACCA_MIR133A_MIR133B		146	-0.315046	-1.10049	0.265432	0.376903	1	3350	tags=26%, list=19%, signal=32%
ATGCAGT_MIR217	ATGCAGT_MIR217		98	-0.328345	-1.09598	0.296621	0.384375	1	4023	tags=34%, list=22%, signal=43%
ACAACTT_MIR382	ACAACTT_MIR382		61	-0.349133	-1.09192	0.309491	0.391054	1	4331	tags=38%, list=24%, signal=50%
AGGTGCA_MIR500	AGGTGCA_MIR500		83	-0.332623	-1.08681	0.30251	0.399892	1	2551	tags=19%, list=14%, signal=22%
CAGGTCC_MIR492	CAGGTCC_MIR492		52	-0.360117	-1.08138	0.335203	0.409865	1	4449	tags=40%, list=25%, signal=54%
ATAACCT_MIR154	ATAACCT_MIR154		54	-0.360659	-1.08074	0.349162	0.408798	1	4506	tags=43%, list=25%, signal=57%
GTAAGAT_MIR200A	GTAAGAT_MIR200A		46	-0.36607	-1.08002	0.334258	0.407796	1	3907	tags=33%, list=22%, signal=42%
AACTGAC_MIR223	AACTGAC_MIR223		84	-0.327876	-1.07327	0.3329	0.420078	1	2394	tags=23%, list=13%, signal=26%
CACTTTG_MIR520G_MIR520H	CACTTTG_MIR520G_MIR520H		197	-0.295031	-1.07088	0.313886	0.422567	1	3525	tags=29%, list=20%, signal=36%
ATGAAGG_MIR205	ATGAAGG_MIR205		135	-0.304009	-1.05704	0.358561	0.452094	1	4810	tags=42%, list=27%, signal=57%
GGTGAAG_MIR412	GGTGAAG_MIR412		53	-0.344472	-1.05645	0.358516	0.45067	1	4540	tags=40%, list=25%, signal=53%
AAAGACA_MIR511	AAAGACA_MIR511		167	-0.298227	-1.0564	0.355529	0.447837	1	2916	tags=24%, list=16%, signal=28%
TGCACTT_MIR519C_MIR519B_MIR519A	TGCACTT_MIR519C_MIR519B_MIR519A		379	-0.272857	-1.03186	0.371795	0.503113	1	4628	tags=36%, list=26%, signal=48%
CTGAGCC_MIR24	CTGAGCC_MIR24		197	-0.286435	-1.0298	0.413018	0.504943	1	5044	tags=38%, list=28%, signal=52%
AGGAAGC_MIR5163P	AGGAAGC_MIR5163P		108	-0.300082	-1.01669	0.421973	0.534112	1	3504	tags=26%, list=20%, signal=32%
ACCATTT_MIR522	ACCATTT_MIR522		143	-0.294356	-1.01638	0.426471	0.531489	1	4513	tags=33%, list=25%, signal=44%
ATAAGCT_MIR21	ATAAGCT_MIR21		98	-0.302228	-1.00874	0.466408	0.546833	1	3904	tags=29%, list=22%, signal=36%
CTCTGGA_MIR520A_MIR525	CTCTGGA_MIR520A_MIR525		136	-0.29312	-1.00589	0.462392	0.550055	1	4098	tags=34%, list=23%, signal=44%
ACACTCC_MIR122A	ACACTCC_MIR122A		64	-0.319159	-1.00406	0.452446	0.550963	1	2463	tags=23%, list=14%, signal=27%
GTCAACC_MIR3805P	GTCAACC_MIR3805P		19	-0.395506	-1.0006	0.461877	0.555759	1	2443	tags=32%, list=14%, signal=37%
CTACTGT_MIR199A	CTACTGT_MIR199A		161	-0.283261	-0.984035	0.511515	0.593554	1	3315	tags=23%, list=19%, signal=28%
TTTGCAG_MIR518A2	TTTGCAG_MIR518A2		176	-0.272795	-0.973855	0.513707	0.615619	1	4071	tags=29%, list=23%, signal=37%
TCTAGAG_MIR517	TCTAGAG_MIR517		40	-0.32941	-0.96359	0.510234	0.637216	1	3833	tags=33%, list=21%, signal=41%
CTCTATG_MIR368	CTCTATG_MIR368		35	-0.333914	-0.957607	0.517883	0.64769	1	1117	tags=17%, list=6%, signal=18%
CTAGGAA_MIR384	CTAGGAA_MIR384		55	-0.309114	-0.945274	0.534789	0.674076	1	1626	tags=15%, list=9%, signal=16%
TAATAAT_MIR126	TAATAAT_MIR126		183	-0.264132	-0.944645	0.604513	0.671921	1	3971	tags=27%, list=22%, signal=35%
AAGCAAT_MIR137	AAGCAAT_MIR137		177	-0.262454	-0.942399	0.593381	0.673492	1	4289	tags=32%, list=24%, signal=41%
CGCTGCT_MIR503	CGCTGCT_MIR503		20	-0.37434	-0.939351	0.56079	0.676748	1	1745	tags=20%, list=10%, signal=22%
GACAGGG_MIR339	GACAGGG_MIR339		57	-0.300313	-0.924167	0.583221	0.707962	1	2466	tags=19%, list=14%, signal=22%
GTTATAT_MIR410	GTTATAT_MIR410		79	-0.283031	-0.92012	0.633952	0.713215	1	4115	tags=30%, list=23%, signal=39%
GCGCTTT_MIR518B_MIR518C_MIR518D	GCGCTTT_MIR518B_MIR518C_MIR518D		17	-0.369569	-0.9137	0.595349	0.724316	1	4044	tags=29%, list=23%, signal=38%
ATCTTGC_MIR31	ATCTTGC_MIR31		60	-0.293265	-0.899405	0.656552	0.752532	1	4359	tags=32%, list=24%, signal=42%
ATACCTC_MIR202	ATACCTC_MIR202		158	-0.255703	-0.898748	0.673835	0.749845	1	4628	tags=35%, list=26%, signal=47%
GTGTGAG_MIR342	GTGTGAG_MIR342		56	-0.283496	-0.876283	0.679083	0.794287	1	5109	tags=45%, list=29%, signal=62%
GGTAACC_MIR4095P	GGTAACC_MIR4095P		29	-0.313477	-0.871949	0.669196	0.799412	1	3855	tags=34%, list=22%, signal=44%
ACTACCT_MIR196A_MIR196B	ACTACCT_MIR196A_MIR196B		122	-0.25555	-0.868861	0.735331	0.801553	1	3465	tags=27%, list=19%, signal=33%
TCTCTCC_MIR185	TCTCTCC_MIR185		101	-0.256831	-0.858197	0.749684	0.818483	1	4260	tags=28%, list=24%, signal=36%
GTTAAAG_MIR302B	GTTAAAG_MIR302B		60	-0.279055	-0.857845	0.72106	0.814711	1	3458	tags=32%, list=19%, signal=39%
GGCAGAC_MIR346	GGCAGAC_MIR346		37	-0.296672	-0.857602	0.682678	0.810826	1	2358	tags=16%, list=13%, signal=19%
TCCCCAC_MIR491	TCCCCAC_MIR491		54	-0.280844	-0.852698	0.707418	0.816357	1	2681	tags=22%, list=15%, signal=26%
CCAGGTT_MIR490	CCAGGTT_MIR490		58	-0.275637	-0.851754	0.733333	0.813976	1	4488	tags=33%, list=25%, signal=44%
GTGACTT_MIR224	GTGACTT_MIR224		133	-0.239942	-0.822031	0.829949	0.864556	1	4378	tags=29%, list=24%, signal=39%
CAGTCAC_MIR134	CAGTCAC_MIR134		47	-0.276535	-0.819806	0.75436	0.863729	1	4310	tags=32%, list=24%, signal=42%
AGTTCTC_MIR146A_MIR146B	AGTTCTC_MIR146A_MIR146B		52	-0.262109	-0.799184	0.81363	0.892231	1	4354	tags=33%, list=24%, signal=43%
CCAGGGG_MIR331	CCAGGGG_MIR331		70	-0.247995	-0.793125	0.816354	0.896687	1	4456	tags=36%, list=25%, signal=47%
TACGGGT_MIR99A_MIR100_MIR99B	TACGGGT_MIR99A_MIR100_MIR99B		18	-0.30737	-0.763274	0.797297	0.932579	1	4566	tags=39%, list=25%, signal=52%
CTGTTAC_MIR194	CTGTTAC_MIR194		92	-0.229754	-0.762613	0.9025	0.928436	1	4921	tags=37%, list=27%, signal=51%
TCTGATA_MIR361	TCTGATA_MIR361		82	-0.23225	-0.750417	0.924773	0.937242	1	4307	tags=32%, list=24%, signal=42%
CCTGAGT_MIR510	CCTGAGT_MIR510		40	-0.253492	-0.723247	0.883408	0.956911	1	3202	tags=23%, list=18%, signal=27%
AAGTCCA_MIR422B_MIR422A	AAGTCCA_MIR422B_MIR422A		54	-0.205218	-0.634397	0.970297	0.992737	1	3917	tags=22%, list=22%, signal=28%
AGTCTAG_MIR151	AGTCTAG_MIR151		18	-0.248044	-0.618397	0.933121	0.990651	1	3999	tags=33%, list=22%, signal=43%
