# Supplementary material for: Loss of miR-101-3p in melanoma stabilizes genomic integrity, leading to cell death prevention
Source: Cell Mol Biol Lett. 2024 Mar 2;29:29. doi: 10.1186/s11658-024-00552-2 (PMC10909299; doi:10.1186/s11658-024-00552-2)
Supplement: Supplementary file 3 — Additional file 3. SupplTab2_allmirtargets_GSEA. [file 11658_2024_552_MOESM3_ESM.xlsx]

## Sheet: Tabelle1
NAME	SIZE	NES	NOM.p.val	FDR.q.val	RANK.AT.MAX	LEADING.EDGE			NAME	SIZE	NES	NOM.p.val	FDR.q.val	RANK.AT.MAX	LEADING.EDGE
MIR101_3P	421	-2.77519	0	0	4532	tags=44%, list=14%, signal=50%			MIR802	128	1.9325684	0.0	0.1566144	5686	tags=41%, list=17%, signal=49%
GTACTGT_MIR101	239	-2.75013	0	0	6058	tags=55%, list=18%, signal=67%			MIR513B_3P	141	1.9111754	0.0	0.10438652	2277	tags=21%, list=7%, signal=22%
MIR3928_5P	83	-1.95157	0	0.0253452	2159	tags=24%, list=7%, signal=26%			MIR6813_3P	32	1.8843954	0.0	0.10012602	2519	tags=34%, list=8%, signal=37%
MIR6806_3P	83	-1.85313	0	0.0701587	2159	tags=23%, list=7%, signal=24%			MIR3675_3P	82	1.8739424	0.0	0.08409191	2633	tags=30%, list=8%, signal=33%
MIR5196_5P	249	-1.84703	0	0.0607493	5737	tags=30%, list=18%, signal=36%			MIR578	168	1.8696852	0.0	0.07073856	4498	tags=32%, list=14%, signal=36%
MIR3144_5P	38	-1.83078	0	0.0633135	1933	tags=26%, list=6%, signal=28%			MIR1265	42	1.8594743	0.0	0.06617913	2515	tags=33%, list=8%, signal=36%
MIR144_3P	455	-1.81946	0	0.0629342	5737	tags=32%, list=18%, signal=39%			MIR10400_3P_MIR4674	32	1.857211	0.0	0.05851158	2717	tags=34%, list=8%, signal=37%
MIR490_3P	42	-1.80219	0.00177936	0.0675288	3675	tags=33%, list=11%, signal=37%			MIR1270	67	1.8191868	0.0	0.08325818	7067	tags=37%, list=22%, signal=47%
MIR1286	80	-1.79695	0	0.0647396	6187	tags=36%, list=19%, signal=45%			MIR4326	77	1.807319	0.0	0.08605975	2929	tags=23%, list=9%, signal=26%
MIR4747_5P	239	-1.76822	0.00155521	0.0838395	5737	tags=30%, list=18%, signal=36%			TATTATA_MIR374	265	1.8047394	0.0	0.08030609	1859	tags=18%, list=6%, signal=19%
MIR6797_5P	171	-1.75774	0	0.0857027	7752	tags=39%, list=24%, signal=51%			ATGTCAC_MIR489	83	1.8022361	0.0	0.07582305	2556	tags=24%, list=8%, signal=26%
ACACTGG_MIR199A_MIR199B	152	-1.73015	0	0.111391	6472	tags=36%, list=20%, signal=44%			MIR4715_3P	61	1.8016222	0.0	0.06992078	5272	tags=36%, list=16%, signal=43%
MIR4456	117	-1.7299	0	0.103076	6307	tags=36%, list=19%, signal=44%			MIR5692B_MIR5692C	365	1.7744647	0.0	0.08604808	5213	tags=30%, list=16%, signal=35%
CTCAGGG_MIR125B_MIR125A	305	-1.72464	0	0.101386	6334	tags=33%, list=19%, signal=40%			MIR3935	70	1.7682322	0.002283105	0.08689273	5972	tags=31%, list=18%, signal=38%
MIR3165	32	-1.72335	0.00175747	0.0966203	4780	tags=34%, list=15%, signal=40%			MIR501_5P	129	1.7666639	0.0	0.08267102	5569	tags=35%, list=17%, signal=42%
MIR1249_5P	172	-1.7162	0	0.0975306	4595	tags=27%, list=14%, signal=31%			MIR620	64	1.752852	0.0023201855	0.08868744	7067	tags=36%, list=22%, signal=46%
MIR4731_5P	222	-1.7027	0	0.107175	6491	tags=34%, list=20%, signal=42%			MIR4778_3P	219	1.7500461	0.0	0.085489005	4999	tags=28%, list=15%, signal=33%
WP_SREBF_AND_MIR33_IN_CHOLESTEROL_AND_LIPID_HOMEOSTASIS	16	-1.69841	0.00938086	0.168395	10491	tags=88%, list=32%, signal=129%			MIR3064_3P	148	1.7486342	0.0	0.08162745	5459	tags=34%, list=17%, signal=41%
MIR3943	39	-1.69577	0.00892857	0.109558	5044	tags=36%, list=15%, signal=42%			MIR6870_3P	40	1.7464911	0.004484305	0.07908403	6207	tags=45%, list=19%, signal=55%
MIR8074	17	-1.68468	0.0150659	0.119062	6022	tags=53%, list=18%, signal=65%			MIR3145_3P	197	1.7337639	0.0	0.08678855	5612	tags=31%, list=17%, signal=38%
MIR4667_3P	115	-1.68139	0	0.117288	3035	tags=23%, list=9%, signal=26%			MIR628_3P	72	1.7307351	0.0	0.08496007	6931	tags=39%, list=21%, signal=49%
MIR4660	123	-1.679	0.00172117	0.114572	5127	tags=32%, list=16%, signal=37%			MIR2115_3P	208	1.7305887	0.0	0.08132345	4916	tags=28%, list=15%, signal=33%
MIR330_5P	158	-1.6782	0	0.110119	6287	tags=34%, list=19%, signal=42%			MIR6516_3P	128	1.726498	0.0	0.08130882	4379	tags=29%, list=13%, signal=33%
MIR326	112	-1.67255	0	0.111952	6287	tags=36%, list=19%, signal=44%			GOBP_POSITIVE_REGULATION_OF_MIRNA_TRANSCRIPTION	41	1.724158	0.004484305	0.083185546	2583	tags=24%, list=8%, signal=26%
MIR661	141	-1.66591	0.00175439	0.115837	6149	tags=33%, list=19%, signal=40%			WP_MIRNA_TARGETS_IN_ECM_AND_MEMBRANE_RECEPTORS	34	1.721547	0.004640371	0.0904873	1889	tags=21%, list=6%, signal=22%
GGGACCA_MIR133A_MIR133B	186	-1.66373	0	0.114051	6556	tags=31%, list=20%, signal=38%			MIR8081	49	1.717098	0.0022988506	0.08573983	2573	tags=29%, list=8%, signal=31%
MIR4483	77	-1.66033	0.00528169	0.113677	6435	tags=45%, list=20%, signal=56%			MIR892A	120	1.7066953	0.0	0.09233561	5386	tags=30%, list=16%, signal=36%
MIR637	77	-1.65682	0	0.113644	2926	tags=22%, list=9%, signal=24%			MIR6875_3P	357	1.6870387	0.0	0.10963896	2995	tags=20%, list=9%, signal=22%
CCTGCTG_MIR214	223	-1.6558	0	0.110854	6619	tags=33%, list=20%, signal=41%			MIR6833_3P	360	1.6820258	0.0	0.110747986	5535	tags=29%, list=17%, signal=34%
MIR92A_2_5P	183	-1.65333	0	0.109741	6115	tags=31%, list=19%, signal=38%			GOBP_PRIMARY_MIRNA_PROCESSING	16	1.6781927	0.027522936	0.10026709	481	tags=13%, list=1%, signal=13%
MIR1293	54	-1.64754	0.00180505	0.112985	6435	tags=48%, list=20%, signal=60%			MIR6818_3P	104	1.6741003	0.0	0.116176665	4498	tags=29%, list=14%, signal=33%
AACTGAC_MIR223	89	-1.6411	0.0034662	0.116369	4456	tags=34%, list=14%, signal=39%			MIR10395_5P	60	1.6698505	0.0045454544	0.11722271	4965	tags=33%, list=15%, signal=39%
AGCATTA_MIR155	124	-1.63098	0	0.126604	5789	tags=35%, list=18%, signal=43%			MIR616_3P	42	1.6694262	0.0045871558	0.11373075	2238	tags=24%, list=7%, signal=26%
MIR6852_5P	165	-1.62999	0	0.124218	5090	tags=30%, list=16%, signal=35%			MIR549A_5P	43	1.6676103	0.0070093456	0.11162	4510	tags=35%, list=14%, signal=40%
MIR1271_3P	60	-1.62901	0.00714286	0.121907	3441	tags=25%, list=11%, signal=28%			MIR4718	96	1.6654675	0.002444988	0.11056595	4035	tags=25%, list=12%, signal=28%
MIR4505	232	-1.62829	0	0.119295	6445	tags=31%, list=20%, signal=38%			MIR6872_3P	59	1.661643	0.0022573364	0.11163658	4203	tags=24%, list=13%, signal=27%
ACACTAC_MIR1423P	124	-1.62786	0.0017301	0.116442	2894	tags=27%, list=9%, signal=29%			MIR4699_3P	436	1.657277	0.0	0.11272266	4120	tags=21%, list=13%, signal=24%
MIR6884_5P	130	-1.62566	0.00179856	0.116007	6586	tags=35%, list=20%, signal=43%			MIR200B_5P	97	1.6508776	0.0023310024	0.11725516	4152	tags=30%, list=13%, signal=34%
MIR6825_5P	353	-1.6256	0	0.11302	6134	tags=29%, list=19%, signal=35%			MIR200A_5P	98	1.6504483	0.0	0.11430972	4152	tags=30%, list=13%, signal=34%
MIR4441	249	-1.62228	0.00169492	0.113688	5534	tags=30%, list=17%, signal=36%			CCATCCA_MIR432	52	1.6502341	0.0023310024	0.111385636	6356	tags=33%, list=19%, signal=40%
MIR5697	135	-1.616	0	0.118008	4160	tags=25%, list=13%, signal=29%			MIR1537_5P	111	1.6500802	0.0	0.10865216	6931	tags=33%, list=21%, signal=42%
AAGCACA_MIR218	360	-1.61375	0	0.117859	6115	tags=32%, list=19%, signal=39%			MIR10393_5P	130	1.6404029	0.0	0.11655332	5993	tags=35%, list=18%, signal=43%
MIR485_5P	126	-1.60514	0	0.125852	6078	tags=32%, list=19%, signal=39%			MIR4769_3P	98	1.6384997	0.0	0.11579429	5281	tags=33%, list=16%, signal=39%
MIR6845_5P	56	-1.59366	0.00902527	0.137059	6480	tags=46%, list=20%, signal=58%			MIR4743_3P	186	1.6375475	0.002610966	0.11393615	3158	tags=22%, list=10%, signal=24%
MIR5787	222	-1.59174	0	0.136678	6240	tags=31%, list=19%, signal=38%			MIR500A_5P	143	1.6366473	0.0	0.11214281	5556	tags=32%, list=17%, signal=39%
MIR550A_3_5P_MIR550A_5P	61	-1.5916	0.0107914	0.133843	3441	tags=25%, list=11%, signal=27%			MIR3617_3P	76	1.6348814	0.0021786492	0.11169928	4583	tags=34%, list=14%, signal=40%
MIR1913	131	-1.58995	0.00324675	0.132986	6424	tags=36%, list=20%, signal=44%			MIR3160_3P	62	1.634794	0.0072115385	0.10936052	5854	tags=37%, list=18%, signal=45%
MIR6762_5P	52	-1.58673	0.00859107	0.134454	6480	tags=46%, list=20%, signal=57%			MIR6873_3P	326	1.6344193	0.0	0.10712512	5551	tags=30%, list=17%, signal=36%
MIR196A_3P	114	-1.58022	0.00696864	0.139874	4892	tags=28%, list=15%, signal=33%			MIR510_5P	61	1.63372	0.0	0.10539024	6579	tags=41%, list=20%, signal=51%
MIR4722_5P	117	-1.57829	0.00342466	0.139895	4223	tags=21%, list=13%, signal=24%			MIR4768_5P	294	1.633234	0.0	0.10346469	3158	tags=21%, list=10%, signal=23%
MIR6766_5P	198	-1.57426	0.00171527	0.142531	5072	tags=29%, list=15%, signal=34%			GCAAGAC_MIR431	42	1.6317861	0.0068649887	0.1028287	2566	tags=26%, list=8%, signal=28%
MIR6510_5P	72	-1.56954	0.00865052	0.146085	3821	tags=28%, list=12%, signal=31%			MIR1261	72	1.6309707	0.0	0.10148696	5838	tags=38%, list=18%, signal=46%
MIR549A_3P	67	-1.56878	0.0121739	0.14439	2248	tags=22%, list=7%, signal=24%			MIR3201	75	1.6300702	0.00456621	0.10044635	5868	tags=33%, list=18%, signal=41%
MIR3663_3P	130	-1.56611	0.00347826	0.14537	5406	tags=28%, list=17%, signal=34%			MIR5187_3P	89	1.6255907	0.0022727272	0.10337071	5752	tags=35%, list=18%, signal=42%
MIR4492	376	-1.56603	0	0.142816	7749	tags=32%, list=24%, signal=41%			MIR6817_5P	98	1.6246432	0.007025761	0.10224549	5281	tags=33%, list=16%, signal=39%
MIR4498	225	-1.56369	0	0.14299	7749	tags=34%, list=24%, signal=45%			MIR4529_3P	41	1.6239108	0.009638554	0.1012276	2955	tags=27%, list=9%, signal=29%
MIR9851_5P	106	-1.5607	0.0053286	0.144614	2185	tags=17%, list=7%, signal=18%			MIR219A_2_3P	63	1.6238612	0.0042643924	0.09939903	2515	tags=21%, list=8%, signal=22%
MIR6756_5P	216	-1.55862	0	0.14516	5091	tags=29%, list=16%, signal=34%			MIR188_3P	139	1.6228143	0.0	0.09855746	5910	tags=36%, list=18%, signal=44%
MIR4779	126	-1.55812	0	0.143298	4817	tags=29%, list=15%, signal=33%			MIR9718	92	1.6192648	0.006960557	0.09982622	5400	tags=29%, list=16%, signal=35%
TACTTGA_MIR26A_MIR26B	285	-1.54305	0	0.161704	5563	tags=30%, list=17%, signal=36%			MIR450B_5P	431	1.6190122	0.0	0.09820495	5980	tags=29%, list=18%, signal=36%
MIR608	174	-1.54172	0.00328947	0.161021	7452	tags=33%, list=23%, signal=42%			MIR215_3P	132	1.6120592	0.0	0.10332365	7135	tags=39%, list=22%, signal=50%
MIR5589_3P	147	-1.53752	0.00169492	0.164712	6817	tags=35%, list=21%, signal=44%			MIR3149	134	1.6120191	0.0	0.1015724	5698	tags=34%, list=17%, signal=41%
TAGCTTT_MIR9	220	-1.53461	0.00316456	0.16645	5185	tags=29%, list=16%, signal=34%			MIR6815_5P	54	1.6112714	0.006741573	0.1005976	5712	tags=33%, list=17%, signal=40%
MIR12116	52	-1.5336	0.024735	0.165165	2603	tags=21%, list=8%, signal=23%			MIR4724_3P	78	1.608825	0.004705882	0.10111898	2992	tags=21%, list=9%, signal=23%
MIR6721_5P	288	-1.52977	0	0.168701	6287	tags=27%, list=19%, signal=33%			MIR6890_3P	81	1.6069962	0.004484305	0.101271	6343	tags=36%, list=19%, signal=44%
MIR4763_3P	223	-1.52814	0	0.168752	6099	tags=29%, list=19%, signal=36%			MIR4259	21	1.6052147	0.02832244	0.101289816	5552	tags=48%, list=17%, signal=57%
MIR4271	192	-1.52418	0	0.172494	5845	tags=30%, list=18%, signal=37%			MIR6512_5P	108	1.6025077	0.0	0.10227138	5606	tags=38%, list=17%, signal=46%
MIR6764_5P	200	-1.52347	0.00169779	0.171131	6747	tags=31%, list=21%, signal=38%			MIR6865_5P	54	1.6023796	0.013186813	0.1007748	5712	tags=33%, list=17%, signal=40%
MIR4274	56	-1.52312	0.00925926	0.169122	5726	tags=39%, list=17%, signal=48%			GOBP_POSITIVE_REGULATION_OF_MIRNA_METABOLIC_PROCESS	50	1.600574	0.015981736	0.12203192	5509	tags=30%, list=17%, signal=36%
MIR199B_5P	171	-1.52107	0.00164745	0.169925	6058	tags=33%, list=18%, signal=41%			MIR4423_5P	26	1.5970263	0.021008404	0.104587704	3509	tags=31%, list=11%, signal=34%
MIR6727_3P	104	-1.51852	0.0183824	0.171638	4939	tags=27%, list=15%, signal=32%			MIR4475	60	1.5966672	0.004819277	0.10328933	6622	tags=43%, list=20%, signal=54%
MIR769_5P	41	-1.51115	0.0131579	0.181165	7674	tags=39%, list=23%, signal=51%			MIR632	56	1.591913	0.007075472	0.106118806	6704	tags=38%, list=20%, signal=47%
MIR223_3P	114	-1.51019	0.0101351	0.18041	5713	tags=32%, list=17%, signal=39%			MIR374B_5P	337	1.5918012	0.0	0.10470731	5692	tags=31%, list=17%, signal=37%
TGCACTG_MIR148A_MIR152_MIR148B	280	-1.50555	0.00159236	0.185983	6140	tags=32%, list=19%, signal=39%			MIR3945	35	1.5889268	0.021691974	0.1059372	3136	tags=23%, list=10%, signal=25%
MIR199A_5P	172	-1.50503	0.00848896	0.184433	6058	tags=33%, list=18%, signal=40%			MIR627_5P	38	1.5886374	0.010526316	0.10472204	9163	tags=47%, list=28%, signal=66%
MIR6769A_5P	40	-1.50325	0.0344203	0.184996	2702	tags=20%, list=8%, signal=22%			MIR1248	114	1.5869255	0.0	0.10477938	5669	tags=34%, list=17%, signal=41%
MIR194_5P	183	-1.50079	0.00658979	0.186803	3896	tags=23%, list=12%, signal=26%			MIR596	27	1.5863776	0.012931035	0.10368561	4762	tags=41%, list=15%, signal=48%
MIR6789_5P	18	-1.4982	0.0419847	0.188587	5162	tags=39%, list=16%, signal=46%			MIR410_5P	34	1.5843333	0.01965602	0.10417115	4482	tags=35%, list=14%, signal=41%
MIR4319	396	-1.49749	0	0.187298	6330	tags=28%, list=19%, signal=34%			MIR3925_3P	151	1.5837888	0.0	0.10317971	3890	tags=25%, list=12%, signal=28%
MIR3529_5P	32	-1.49474	0.038961	0.18979	5605	tags=41%, list=17%, signal=49%			MIR12121	22	1.5824469	0.02396514	0.10294315	5026	tags=32%, list=15%, signal=38%
MIR6780B_5P	249	-1.49469	0.00166113	0.18751	5888	tags=29%, list=18%, signal=34%			MIR4789_3P	312	1.5818305	0.0	0.10220218	4085	tags=24%, list=12%, signal=27%
MIR1207_5P	296	-1.49425	0	0.186013	6099	tags=27%, list=19%, signal=33%			GOBP_REGULATION_OF_MIRNA_TRANSCRIPTION	54	1.5786214	0.020179372	0.1363733	5872	tags=31%, list=18%, signal=38%
MIR191_5P	18	-1.49221	0.0502901	0.187292	5671	tags=50%, list=17%, signal=60%			MIR1279	169	1.5783998	0.0	0.1042443	2966	tags=19%, list=9%, signal=21%
MIR6751_3P	68	-1.48977	0.022807	0.189035	6438	tags=32%, list=20%, signal=40%			MIR196A_1_3P	359	1.5761163	0.0	0.10512933	4736	tags=25%, list=14%, signal=29%
MIR1825	151	-1.48824	0.0101695	0.189268	5615	tags=30%, list=17%, signal=36%			MIR376A_3P_MIR376B_3P	129	1.5740538	0.004454343	0.10612577	5695	tags=33%, list=17%, signal=40%
MIR4465	400	-1.48672	0	0.18936	5695	tags=28%, list=17%, signal=33%			AACTGGA_MIR145	215	1.5661116	0.002617801	0.11278817	4286	tags=25%, list=13%, signal=28%
MIR4651	168	-1.48526	0.00341297	0.189644	7452	tags=33%, list=23%, signal=42%			MIR3692_3P	274	1.565756	0.0	0.111745045	5509	tags=28%, list=17%, signal=33%
MIR4725_3P	249	-1.48442	0.00854701	0.188748	5888	tags=28%, list=18%, signal=34%			MIR200C_3P	459	1.5656682	0.0	0.110488415	4972	tags=25%, list=15%, signal=29%
MIR3651	18	-1.48407	0.0492701	0.187188	5108	tags=50%, list=16%, signal=59%			MIR517_5P	79	1.5644605	0.009070295	0.1106289	4783	tags=27%, list=15%, signal=31%
MIR765	240	-1.48317	0.00162866	0.186542	5720	tags=27%, list=17%, signal=32%			MIR429	468	1.563439	0.0	0.110283926	4972	tags=25%, list=15%, signal=29%
MIR6892_3P	86	-1.48292	0.0123675	0.184923	5596	tags=34%, list=17%, signal=41%			MIR133A_3P_MIR133B	218	1.562705	0.0	0.10979207	2505	tags=18%, list=8%, signal=19%
MIR6732_5P	25	-1.48246	0.03125	0.183791	5720	tags=40%, list=17%, signal=48%			MIR7154_5P	236	1.5592799	0.0	0.11223718	5969	tags=33%, list=18%, signal=40%
MIR5197_3P	175	-1.48037	0.005	0.18511	4789	tags=25%, list=15%, signal=29%			MIR216A_5P	121	1.5587645	0.0046189376	0.111634135	5373	tags=30%, list=16%, signal=35%
MIR6757_3P	99	-1.48004	0.0103093	0.183699	5213	tags=29%, list=16%, signal=35%			MIR758_3P	113	1.5581635	0.004705882	0.11103446	5455	tags=28%, list=17%, signal=34%
MIR6737_3P	178	-1.47752	0.00673401	0.18578	2549	tags=17%, list=8%, signal=18%			MIR4528	192	1.5579756	0.0	0.110010274	4915	tags=25%, list=15%, signal=29%
MIR130A_3P	363	-1.47499	0.00327869	0.18818	5311	tags=27%, list=16%, signal=32%			MIR4714_5P	93	1.5573046	0.0	0.10929067	4927	tags=30%, list=15%, signal=35%
MIR454_3P	392	-1.47382	0.0015873	0.188202	5311	tags=27%, list=16%, signal=31%			MIR6851_3P	50	1.5570881	0.015086207	0.10830728	5944	tags=36%, list=18%, signal=44%
MIR5589_5P	64	-1.47244	0.0225303	0.188582	6565	tags=34%, list=20%, signal=43%			MIR556_5P	39	1.5557129	0.023201857	0.108245306	7269	tags=49%, list=22%, signal=63%
MIR589_5P	80	-1.47241	0.017094	0.186709	2954	tags=20%, list=9%, signal=22%			MIR219B_3P	54	1.5527898	0.018181818	0.110147804	7961	tags=50%, list=24%, signal=66%
MIR7157_3P	179	-1.46972	0.00501672	0.189351	2549	tags=17%, list=8%, signal=18%			MIR5584_3P	121	1.5522515	0.0023809525	0.10943302	2507	tags=20%, list=8%, signal=21%
MIR4295	361	-1.46947	0	0.187906	5311	tags=27%, list=16%, signal=32%			MIR3180_5P	285	1.5512161	0.0	0.10921755	4848	tags=28%, list=15%, signal=33%
MIR4687_5P	39	-1.46859	0.0362976	0.187511	3810	tags=28%, list=12%, signal=32%			MIR10524_5P	76	1.5511161	0.0023255814	0.1081678	4151	tags=28%, list=13%, signal=32%
MIR4726_5P	87	-1.46812	0.0230089	0.186486	4929	tags=23%, list=15%, signal=27%			MIR6885_3P	349	1.54971	0.0	0.10828681	2962	tags=19%, list=9%, signal=21%
MIR3184_5P	116	-1.46799	0.0137694	0.184772	7594	tags=35%, list=23%, signal=46%			MIR516B_5P	114	1.5483197	0.0023696683	0.10833863	4983	tags=25%, list=15%, signal=30%
MIR301B_3P	359	-1.46545	0.00166113	0.187406	5311	tags=27%, list=16%, signal=32%			MIR1287_5P	61	1.5459886	0.00913242	0.10933281	3300	tags=23%, list=10%, signal=25%
AGTCTTA_MIR499	71	-1.46491	0.0208696	0.186363	1304	tags=20%, list=4%, signal=20%			MIR6730_5P	116	1.5427171	0.0023419203	0.111543305	5056	tags=28%, list=15%, signal=34%
MIR519A_3P_MIR519B_3P	369	-1.46482	0	0.184675	5118	tags=27%, list=16%, signal=31%			MIR200B_3P	460	1.5426118	0.0	0.11055828	4972	tags=25%, list=15%, signal=29%
MIR140_3P	131	-1.46248	0.010084	0.187022	5708	tags=31%, list=17%, signal=38%			MIR1298_3P	38	1.5405935	0.025404157	0.11135799	3417	tags=29%, list=10%, signal=32%
MIR519C_3P	370	-1.46148	0	0.187068	5118	tags=26%, list=16%, signal=31%			MIR6874_5P	33	1.5405658	0.035714287	0.1103347	1716	tags=18%, list=5%, signal=19%
MIR5580_5P	108	-1.461	0.0103093	0.186218	4430	tags=24%, list=14%, signal=28%			MIR4318	105	1.5390142	0.00973236	0.11084318	5600	tags=32%, list=17%, signal=39%
MIR301A_3P	360	-1.45848	0	0.188858	5311	tags=27%, list=16%, signal=32%			MIR511_5P	276	1.5388736	0.0	0.10989109	3947	tags=22%, list=12%, signal=25%
MIR762	159	-1.45761	0.0066778	0.188619	7705	tags=35%, list=24%, signal=45%			MIR302F	161	1.5368314	0.004672897	0.11090483	5606	tags=28%, list=17%, signal=34%
MIR615_5P	30	-1.45579	0.0508167	0.189873	3032	tags=27%, list=9%, signal=29%			MIR125A_3P	64	1.5366414	0.011682243	0.11007318	3760	tags=25%, list=11%, signal=28%
MIR26B_3P	96	-1.45501	0.0197133	0.18952	2927	tags=21%, list=9%, signal=23%			MIR485_3P	207	1.5362422	0.0023696683	0.10946231	4258	tags=25%, list=13%, signal=28%
ATCTTGC_MIR31	69	-1.4538	0.0162455	0.189854	4160	tags=28%, list=13%, signal=31%			MIR432_3P	57	1.5346942	0.017621145	0.110134244	4857	tags=28%, list=15%, signal=33%
MIR28_3P	46	-1.45284	0.026087	0.189893	5830	tags=33%, list=18%, signal=40%			MIR374A_5P	386	1.5344908	0.0	0.1092626	5692	tags=29%, list=17%, signal=35%
MIR214_3P	219	-1.45278	0.00165017	0.188349	6239	tags=32%, list=19%, signal=40%			MIR548AR_5P	454	1.5343238	0.0	0.10837385	4985	tags=26%, list=15%, signal=30%
MIR1199_5P	68	-1.45194	0.0296684	0.188207	6438	tags=32%, list=20%, signal=40%			MIR548A_5P	448	1.5327358	0.0	0.108900405	4985	tags=26%, list=15%, signal=31%
MIR3666	361	-1.45184	0	0.186795	5311	tags=27%, list=16%, signal=32%			MIR192_3P	90	1.5313519	0.016241299	0.10926596	6205	tags=44%, list=19%, signal=55%
MIR130B_3P	367	-1.45184	0	0.185239	5311	tags=26%, list=16%, signal=31%			MIR362_5P	50	1.5293913	0.009478673	0.11016334	4923	tags=28%, list=15%, signal=33%
CTGTTAC_MIR194	101	-1.4511	0.0108499	0.184883	5589	tags=29%, list=17%, signal=35%			MIR6841_3P	46	1.5291469	0.01843318	0.109501526	2174	tags=24%, list=7%, signal=26%
MIR4253	44	-1.44982	0.0461812	0.185353	5179	tags=30%, list=16%, signal=35%			MIR3140_3P	215	1.528104	0.0	0.10962492	5698	tags=31%, list=17%, signal=37%
MIR1915_3P	143	-1.44949	0.00854701	0.184329	7713	tags=34%, list=24%, signal=44%			MIR3674	118	1.5273501	0.014778325	0.10933485	4783	tags=26%, list=15%, signal=31%
MIR4646_5P	130	-1.44854	0.0121951	0.184594	4936	tags=28%, list=15%, signal=32%			MIR548AQ_5P	450	1.5267484	0.0	0.108956434	5859	tags=30%, list=18%, signal=35%
MIR4436B_3P	94	-1.44662	0.0175747	0.186436	1273	tags=17%, list=4%, signal=18%			MIR1288_5P	48	1.5252361	0.019955654	0.10962524	4750	tags=33%, list=14%, signal=39%
TGAATGT_MIR181A_MIR181B_MIR181C_MIR181D	459	-1.44135	0	0.193877	5643	tags=27%, list=17%, signal=32%			MIR6866_5P	65	1.524004	0.0093896715	0.11001836	3615	tags=28%, list=11%, signal=31%
MIR6722_3P	161	-1.44107	0.00869565	0.19275	5257	tags=25%, list=16%, signal=29%			MIR4733_5P	77	1.5239425	0.011363637	0.1091685	6359	tags=36%, list=19%, signal=45%
MIR635	42	-1.44055	0.0404412	0.192177	7765	tags=38%, list=24%, signal=50%			MIR6809_3P	494	1.5233554	0.0	0.108824894	5634	tags=28%, list=17%, signal=33%
AAGCACT_MIR520F	222	-1.44015	0.00331126	0.191285	6199	tags=32%, list=19%, signal=39%			MIR1915_5P	39	1.522974	0.027272727	0.10828645	6349	tags=44%, list=19%, signal=54%
MIR3150B_3P	128	-1.44004	0.00540541	0.189957	3691	tags=21%, list=11%, signal=24%			CAGTATT_MIR200B_MIR200C_MIR429	435	1.5226718	0.0	0.107775316	5552	tags=27%, list=17%, signal=32%
MIR940	164	-1.43788	0.00683761	0.191983	5150	tags=28%, list=16%, signal=33%			MIR539_3P	207	1.5220447	0.0	0.10762386	4258	tags=25%, list=13%, signal=28%
MIR6768_5P	186	-1.43703	0.00652529	0.19181	3809	tags=24%, list=12%, signal=27%			MIR494_5P	34	1.5211058	0.02586207	0.10764049	4482	tags=32%, list=14%, signal=37%
MIR6820_3P	88	-1.43665	0.0214521	0.190916	2266	tags=19%, list=7%, signal=21%			MIR5089_3P	60	1.5207863	0.017857144	0.10710742	5125	tags=33%, list=16%, signal=39%
MIR4277	113	-1.43502	0.00993378	0.19214	5472	tags=27%, list=17%, signal=33%			MIR551B_5P	452	1.5189404	0.0	0.1078674	5535	tags=27%, list=17%, signal=32%
MIR100_3P	63	-1.43253	0.0277778	0.194815	6141	tags=35%, list=19%, signal=43%			MIR6869_5P	41	1.5180738	0.020594966	0.10775082	2566	tags=27%, list=8%, signal=29%
MIR4784	129	-1.43234	0.0130933	0.193697	3691	tags=21%, list=11%, signal=23%			MIR548I	447	1.5178577	0.0	0.10716444	4985	tags=26%, list=15%, signal=30%
MIR761	205	-1.4323	0.00985222	0.192389	5726	tags=31%, list=17%, signal=37%			MIR10395_3P	127	1.5178459	0.0049875313	0.10635259	6207	tags=34%, list=19%, signal=42%
AGGAAGC_MIR5163P	110	-1.42984	0.0123239	0.195017	5406	tags=31%, list=17%, signal=37%			MIR548O_5P_MIR548W	448	1.5174338	0.0	0.105981514	4985	tags=26%, list=15%, signal=30%
MIR6893_5P	163	-1.42973	0.014658	0.193785	5150	tags=28%, list=16%, signal=33%			MIR3924	300	1.5172485	0.0	0.10536699	2393	tags=19%, list=7%, signal=20%
MIR5008_3P	156	-1.4286	0.0137931	0.194364	2549	tags=17%, list=8%, signal=18%			MIR3200_5P	58	1.5165613	0.02232143	0.10515565	5498	tags=38%, list=17%, signal=45%
MIR4473	75	-1.42811	0.0250896	0.193667	4698	tags=32%, list=14%, signal=37%			MIR664A_3P	362	1.5165101	0.0	0.104427546	5592	tags=29%, list=17%, signal=34%
MIR10398_5P	71	-1.42748	0.0319716	0.193438	6117	tags=34%, list=19%, signal=41%			MIR654_3P	73	1.5140147	0.018735362	0.10607082	4800	tags=30%, list=15%, signal=35%
MIR11181_3P	171	-1.42628	0.00877193	0.194064	5696	tags=26%, list=17%, signal=32%			MIR548AK_MIR548AM_5P_MIR548C_5P_MIR548H_5P_MIR548O_5P_MIR548AU_5P	448	1.512259	0.0028328612	0.10705985	4985	tags=26%, list=15%, signal=30%
MIR100_5P_MIR99A_5P_MIR99B_5P	16	-1.42585	0.0617761	0.193389	5184	tags=50%, list=16%, signal=59%			MIR548AP_5P_MIR548J_5P	447	1.5114647	0.0	0.10716915	4985	tags=26%, list=15%, signal=30%
MIR3619_5P	250	-1.42335	0	0.196045	6239	tags=31%, list=19%, signal=38%			MIR382_3P	91	1.5113169	0.012048192	0.106499486	7065	tags=38%, list=22%, signal=49%
MIR142_3P	162	-1.42319	0.00981997	0.194972	2905	tags=20%, list=9%, signal=22%			MIR548AB	449	1.5108103	0.0	0.10619943	4985	tags=26%, list=15%, signal=30%
MIR6787_5P	20	-1.4219	0.0904059	0.196092	2177	tags=20%, list=7%, signal=21%			MIR3923	43	1.5103108	0.023640662	0.105931394	6804	tags=44%, list=21%, signal=56%
MIR218_5P	384	-1.42188	0	0.194792	6089	tags=29%, list=19%, signal=35%			MIR548AS_5P	447	1.5099927	0.0	0.10537235	4985	tags=26%, list=15%, signal=30%
MIR6808_5P	164	-1.42171	0.0130933	0.193834	5150	tags=28%, list=16%, signal=33%			MIR4711_5P	96	1.5089144	0.009195402	0.10559016	3518	tags=21%, list=11%, signal=23%
MIR3606_5P	135	-1.41651	0.0133779	0.201327	7074	tags=37%, list=22%, signal=47%			TCTAGAG_MIR517	43	1.5087785	0.021052632	0.1049641	4791	tags=33%, list=15%, signal=38%
MIR548S	120	-1.4164	0.0174216	0.200189	4065	tags=23%, list=12%, signal=26%			MIR6800_5P	41	1.50834	0.019823788	0.10459985	1788	tags=24%, list=5%, signal=26%
MIR3196	15	-1.41438	0.0910683	0.202272	4674	tags=47%, list=14%, signal=54%			MIR1305	475	1.5069646	0.0	0.105076574	5350	tags=26%, list=16%, signal=30%
MIR3202	223	-1.41286	0.00944882	0.203625	5901	tags=29%, list=18%, signal=35%			MIR500B_5P	51	1.5066752	0.01635514	0.10455093	6935	tags=37%, list=21%, signal=47%
MIR4739	123	-1.41179	0.0150754	0.204177	7703	tags=35%, list=24%, signal=46%			MIR548Y	457	1.5059745	0.0	0.10448174	5859	tags=30%, list=18%, signal=35%
MIR30C_1_3P	114	-1.41076	0.00877193	0.204591	3006	tags=20%, list=9%, signal=22%			MIR4999_5P	80	1.5056833	0.021276595	0.10408066	6688	tags=33%, list=20%, signal=41%
MIR4682	122	-1.41026	0.0157068	0.20433	4753	tags=26%, list=15%, signal=31%			MIR1245B_3P	127	1.505287	0.004819277	0.10373638	3420	tags=22%, list=10%, signal=25%
MIR6887_3P	177	-1.40821	0.0114943	0.206806	6182	tags=28%, list=19%, signal=35%			MIR583	156	1.5051279	0.002375297	0.103167675	5841	tags=29%, list=18%, signal=35%
MIR1291	98	-1.40538	0.0292599	0.210359	6388	tags=31%, list=19%, signal=38%			MIR6792_5P	112	1.5046089	0.00973236	0.10291381	4331	tags=27%, list=13%, signal=31%
MIR125A_5P	290	-1.40537	0.00490196	0.209038	6330	tags=29%, list=19%, signal=36%			MIR6083	236	1.5035629	0.002469136	0.10315111	4265	tags=24%, list=13%, signal=28%
MIR512_3P	99	-1.4052	0.0269784	0.208094	2882	tags=21%, list=9%, signal=23%			MIR6074	238	1.5032387	0.0	0.10281243	5238	tags=26%, list=16%, signal=31%
MIR6867_3P	97	-1.40443	0.0208333	0.208187	7302	tags=39%, list=22%, signal=50%			MIR548AD_5P_MIR548AE_5P_MIR548AY_5P_MIR548B_5P_MIR548D_5P	449	1.5007658	0.0	0.104325905	4985	tags=26%, list=15%, signal=30%
MIR1227_5P	90	-1.40319	0.0209424	0.209154	6913	tags=37%, list=21%, signal=46%			MIR449C_3P	49	1.5002662	0.025404157	0.10406602	10216	tags=59%, list=31%, signal=86%
MIR652_5P	34	-1.40064	0.0632911	0.212124	5213	tags=38%, list=16%, signal=45%			MIR584_5P	71	1.4986484	0.009029346	0.10470028	4690	tags=30%, list=14%, signal=34%
MIR548M	172	-1.40062	0.0137457	0.210858	3922	tags=23%, list=12%, signal=26%			MIR3177_5P	146	1.4975857	0.0	0.10514666	5756	tags=32%, list=18%, signal=38%
MIR10526_3P	100	-1.40057	0.0186125	0.209627	5372	tags=30%, list=16%, signal=36%			MIR6827_3P	68	1.4975355	0.014117647	0.10452807	7517	tags=43%, list=23%, signal=55%
MIR6804_5P	61	-1.39784	0.0591304	0.213126	4663	tags=28%, list=14%, signal=32%			MIR3609	324	1.4972303	0.0	0.104125716	2950	tags=21%, list=9%, signal=23%
MIR582_5P	331	-1.39768	0.00469484	0.212186	3799	tags=21%, list=12%, signal=24%			MIR6505_5P	181	1.4966155	0.0	0.10393545	5433	tags=26%, list=17%, signal=31%
MIR619_3P	52	-1.39615	0.0548673	0.213704	2615	tags=21%, list=8%, signal=23%			MIR484	76	1.4950621	0.014218009	0.10470063	2505	tags=25%, list=8%, signal=27%
MIR8057	77	-1.39537	0.0527211	0.213752	4600	tags=30%, list=14%, signal=35%			MIR375_3P	36	1.4949379	0.027334852	0.104234	2807	tags=31%, list=9%, signal=33%
ATAGGAA_MIR202	95	-1.39499	0.0270728	0.213198	5733	tags=35%, list=17%, signal=42%			MIR548AH_5P	322	1.494445	0.0	0.104133435	2950	tags=20%, list=9%, signal=22%
MIR125B_5P	288	-1.39381	0.00618238	0.213982	6330	tags=29%, list=19%, signal=35%			MIR6131	92	1.4925662	0.0073710075	0.10502205	6793	tags=32%, list=21%, signal=40%
CCAGGTT_MIR490	60	-1.39349	0.0575296	0.21324	5743	tags=28%, list=18%, signal=34%			MIR548BB_5P	451	1.4912816	0.0	0.10555637	4985	tags=26%, list=15%, signal=30%
MIR6774_5P	45	-1.39163	0.0664336	0.215208	7765	tags=36%, list=24%, signal=47%			MIR21_5P	134	1.4909133	0.0070921984	0.105155185	4120	tags=26%, list=13%, signal=30%
MIR5691_MIR6805_3P	135	-1.39107	0.0116667	0.214893	4248	tags=24%, list=13%, signal=27%			MIR5003_3P	293	1.4888699	0.0	0.106419146	5658	tags=27%, list=17%, signal=32%
MIR17_3P	117	-1.38702	0.0309811	0.221287	4967	tags=26%, list=15%, signal=31%			MIR4495	447	1.4877827	0.0	0.10675126	2954	tags=17%, list=9%, signal=19%
MIR6879_5P	96	-1.3869	0.0358423	0.220217	1273	tags=17%, list=4%, signal=17%			MIR6772_5P	26	1.4875612	0.042105265	0.1062864	2903	tags=31%, list=9%, signal=34%
MIR4292	136	-1.38619	0.0168919	0.220219	6038	tags=29%, list=18%, signal=36%			MIR1976	77	1.4874809	0.018867925	0.10574751	3871	tags=30%, list=12%, signal=34%
MIR26A_5P	459	-1.3835	0.00155521	0.223758	5705	tags=27%, list=17%, signal=32%			MIR7849_3P	110	1.4867837	0.009302326	0.10579739	2556	tags=20%, list=8%, signal=22%
MIR92A_3P	442	-1.38286	0.00308642	0.223882	5242	tags=27%, list=16%, signal=31%			MIR411_5P	41	1.4859385	0.04255319	0.106049664	5509	tags=32%, list=17%, signal=38%
GACAATC_MIR219	133	-1.38277	0.0217391	0.222775	2991	tags=21%, list=9%, signal=23%			MIR4670_3P	135	1.4836437	0.0	0.10738964	4484	tags=24%, list=14%, signal=27%
MIR9_3P	314	-1.38275	0.0030722	0.22157	5039	tags=28%, list=15%, signal=32%			MIR4452	142	1.4834286	0.0047393367	0.10693374	5807	tags=30%, list=18%, signal=36%
MIR26B_5P	459	-1.38242	0.00626959	0.2209	5705	tags=27%, list=17%, signal=32%			MIR766_3P	133	1.4810498	0.009876544	0.108557284	4110	tags=24%, list=13%, signal=27%
MIR6893_3P	80	-1.38185	0.0358974	0.220781	5591	tags=29%, list=17%, signal=35%			MIR573	80	1.4806107	0.017897092	0.10822512	4142	tags=30%, list=13%, signal=34%
MIR25_3P	384	-1.38174	0.00160514	0.219719	2927	tags=20%, list=9%, signal=22%			MIR6830_3P	179	1.4797895	0.002444988	0.1083412	2631	tags=18%, list=8%, signal=20%
MIR216A_3P	414	-1.3809	0.0015528	0.2201	4892	tags=25%, list=15%, signal=29%			MIR557	205	1.4777857	0.0025445293	0.10961839	2447	tags=20%, list=7%, signal=22%
MIR7114_3P	40	-1.38063	0.065371	0.219333	7538	tags=45%, list=23%, signal=58%			MIR16_2_3P	208	1.4767774	0.0	0.10993883	4500	tags=25%, list=14%, signal=29%
MIR4430	126	-1.37994	0.0223752	0.219387	6042	tags=30%, list=18%, signal=37%			MIR668_3P	56	1.47488	0.013888889	0.11113785	4865	tags=30%, list=15%, signal=36%
MIR3189_3P	67	-1.37865	0.0416667	0.220512	5597	tags=30%, list=17%, signal=36%			MIR4322	32	1.4747517	0.046563193	0.11063155	6151	tags=47%, list=19%, signal=58%
MIR3667_3P	128	-1.37755	0.0234506	0.221237	4447	tags=26%, list=14%, signal=30%			MIR4501	72	1.474351	0.014354067	0.11048084	6067	tags=33%, list=19%, signal=41%
ACTGTAG_MIR139	115	-1.3772	0.0343643	0.220843	3715	tags=24%, list=11%, signal=27%			MIR651_5P	106	1.4736197	0.012626262	0.11064022	5628	tags=27%, list=17%, signal=33%
MIR6873_5P	93	-1.37654	0.0373665	0.220794	4611	tags=29%, list=14%, signal=34%			MIR4265	33	1.4726268	0.04109589	0.11095814	6151	tags=45%, list=19%, signal=56%
ATACTGT_MIR144	188	-1.37604	0.00974026	0.220514	3001	tags=21%, list=9%, signal=23%			MIR875_3P	274	1.4679459	0.0	0.11470683	5460	tags=25%, list=17%, signal=30%
MIR204_3P	125	-1.37403	0.026087	0.222901	4936	tags=27%, list=15%, signal=32%			MIR5187_5P	94	1.4659356	0.010178117	0.11605305	5541	tags=30%, list=17%, signal=36%
MIR128_3P	413	-1.37367	0.0030303	0.222377	4892	tags=25%, list=15%, signal=29%			MIR4772_5P	48	1.4645209	0.028503563	0.11693554	8728	tags=46%, list=27%, signal=62%
MIR1321	120	-1.37363	0.0351494	0.221329	7703	tags=34%, list=24%, signal=45%			MIR544A	194	1.4643452	0.00243309	0.11651515	5245	tags=28%, list=16%, signal=34%
MIR548AU_3P	155	-1.37036	0.0183333	0.226197	5863	tags=28%, list=18%, signal=34%			MIR195_3P	209	1.4628859	0.005291005	0.117312364	4500	tags=25%, list=14%, signal=29%
MIR4700_5P	186	-1.36973	0.0170648	0.226131	6905	tags=33%, list=21%, signal=42%			MIR7705	42	1.4621621	0.031042129	0.11734097	4944	tags=36%, list=15%, signal=42%
MIR367_3P	391	-1.36955	0.00472441	0.225304	2927	tags=19%, list=9%, signal=21%			MIR323B_5P	34	1.4619719	0.03820225	0.11689935	4482	tags=32%, list=14%, signal=37%
MIR185_3P	125	-1.36849	0.0274914	0.226176	6328	tags=30%, list=19%, signal=38%			MIR4803	407	1.4618809	0.0	0.11636705	5600	tags=28%, list=17%, signal=33%
MIR4632_5P	88	-1.36826	0.0361446	0.225456	1273	tags=16%, list=4%, signal=17%			MIR4422	420	1.4611742	0.0	0.116468765	5628	tags=27%, list=17%, signal=33%
MIR6502_3P	54	-1.36789	0.0665529	0.225054	5150	tags=33%, list=16%, signal=39%			MIR6514_3P	67	1.4603758	0.017621145	0.11658304	2190	tags=21%, list=7%, signal=22%
MIR363_3P	390	-1.36713	0.00469484	0.225278	2927	tags=19%, list=9%, signal=21%			MIR338_5P	434	1.4602863	0.0	0.116092704	4850	tags=24%, list=15%, signal=28%
MIR1914_3P	23	-1.3657	0.0904159	0.226813	6310	tags=35%, list=19%, signal=43%			MIR493_5P	425	1.4570845	0.0	0.118589446	2633	tags=16%, list=8%, signal=17%
MIR486_3P	148	-1.36502	0.026087	0.226982	6857	tags=32%, list=21%, signal=40%			MIR138_2_3P	157	1.4561262	0.0049875313	0.11894945	4867	tags=29%, list=15%, signal=34%
MIR4719	466	-1.36484	0.00302115	0.226165	3089	tags=17%, list=9%, signal=19%			MIR3146	43	1.4558815	0.02494331	0.118514165	3738	tags=33%, list=11%, signal=37%
ATGTTTC_MIR494	148	-1.36453	0.023622	0.225623	5926	tags=27%, list=18%, signal=33%			MIR8054	275	1.4555893	0.0	0.11829409	2797	tags=18%, list=9%, signal=19%
MIR32_5P	441	-1.36178	0.00151286	0.229716	2927	tags=20%, list=9%, signal=21%			MIR889_3P	221	1.4548687	0.0	0.118407495	5016	tags=24%, list=15%, signal=29%
MIR141_3P	366	-1.36083	0.00641026	0.230568	5705	tags=28%, list=17%, signal=33%			MIR3174	38	1.454599	0.03501094	0.118067615	2566	tags=24%, list=8%, signal=26%
MIR92B_3P	439	-1.35985	0	0.231222	5242	tags=26%, list=16%, signal=31%			MIR425_5P	83	1.4540626	0.017369727	0.11805286	7019	tags=36%, list=21%, signal=46%
MIR4753_5P	166	-1.35949	0.026936	0.230809	4987	tags=30%, list=15%, signal=35%			MIR5002_5P	241	1.453497	0.0	0.118123494	4838	tags=24%, list=15%, signal=29%
MIR7109_3P	60	-1.35768	0.0620438	0.233183	6227	tags=35%, list=19%, signal=43%			MIR6780A_3P	140	1.4529623	0.006960557	0.118119285	5343	tags=34%, list=16%, signal=40%
MIR4756_5P	119	-1.3576	0.0299296	0.232188	7703	tags=34%, list=24%, signal=45%			MIR4645_3P	102	1.4508082	0.016317016	0.11959805	5396	tags=27%, list=16%, signal=33%
MIR200A_3P	363	-1.35575	0.00152672	0.234498	5705	tags=28%, list=17%, signal=33%			MIR338_3P	129	1.4499308	0.006993007	0.11980601	1602	tags=15%, list=5%, signal=15%
MIR30C_2_3P	115	-1.35411	0.0491228	0.236415	3006	tags=20%, list=9%, signal=22%			MIR548U	145	1.4496017	0.004842615	0.11954245	2716	tags=21%, list=8%, signal=22%
MIR664A_5P	68	-1.3539	0.0751342	0.235705	6042	tags=32%, list=18%, signal=40%			MIR361_5P	141	1.4491682	0.0121654505	0.119362466	3470	tags=20%, list=11%, signal=22%
MIR6515_5P	77	-1.35381	0.0512367	0.234755	6099	tags=30%, list=19%, signal=37%			MIR4251	359	1.4489164	0.002617801	0.119031444	5684	tags=26%, list=17%, signal=32%
TACGGGT_MIR99A_MIR100_MIR99B	21	-1.35203	0.0976909	0.236978	4786	tags=38%, list=15%, signal=45%			MIR548AV_5P_MIR548K	275	1.4469569	0.0	0.12036189	2797	tags=18%, list=9%, signal=19%
CCACACA_MIR147	59	-1.35199	0.0706522	0.235958	4563	tags=25%, list=14%, signal=29%			MIR6082	16	1.4464737	0.06896552	0.12028508	3497	tags=31%, list=11%, signal=35%
TTTTGAG_MIR373	210	-1.35145	0.0149007	0.235982	5185	tags=26%, list=16%, signal=31%			MIR586	243	1.4463446	0.0025773195	0.119804904	5317	tags=27%, list=16%, signal=32%
MIR8059	56	-1.34933	0.0795053	0.238858	3804	tags=29%, list=12%, signal=32%			MIR3978	234	1.4460137	0.010178117	0.11959223	2224	tags=15%, list=7%, signal=16%
MIR205_5P	199	-1.34771	0.013245	0.240838	4289	tags=24%, list=13%, signal=27%			MIR103A_2_5P	136	1.4452652	0.004784689	0.11983854	2169	tags=18%, list=7%, signal=20%
MIR3622B_5P	53	-1.34669	0.0567986	0.241785	2913	tags=19%, list=9%, signal=21%			MIR4662A_5P	82	1.44502	0.016129032	0.119473554	5274	tags=30%, list=16%, signal=36%
MIR4756_3P	103	-1.34583	0.0399306	0.242297	5286	tags=28%, list=16%, signal=33%			MIR3616_5P	79	1.4438677	0.017582418	0.1200706	4142	tags=30%, list=13%, signal=35%
MIR4722_3P	80	-1.34535	0.0586146	0.242122	4091	tags=24%, list=12%, signal=27%			MIR1200	296	1.4426849	0.0028248588	0.1206289	4984	tags=24%, list=15%, signal=28%
MIR2276_5P	62	-1.34525	0.0635514	0.241245	6907	tags=40%, list=21%, signal=51%			MIR4324	242	1.441672	0.0025510204	0.12100291	5202	tags=26%, list=16%, signal=31%
MIR6132	114	-1.34456	0.0401396	0.241364	6375	tags=32%, list=19%, signal=39%			MIR1304_3P	94	1.4409492	0.002415459	0.121066235	2344	tags=19%, list=7%, signal=21%
MIR6752_5P	102	-1.34426	0.0460993	0.240896	6306	tags=32%, list=19%, signal=40%			MIR4429	284	1.4398212	0.0025839794	0.12146751	2455	tags=17%, list=7%, signal=18%
MIR377_5P	46	-1.34413	0.0904348	0.240073	2589	tags=17%, list=8%, signal=19%			MIR494_3P	349	1.4394604	0.0	0.1211615	3832	tags=19%, list=12%, signal=22%
MIR4276	239	-1.34394	0.014377	0.239405	3809	tags=22%, list=12%, signal=24%			MIR643	55	1.4394381	0.027160494	0.12063134	5868	tags=33%, list=18%, signal=40%
MIR3164	92	-1.34346	0.0640809	0.239451	2266	tags=18%, list=7%, signal=20%			MIR320A_3P_MIR320B_MIR320C_MIR320D	285	1.4389488	0.0	0.12051804	2455	tags=16%, list=7%, signal=18%
MIR4643	195	-1.3422	0.0294118	0.240731	5182	tags=27%, list=16%, signal=32%			MIR3155A_MIR3155B	68	1.4377877	0.020547945	0.12100071	2979	tags=26%, list=9%, signal=29%
MIR5191	19	-1.34219	0.115174	0.239714	7031	tags=47%, list=21%, signal=60%			ATATGCA_MIR448	197	1.4360228	0.0	0.122258514	2033	tags=17%, list=6%, signal=18%
MIR1180_5P	32	-1.34218	0.0921305	0.238691	6749	tags=41%, list=21%, signal=51%			MIR1208	127	1.4350078	0.005154639	0.122863546	4762	tags=29%, list=15%, signal=34%
MIR937_5P	49	-1.34201	0.100559	0.237965	2387	tags=22%, list=7%, signal=24%			MIR590_5P	118	1.4349337	0.019900497	0.122381076	4120	tags=26%, list=13%, signal=30%
MIR4649_3P	175	-1.34195	0.0252525	0.237015	6542	tags=32%, list=20%, signal=40%			MIR4791	59	1.4345906	0.035714287	0.122253105	2594	tags=20%, list=8%, signal=22%
MIR4701_5P	113	-1.34142	0.0270728	0.236965	5469	tags=31%, list=17%, signal=37%			MIR3188	74	1.4345462	0.01793722	0.121761635	5291	tags=32%, list=16%, signal=39%
MIR6795_5P	124	-1.34137	0.0252525	0.23607	6099	tags=27%, list=19%, signal=34%			MIR1252_3P	274	1.4342835	0.0	0.12148196	4872	tags=25%, list=15%, signal=29%
MIR6883_5P	354	-1.34111	0.00934579	0.235556	7598	tags=33%, list=23%, signal=43%			MIR544B	198	1.4338924	0.0077120825	0.12136469	5178	tags=25%, list=16%, signal=30%
MIR6791_5P	143	-1.34073	0.0381426	0.235314	5380	tags=27%, list=16%, signal=32%			MIR891A_3P	111	1.4334778	0.016587678	0.121239424	5538	tags=29%, list=17%, signal=35%
MIR3117_3P	32	-1.34008	0.0783939	0.235562	5654	tags=34%, list=17%, signal=42%			AAAGACA_MIR511	181	1.4320539	0.0	0.122036636	3481	tags=20%, list=11%, signal=23%
MIR4640_5P	115	-1.33932	0.0453782	0.235996	6386	tags=27%, list=19%, signal=33%			MIR4329	71	1.4320531	0.023584906	0.12151953	5541	tags=32%, list=17%, signal=39%
MIR4704_3P	126	-1.33927	0.0507881	0.235148	5931	tags=32%, list=18%, signal=39%			MIR5581_3P	126	1.4314258	0.0	0.12155512	3001	tags=21%, list=9%, signal=23%
MIR218_1_3P	81	-1.33706	0.0527241	0.238201	4048	tags=27%, list=12%, signal=31%			MIR3682_5P	91	1.4308788	0.026960785	0.12160413	2466	tags=20%, list=8%, signal=21%
MIR6771_3P	87	-1.33675	0.0537037	0.237862	5406	tags=29%, list=17%, signal=34%			MIR4694_3P	277	1.4301208	0.0025316456	0.12191745	2521	tags=17%, list=8%, signal=18%
MIR4689	78	-1.33636	0.0654867	0.237614	6391	tags=29%, list=20%, signal=37%			MIR223_5P	137	1.4294666	0.0073349634	0.12201204	6704	tags=28%, list=20%, signal=36%
MIR520B_3P_MIR520C_3P_MIR520E_3P	303	-1.33606	0.0165016	0.237229	2965	tags=18%, list=9%, signal=20%			MIR5009_3P	155	1.4293642	0.010230179	0.121587135	6702	tags=35%, list=20%, signal=44%
MIR520A_3P	305	-1.33519	0.00823723	0.237866	2965	tags=18%, list=9%, signal=20%			MIR1290	228	1.4291189	0.0023640662	0.12131454	2681	tags=17%, list=8%, signal=18%
GCACCTT_MIR18A_MIR18B	112	-1.33519	0.0426288	0.236903	4923	tags=25%, list=15%, signal=29%			MIR6894_3P	68	1.4282724	0.048498847	0.1215752	1930	tags=19%, list=6%, signal=20%
MIR1237_3P	116	-1.33498	0.0442177	0.236338	6670	tags=35%, list=20%, signal=44%			MIR3158_3P	33	1.4272362	0.055045873	0.1220256	4652	tags=36%, list=14%, signal=42%
MIR606	87	-1.33469	0.0589255	0.235905	5472	tags=28%, list=17%, signal=33%			MIR8063	365	1.4268093	0.0	0.121946715	5885	tags=28%, list=18%, signal=34%
MIR4691_3P	82	-1.33315	0.0591497	0.237702	5643	tags=33%, list=17%, signal=40%			MIR8080	123	1.425183	0.011363637	0.12295087	3995	tags=20%, list=12%, signal=22%
MIR6775_3P	72	-1.33149	0.0677083	0.239727	6388	tags=31%, list=19%, signal=38%			MIR4680_3P	241	1.4223524	0.0025252525	0.12536567	4835	tags=21%, list=15%, signal=25%
CATTTCA_MIR203	262	-1.33127	0.0160514	0.239167	6726	tags=32%, list=21%, signal=40%			MIR147B_5P	293	1.4222192	0.0	0.12500489	5600	tags=25%, list=17%, signal=30%
GGGGCCC_MIR296	64	-1.33073	0.0681004	0.239244	7639	tags=36%, list=23%, signal=47%			MIR1264	109	1.4210674	0.022675738	0.1258627	6078	tags=28%, list=19%, signal=34%
MIR2114_5P	35	-1.33062	0.0949821	0.238504	1793	tags=14%, list=5%, signal=15%			MIR6871_5P	52	1.4189732	0.047945205	0.12740664	6973	tags=38%, list=21%, signal=49%
MIR372_3P	305	-1.32913	0.00445765	0.240228	2965	tags=18%, list=9%, signal=20%			MIR302B_5P	188	1.4187005	0.0050890585	0.12722942	5509	tags=28%, list=17%, signal=33%
MIR96_5P	420	-1.32799	0.00153139	0.241572	5740	tags=27%, list=18%, signal=33%			MIR942_5P	192	1.4176477	0.009876544	0.12778041	5379	tags=26%, list=16%, signal=30%
AGGTGCA_MIR500	85	-1.32565	0.0694445	0.245234	5706	tags=29%, list=17%, signal=36%			CATGTAA_MIR496	163	1.4169499	0.009708738	0.12799962	2522	tags=17%, list=8%, signal=18%
MIR5001_5P	152	-1.32544	0.040493	0.244626	7705	tags=34%, list=24%, signal=45%			MIR7_5P	244	1.4168901	0.0	0.12754986	5386	tags=26%, list=16%, signal=31%
MIR6887_5P	124	-1.32491	0.0613288	0.244699	6099	tags=27%, list=19%, signal=34%			MIR628_5P	74	1.4163295	0.022075055	0.12751783	5400	tags=28%, list=16%, signal=34%
CAGGGTC_MIR504	73	-1.32434	0.0794224	0.244935	6115	tags=34%, list=19%, signal=42%			MIR3620_3P	59	1.4147558	0.030434782	0.12855725	5870	tags=37%, list=18%, signal=45%
MIR6748_3P	74	-1.32424	0.0670194	0.244191	4234	tags=26%, list=13%, signal=29%			MIR6504_3P	347	1.4134899	0.0	0.12941429	2716	tags=18%, list=8%, signal=19%
MIR3714	407	-1.32391	0.0130506	0.243898	5492	tags=26%, list=17%, signal=30%			MIR410_3P	301	1.4131554	0.0	0.12925684	2722	tags=16%, list=8%, signal=17%
CACCAGC_MIR138	205	-1.32358	0.0217755	0.243568	5451	tags=26%, list=17%, signal=31%			MIR3689A_5P_MIR3689B_5P_MIR3689E_MIR3689F	111	1.4118271	0.016431924	0.13010825	5234	tags=26%, list=16%, signal=31%
MIR5193	144	-1.32102	0.0354132	0.247465	4958	tags=24%, list=15%, signal=29%			MIR4517	190	1.4109107	0.0074812965	0.13048428	4670	tags=23%, list=14%, signal=27%
MIR499A_3P	154	-1.32082	0.0294627	0.246879	5933	tags=31%, list=18%, signal=37%			MIR539_5P	344	1.4106381	0.0056657223	0.13023053	4777	tags=24%, list=15%, signal=28%
MIR6734_3P	131	-1.31945	0.0440457	0.248761	5428	tags=27%, list=17%, signal=32%			MIR2681_5P	143	1.4103634	0.015228426	0.13005571	5505	tags=29%, list=17%, signal=34%
MIR1236_3P	178	-1.31911	0.0409836	0.248397	5137	tags=24%, list=16%, signal=28%			MIR302D_5P	184	1.4097717	0.0	0.13023522	5509	tags=28%, list=17%, signal=33%
MIR2909	45	-1.31841	0.0989011	0.248859	1705	tags=18%, list=5%, signal=19%			MIR6817_3P	187	1.4086217	0.005141388	0.13102219	2881	tags=20%, list=9%, signal=22%
CAGCCTC_MIR4855P	136	-1.31807	0.0415973	0.248532	4132	tags=24%, list=13%, signal=28%			MIR4661_3P	32	1.4083197	0.056947608	0.13090979	2056	tags=19%, list=6%, signal=20%
ACAGGGT_MIR10A_MIR10B	111	-1.31802	0.0636833	0.24774	4674	tags=30%, list=14%, signal=35%			MIR656_3P	372	1.4082282	0.0026954177	0.13054271	4750	tags=24%, list=14%, signal=28%
MIR423_5P	121	-1.31789	0.0670103	0.247061	7774	tags=35%, list=24%, signal=45%			MIR9900	42	1.4067891	0.047511313	0.13148235	1188	tags=14%, list=4%, signal=15%
MIR646	228	-1.31735	0.0260736	0.247158	6740	tags=31%, list=21%, signal=38%			MIR503_3P	33	1.4063495	0.055201698	0.13149953	3283	tags=24%, list=10%, signal=27%
MIR373_3P	295	-1.31733	0.0166667	0.24631	6197	tags=28%, list=19%, signal=35%			MIR4288	140	1.4056822	0.029268293	0.13175538	5982	tags=32%, list=18%, signal=39%
ATGTAGC_MIR221_MIR222	132	-1.31688	0.040404	0.246264	4254	tags=23%, list=13%, signal=27%			MIR2052	216	1.4052485	0.0022935779	0.1317168	4736	tags=25%, list=14%, signal=28%
MIR3132	63	-1.316	0.0741379	0.246936	1304	tags=16%, list=4%, signal=16%			MIR5681B	45	1.4042548	0.04831933	0.13219221	5480	tags=27%, list=17%, signal=32%
MIR588	113	-1.31466	0.05	0.248431	5469	tags=31%, list=17%, signal=37%			MIR548AV_3P	167	1.4040618	0.010025063	0.13188449	4596	tags=23%, list=14%, signal=26%
MIR5587_5P	100	-1.31464	0.0685619	0.247567	2691	tags=20%, list=8%, signal=22%			MIR7151_3P	246	1.4015524	0.005063291	0.1342057	5480	tags=24%, list=17%, signal=28%
MIR4668_5P	422	-1.31422	0.00953895	0.24747	5597	tags=25%, list=17%, signal=30%			MIR5006_3P	336	1.4011333	0.0	0.13415322	4657	tags=24%, list=14%, signal=27%
MIR665	117	-1.31206	0.0629252	0.249954	2206	tags=18%, list=7%, signal=19%			MIR609	28	1.399327	0.08260869	0.13556701	5850	tags=46%, list=18%, signal=56%
AATGGAG_MIR136	75	-1.31196	0.0765217	0.249244	3061	tags=16%, list=9%, signal=18%			MIR5186	31	1.3990946	0.06595745	0.1352814	4727	tags=29%, list=14%, signal=34%
MIR149_3P	377	-1.31174	0.00771605	0.248803	7768	tags=33%, list=24%, signal=43%			MIR20A_3P	174	1.398284	0.0072639226	0.13559288	2602	tags=20%, list=8%, signal=22%
GAGCTGG_MIR337	149	-1.31089	0.0412044	0.249609	6619	tags=32%, list=20%, signal=39%			MIR6807_3P	128	1.3980606	0.021634616	0.1352963	4445	tags=24%, list=14%, signal=28%
MIR505_5P	46	-1.31088	0.0969479	0.248736	1994	tags=15%, list=6%, signal=16%			MIR8084	224	1.3967007	0.0024096386	0.13625607	4169	tags=21%, list=13%, signal=24%
MIR1324	108	-1.31066	0.0350877	0.248281	2952	tags=21%, list=9%, signal=23%			MIR5590_5P	105	1.3965288	0.018561484	0.13601652	4688	tags=25%, list=14%, signal=29%
MIR2682_5P	105	-1.31045	0.0591304	0.247865	6133	tags=29%, list=19%, signal=35%			MIR4755_5P	335	1.3937598	0.0055555557	0.13864751	4657	tags=24%, list=14%, signal=28%
MIR27A_5P	30	-1.31044	0.108614	0.24701	752	tags=17%, list=2%, signal=17%			MIR6881_3P	162	1.3933761	0.016129032	0.13855882	4667	tags=26%, list=14%, signal=30%
MIR3689D	85	-1.31013	0.0665529	0.246679	3213	tags=20%, list=10%, signal=22%			MIR8068	342	1.3920827	0.0	0.13959187	5503	tags=26%, list=17%, signal=31%
MIR6776_5P	80	-1.30998	0.0758621	0.246097	5436	tags=30%, list=17%, signal=36%			MIR10399_5P	336	1.3902508	0.0027855153	0.14121546	2716	tags=18%, list=8%, signal=19%
MIR1184	155	-1.30988	0.0511628	0.245504	6631	tags=32%, list=20%, signal=39%			MIR5680	427	1.3893783	0.0	0.14175606	5317	tags=27%, list=16%, signal=32%
MIR4685_5P	110	-1.30962	0.043771	0.245184	3073	tags=18%, list=9%, signal=20%			MIR500A_3P	69	1.3882242	0.041763343	0.14249815	3955	tags=26%, list=12%, signal=30%
MIR2467_5P	97	-1.30883	0.0613288	0.245776	5098	tags=23%, list=16%, signal=27%			MIR491_3P	103	1.387811	0.026960785	0.14250936	3488	tags=22%, list=11%, signal=25%
MIR361_3P	89	-1.30879	0.0703259	0.245002	2868	tags=21%, list=9%, signal=23%			MIR1_3P	340	1.3873248	0.0	0.14253461	5801	tags=26%, list=18%, signal=32%
MIR499B_3P	155	-1.3086	0.0354132	0.244603	5933	tags=30%, list=18%, signal=37%			MIR6801_5P	101	1.3860308	0.02347418	0.14354807	5509	tags=27%, list=17%, signal=32%
MIR520D_3P	304	-1.30819	0.0234375	0.244526	6197	tags=28%, list=19%, signal=34%			MIR5581_5P	68	1.3857824	0.040268455	0.14328764	2716	tags=21%, list=8%, signal=22%
MIR4692	201	-1.30766	0.0267112	0.244669	5719	tags=25%, list=17%, signal=30%			MIR4748	62	1.3848503	0.036674816	0.14377615	2967	tags=18%, list=9%, signal=19%
GGCAGCT_MIR22	211	-1.30681	0.0319489	0.245473	5372	tags=23%, list=16%, signal=28%			MIR3065_5P	412	1.3847086	0.0	0.14348677	5606	tags=25%, list=17%, signal=30%
MIR939_3P	133	-1.30554	0.0494234	0.247248	5451	tags=27%, list=17%, signal=32%			GTGCAAA_MIR507	118	1.3838749	0.026960785	0.14390816	3497	tags=22%, list=11%, signal=25%
MIR766_5P	193	-1.30547	0.033557	0.246554	6705	tags=28%, list=20%, signal=35%			MIR31_3P	46	1.3819021	0.054466233	0.14580946	4726	tags=30%, list=14%, signal=36%
MIR4433B_5P	49	-1.30466	0.0951526	0.24732	1792	tags=22%, list=5%, signal=24%			MIR4693_5P	99	1.381683	0.01728395	0.14556648	5509	tags=29%, list=17%, signal=35%
MIR6857_3P	63	-1.30397	0.0785714	0.247773	6474	tags=30%, list=20%, signal=38%			MIR486_5P	82	1.3806715	0.03406326	0.14620452	3930	tags=22%, list=12%, signal=25%
MIR3652	131	-1.30338	0.0654045	0.248056	6042	tags=28%, list=18%, signal=34%			MIR4299	66	1.379777	0.047732696	0.14680889	5702	tags=41%, list=17%, signal=49%
MIR4267	200	-1.30338	0.0406091	0.24724	5995	tags=29%, list=18%, signal=35%			MIR140_5P	82	1.3794397	0.023148147	0.14668213	2961	tags=23%, list=9%, signal=25%
MIR8060	93	-1.30205	0.0688406	0.248955	5828	tags=37%, list=18%, signal=44%			CTTTGTA_MIR524	400	1.3788158	0.0	0.14689064	6065	tags=30%, list=19%, signal=36%
MIR379_5P	40	-1.30112	0.106115	0.249966	5605	tags=33%, list=17%, signal=39%			MIR3925_5P	142	1.3787884	0.024570024	0.14642975	5314	tags=29%, list=16%, signal=34%
GCTGAGT_MIR5125P	43	-1.29921	0.102655	0.249392	4938	tags=33%, list=15%, signal=38%			MIR3133	461	1.3783952	0.0	0.14646417	5254	tags=25%, list=16%, signal=30%
									MIR6871_3P	115	1.3777549	0.025171624	0.14678107	4977	tags=27%, list=15%, signal=32%
									MIR31_5P	131	1.376623	0.022332506	0.14763929	2923	tags=19%, list=9%, signal=21%
									MIR12129	128	1.3752526	0.012531328	0.14883544	6335	tags=32%, list=19%, signal=40%
									MIR507	240	1.3745036	0.007575758	0.14920436	2864	tags=20%, list=9%, signal=21%
									MIR147A	56	1.3744313	0.046683047	0.14880483	2458	tags=21%, list=8%, signal=23%
									MIR103A_1_5P	131	1.3741673	0.018779343	0.14866464	2737	tags=19%, list=8%, signal=21%
									MIR103B	36	1.3735056	0.063318774	0.1489809	5820	tags=39%, list=18%, signal=47%
									MIR892B	71	1.3725616	0.06004619	0.14975508	4776	tags=32%, list=15%, signal=38%
									MIR10393_3P	100	1.3716937	0.043879908	0.1503246	5509	tags=27%, list=17%, signal=32%
									MIR5689	140	1.3704742	0.024449877	0.15129049	5423	tags=30%, list=17%, signal=36%
									MIR6724_5P	16	1.3692446	0.11727079	0.15235427	3693	tags=31%, list=11%, signal=35%
									MIR4312	41	1.3682	0.093541205	0.15312521	6713	tags=39%, list=20%, signal=49%
									MIR944	390	1.3678209	0.0	0.15310757	5754	tags=27%, list=18%, signal=33%
									MIR4760_5P	169	1.3673664	0.023017902	0.15312062	5381	tags=28%, list=16%, signal=33%
									MIR6822_3P	47	1.3668416	0.07453416	0.15322813	2253	tags=23%, list=7%, signal=25%
									MIR4684_3P	104	1.36673	0.019851116	0.15290558	4432	tags=26%, list=14%, signal=30%
									MIR4646_3P	55	1.3665955	0.046979867	0.15257606	2504	tags=22%, list=8%, signal=24%
									MIR5684	36	1.364809	0.07110092	0.15422745	6567	tags=33%, list=20%, signal=42%
									MIR3681_5P	31	1.3634757	0.09896907	0.15537523	1923	tags=26%, list=6%, signal=27%
									MIR300	417	1.3623992	0.0	0.15619862	4701	tags=21%, list=14%, signal=24%
									MIR219B_5P	44	1.3623676	0.05321508	0.15575607	6931	tags=36%, list=21%, signal=46%
									ACTGTGA_MIR27A_MIR27B	441	1.3600458	0.0028490028	0.15824664	2694	tags=15%, list=8%, signal=16%
									MIR676_5P	136	1.3591089	0.02877698	0.15891568	5953	tags=29%, list=18%, signal=35%
									MIR4668_3P	281	1.3581804	0.0028409092	0.15960936	3243	tags=19%, list=10%, signal=21%
									MIR6841_5P	35	1.357804	0.087248325	0.1596167	5186	tags=34%, list=16%, signal=41%
									MIR4327	80	1.3565807	0.061320756	0.16061443	4777	tags=28%, list=15%, signal=32%
									MIR3672	40	1.3562155	0.062937066	0.16051608	5024	tags=30%, list=15%, signal=35%
									CTCTATG_MIR368	37	1.3535959	0.07621247	0.16331826	5654	tags=32%, list=17%, signal=39%
									MIR1185_5P	54	1.3534071	0.056338027	0.16310483	4253	tags=26%, list=13%, signal=30%
									MIR548AT_5P	324	1.3532611	0.0054200543	0.16282253	2427	tags=16%, list=7%, signal=17%
									MIR216B_5P	81	1.3526428	0.03644647	0.1631053	5859	tags=37%, list=18%, signal=45%
									MIR6845_3P	121	1.3523152	0.024875622	0.16295627	5533	tags=32%, list=17%, signal=39%
									MIR466	377	1.3518461	0.005263158	0.16311596	4114	tags=21%, list=13%, signal=23%
									MIR383_5P	64	1.3514873	0.046403714	0.16308713	5509	tags=28%, list=17%, signal=34%
									MIR561_3P	440	1.3512429	0.0029761905	0.16288374	4800	tags=23%, list=15%, signal=26%
									MIR587	335	1.3508607	0.008498584	0.16285098	5708	tags=28%, list=17%, signal=33%
									MIR922	172	1.3507193	0.015584416	0.16255525	2714	tags=18%, list=8%, signal=20%
									MIR1246	48	1.3504454	0.071428575	0.16243461	4503	tags=29%, list=14%, signal=34%
									MIR8083	48	1.350188	0.07311321	0.1622291	2529	tags=21%, list=8%, signal=23%
									MIR1911_3P	38	1.3499935	0.08371041	0.16198562	5670	tags=32%, list=17%, signal=38%
									MIR4496	255	1.3498582	0.0025510204	0.1616573	1987	tags=14%, list=6%, signal=14%
									MIR4279	204	1.349725	0.014634146	0.16136664	2806	tags=17%, list=9%, signal=19%
									MIR206	344	1.3490839	0.0054054055	0.16164164	5801	tags=26%, list=18%, signal=31%
									MIR4464	63	1.3487244	0.057603687	0.16162995	2967	tags=17%, list=9%, signal=19%
									MIR325	27	1.3487123	0.10775862	0.16116984	3390	tags=30%, list=10%, signal=33%
									GOBP_REGULATION_OF_MIRNA_METABOLIC_PROCESS	66	1.34845	0.061032865	0.23825167	4079	tags=21%, list=12%, signal=24%
									MIR381_3P	418	1.3475069	0.0026385225	0.16218188	5317	tags=22%, list=16%, signal=27%
									MIR6856_3P	60	1.3470858	0.055427253	0.16233645	3154	tags=23%, list=10%, signal=26%
									MIR6807_5P	49	1.3470533	0.075593956	0.16191325	5695	tags=35%, list=17%, signal=42%
									MIR8067	251	1.3460152	0.008152174	0.16268082	5098	tags=26%, list=16%, signal=31%
									MIR4272	185	1.3457377	0.009803922	0.16256316	3728	tags=21%, list=11%, signal=23%
									MIR6806_5P	57	1.3446653	0.056561086	0.16342458	4882	tags=32%, list=15%, signal=37%
									MIR3617_5P	238	1.3442883	0.0027777778	0.16346277	5186	tags=28%, list=16%, signal=33%
									MIR4637	53	1.3435692	0.074324325	0.16387405	6622	tags=40%, list=20%, signal=50%
									ACTTTAT_MIR1425P	266	1.3426476	0.0131233595	0.1645284	2695	tags=17%, list=8%, signal=19%
									GTGCCAT_MIR183	163	1.3424913	0.023076924	0.16422957	2959	tags=18%, list=9%, signal=19%
									MIR3059_5P	272	1.3423615	0.0132626	0.16391881	4667	tags=25%, list=14%, signal=29%
									MIR9898	55	1.341405	0.06398104	0.16466033	5371	tags=25%, list=16%, signal=30%
									MIR6507_5P	298	1.3406802	0.0054644807	0.16520831	5024	tags=23%, list=15%, signal=27%
									MIR548O_3P	255	1.3399552	0.012787724	0.1656699	5950	tags=27%, list=18%, signal=33%
									MIR513A_5P	336	1.3396065	0.0	0.16564031	2561	tags=16%, list=8%, signal=17%
									MIR4420	185	1.3391008	0.01897019	0.16589071	2954	tags=17%, list=9%, signal=18%
									MIR4261	402	1.339071	0.008219178	0.16546088	2318	tags=14%, list=7%, signal=15%
									MIR568	233	1.3390378	0.02238806	0.1650469	5662	tags=24%, list=17%, signal=29%
									MIR2276_3P	110	1.3385311	0.04347826	0.16527028	5490	tags=26%, list=17%, signal=32%
									MIR3927_5P	37	1.3378547	0.10321101	0.16552502	7572	tags=49%, list=23%, signal=63%
									MIR6165	112	1.3369272	0.03773585	0.16632992	4124	tags=25%, list=13%, signal=29%
									MIR4666B	105	1.3368806	0.03685504	0.16593477	2291	tags=18%, list=7%, signal=19%
									MIR7703	101	1.3368196	0.045673076	0.16553196	4282	tags=25%, list=13%, signal=28%
									MIR4799_5P	375	1.3360649	0.0085227275	0.1659668	5024	tags=23%, list=15%, signal=27%
									MIR372_5P	224	1.3357894	0.015384615	0.16588734	5963	tags=28%, list=18%, signal=34%
									MIR106A_3P	91	1.3356631	0.042959426	0.16558829	7650	tags=37%, list=23%, signal=49%
									MIR577	294	1.3343235	0.0025316456	0.16684909	3587	tags=20%, list=11%, signal=22%
									MIR629_3P	158	1.3337244	0.02244389	0.16718684	3992	tags=27%, list=12%, signal=30%
									MIR9_5P	440	1.3333346	0.0027100272	0.16719681	4522	tags=22%, list=14%, signal=25%
									MIR489_3P	67	1.3327104	0.0778032	0.16748957	6713	tags=36%, list=20%, signal=45%
									MIR365A_3P_MIR365B_3P	107	1.3323424	0.033333335	0.16760525	2948	tags=19%, list=9%, signal=20%
									MIR12124	293	1.3321031	0.0077120825	0.16743588	4265	tags=20%, list=13%, signal=23%
									MIR22_5P	134	1.3304784	0.026570048	0.16896088	5633	tags=28%, list=17%, signal=34%
									MIR3191_5P	146	1.3295513	0.0315534	0.16961932	2895	tags=16%, list=9%, signal=17%
									MIR641	237	1.3292292	0.015873017	0.16961944	5186	tags=28%, list=16%, signal=33%
									MIR32_3P	307	1.3291786	0.0075	0.1692787	2562	tags=16%, list=8%, signal=17%
									MIR12123	436	1.3276165	0.003003003	0.1708591	5403	tags=25%, list=16%, signal=29%
									MIR8070	119	1.3275012	0.04235294	0.17055345	4995	tags=28%, list=15%, signal=33%
									MIR7110_3P	352	1.3273702	0.008450705	0.1702892	4620	tags=23%, list=14%, signal=26%
									MIR4679	129	1.3273046	0.03809524	0.16992836	5695	tags=30%, list=17%, signal=36%
									MIR7112_3P	87	1.3255222	0.08604651	0.17170951	5698	tags=29%, list=17%, signal=35%
									MIR4540	48	1.3252535	0.08728179	0.17168231	1381	tags=17%, list=4%, signal=17%
									MIR6815_3P	190	1.3243273	0.020304568	0.17193817	5503	tags=26%, list=17%, signal=31%
									MIR6782_5P	34	1.3236903	0.10538641	0.17227915	5174	tags=26%, list=16%, signal=31%
									MIR1323	289	1.3228167	0.015665796	0.17299093	5373	tags=25%, list=16%, signal=29%
									MIR7161_5P	180	1.3222097	0.025188917	0.173327	2716	tags=19%, list=8%, signal=20%
									TGAGATT_MIR216	102	1.3209128	0.04883721	0.17476036	5268	tags=27%, list=16%, signal=33%
									MIR6883_3P	52	1.3207029	0.07906977	0.17460339	4850	tags=27%, list=15%, signal=32%
									MIR143_5P	121	1.3193889	0.04347826	0.17595485	4098	tags=21%, list=13%, signal=24%
									MIR4538	26	1.3193276	0.11258278	0.17556435	4117	tags=31%, list=13%, signal=35%
									CTTGTAT_MIR381	193	1.3189602	0.035805628	0.17564847	6840	tags=32%, list=21%, signal=40%
									MIR202_3P	231	1.3185999	0.009803922	0.17567578	4923	tags=24%, list=15%, signal=28%
									MIR5580_3P	218	1.3182344	0.025839793	0.17575228	2244	tags=17%, list=7%, signal=18%
									MIR1296_3P	31	1.3165141	0.113168724	0.1776854	5013	tags=26%, list=15%, signal=30%
									MIR142_5P	319	1.3164188	0.008108108	0.17738537	3783	tags=18%, list=12%, signal=20%
									MIR613	294	1.3134025	0.020671835	0.18086144	4825	tags=22%, list=15%, signal=25%
									MIR4311	318	1.3128186	0.005586592	0.18118778	5696	tags=26%, list=17%, signal=31%
									MIR6826_5P	36	1.3121599	0.118303575	0.18163952	5282	tags=33%, list=16%, signal=40%
									MIR208A_5P	227	1.31171	0.02739726	0.18188876	5555	tags=27%, list=17%, signal=33%
									MIR4684_5P	158	1.3117001	0.03731343	0.18145712	6341	tags=30%, list=19%, signal=37%
									MIR1185_1_3P_MIR1185_2_3P	378	1.311533	0.002762431	0.18127364	5950	tags=25%, list=18%, signal=30%
									MIR4753_3P	493	1.3102806	0.005830904	0.18262202	5253	tags=24%, list=16%, signal=28%
									MIR10397_5P	68	1.3097152	0.08520179	0.18288894	4980	tags=24%, list=15%, signal=28%
									MIR8055	63	1.3095325	0.087759815	0.18267533	3437	tags=24%, list=10%, signal=27%
									MIR6758_3P	98	1.3067847	0.05361305	0.18605284	3971	tags=23%, list=12%, signal=27%
									MIR5093	219	1.3057655	0.020408163	0.18694144	5702	tags=27%, list=17%, signal=32%
									MIR3156_3P	80	1.3054944	0.08872902	0.18685207	5807	tags=34%, list=18%, signal=41%
									MIR3941	313	1.3054779	0.020253165	0.18641987	2349	tags=15%, list=7%, signal=16%
									MIR6773_3P	94	1.3054324	0.050890584	0.18602483	1574	tags=17%, list=5%, signal=18%
									MIR3160_5P	186	1.3053688	0.03076923	0.18562897	5079	tags=24%, list=16%, signal=28%
									MIR4778_5P	159	1.304809	0.030660378	0.18598056	5306	tags=25%, list=16%, signal=30%
									MIR4751	33	1.3047925	0.12087912	0.18555985	5219	tags=30%, list=16%, signal=36%
									MIR4482_3P	425	1.3046867	0.0028653296	0.18523304	3013	tags=18%, list=9%, signal=19%
									MIR1252_5P	290	1.3044662	0.016260162	0.18510568	3511	tags=19%, list=11%, signal=21%
									MIR4752	77	1.3032972	0.076233186	0.18636858	7003	tags=34%, list=21%, signal=43%
									MIR376A_5P	52	1.3029345	0.09192825	0.1863852	2337	tags=15%, list=7%, signal=17%
									MIR4712_3P	54	1.3021305	0.09382151	0.18710479	3036	tags=22%, list=9%, signal=24%
									MIR6739_3P	177	1.3019558	0.035971224	0.18688178	2211	tags=16%, list=7%, signal=17%
									MIR130B_5P	174	1.3015511	0.032941177	0.18699756	5392	tags=28%, list=16%, signal=33%
									AATGTGA_MIR23A_MIR23B	384	1.3013896	0.0029498525	0.18674248	2708	tags=17%, list=8%, signal=18%
									MIR4683	49	1.3005121	0.09933775	0.18740414	6831	tags=39%, list=21%, signal=49%
									MIR6501_5P	60	1.3003618	0.11210762	0.1871432	2893	tags=23%, list=9%, signal=26%
									MIR3074_3P	81	1.3002032	0.06382979	0.18695517	4796	tags=25%, list=15%, signal=29%
									MIR24_3P	250	1.3000466	0.02538071	0.1867317	4872	tags=24%, list=15%, signal=28%
									MIR7152_5P	213	1.2999222	0.025510205	0.18647113	4728	tags=23%, list=14%, signal=27%
									MIR8071	33	1.2996894	0.1247216	0.18630965	1383	tags=15%, list=4%, signal=16%
									MIR6515_3P	200	1.2992785	0.02077922	0.18644159	6893	tags=31%, list=21%, signal=39%
									MIR6759_3P	94	1.2991099	0.07932692	0.18623787	5868	tags=28%, list=18%, signal=34%
									MIR3190_5P	112	1.2955905	0.05995204	0.1905182	3849	tags=21%, list=12%, signal=24%
									MIR4460	78	1.2943506	0.06879607	0.19190682	4620	tags=28%, list=14%, signal=33%
									MIR181B_2_3P_MIR181B_3P	196	1.2941444	0.019283747	0.19175448	2954	tags=16%, list=9%, signal=18%
									MIR599	77	1.2928007	0.07305936	0.19326897	4343	tags=23%, list=13%, signal=27%
									MIR145_5P	285	1.292353	0.016666668	0.19351453	1954	tags=13%, list=6%, signal=14%
									MIR4639_5P	81	1.2912542	0.07177033	0.19465676	5199	tags=22%, list=16%, signal=26%
									MIR603	152	1.2910388	0.04822335	0.19453517	2705	tags=16%, list=8%, signal=18%
									MIR5590_3P	323	1.2906193	0.00802139	0.19454537	3783	tags=18%, list=12%, signal=20%
									MIR2053	155	1.2898598	0.053435113	0.19522353	5049	tags=25%, list=15%, signal=30%
									MIR374C_5P	379	1.2897755	0.013368984	0.1949265	6049	tags=28%, list=18%, signal=34%
									MIR4296	58	1.2897323	0.11380145	0.19455084	5469	tags=33%, list=17%, signal=39%
									MIR3942_5P	192	1.2893761	0.043165468	0.19461629	5403	tags=28%, list=16%, signal=33%
									MIR6508_3P	45	1.289123	0.117117114	0.19452776	2646	tags=16%, list=8%, signal=17%
									MIR5195_3P	290	1.2878381	0.020833334	0.19596004	1954	tags=13%, list=6%, signal=14%
									MIR4310	258	1.2877651	0.020100502	0.19565654	2879	tags=17%, list=9%, signal=19%
									MIR12122	189	1.2876316	0.044619422	0.1954194	5626	tags=29%, list=17%, signal=35%
									MIR433_3P	124	1.2861676	0.047368422	0.19695187	7075	tags=40%, list=22%, signal=50%
									MIR4727_5P	103	1.2849922	0.061032865	0.19836023	2504	tags=17%, list=8%, signal=19%
									MIR876_3P	75	1.2849728	0.09615385	0.19796114	5460	tags=27%, list=17%, signal=32%
									MIR135A_3P	33	1.2841887	0.111358576	0.19872293	1036	tags=15%, list=3%, signal=16%
									MIR526B_5P	92	1.2841529	0.07424594	0.19833311	4779	tags=28%, list=15%, signal=33%
									GTTTGTT_MIR495	242	1.2834749	0.03141361	0.19897558	5808	tags=25%, list=18%, signal=30%
									MIR3124_3P	198	1.2829436	0.03892944	0.19927394	4979	tags=24%, list=15%, signal=28%
									GTATTAT_MIR3693P	196	1.2822202	0.03685504	0.19985016	3029	tags=17%, list=9%, signal=19%
									MIR134_5P	67	1.2821138	0.08737864	0.19956402	4779	tags=22%, list=15%, signal=26%
									MIR525_5P	141	1.2820064	0.06987952	0.19926317	5796	tags=33%, list=18%, signal=39%
									MIR625_5P	189	1.2819675	0.042440318	0.19890329	5056	tags=26%, list=15%, signal=30%
									MIR208B_5P	231	1.2819121	0.014742015	0.1985887	5555	tags=27%, list=17%, signal=32%
									MIR4774_3P	79	1.2817818	0.085450344	0.19835638	2497	tags=18%, list=8%, signal=19%
									MIR4633_5P	41	1.2817632	0.108545035	0.1979538	3573	tags=22%, list=11%, signal=25%
									MIR3664_3P	135	1.2811409	0.057007127	0.19839372	6620	tags=32%, list=20%, signal=40%
									MIR3166	107	1.2807329	0.07125307	0.19860286	2313	tags=18%, list=7%, signal=19%
									MIR659_3P	199	1.2800627	0.03508772	0.19907056	2497	tags=16%, list=8%, signal=17%
									MIR4536_5P	40	1.2798287	0.12995595	0.19901402	1319	tags=18%, list=4%, signal=18%
									CTGAGCC_MIR24	205	1.2781398	0.04155844	0.20097217	2912	tags=16%, list=9%, signal=17%
									MIR2054	142	1.2777101	0.055023924	0.2011815	6955	tags=34%, list=21%, signal=43%
									MIR4695_3P	70	1.277506	0.10502283	0.20109095	5872	tags=31%, list=18%, signal=38%
									MIR376C_3P	134	1.2765205	0.06521739	0.2021431	4543	tags=24%, list=14%, signal=28%
									MIR3143	420	1.2763965	0.017391304	0.20189664	5535	tags=26%, list=17%, signal=31%
									MIR126_5P	403	1.2763231	0.005586592	0.20157543	4790	tags=23%, list=15%, signal=26%
									MIR1250_3P	452	1.276312	0.018348623	0.2011596	5509	tags=24%, list=17%, signal=28%
									MIR605_3P	234	1.2742481	0.046153847	0.2036625	5695	tags=25%, list=17%, signal=30%
									MIR34B_3P	100	1.2735091	0.078947365	0.2043861	9583	tags=44%, list=29%, signal=62%
									MIR190A_5P	101	1.2727733	0.08744395	0.20499194	2770	tags=21%, list=8%, signal=23%
									MIR3680_3P	499	1.272071	0.0147492625	0.2055691	6067	tags=25%, list=19%, signal=31%
									AAACCAC_MIR140	99	1.2716535	0.0920398	0.20576462	2720	tags=18%, list=8%, signal=20%
									MIR193A_3P_MIR193B_3P	79	1.2712581	0.0861678	0.20595154	2551	tags=22%, list=8%, signal=23%
									MIR655_3P	380	1.2707148	0.026706232	0.20626709	6049	tags=28%, list=18%, signal=33%
									MIR6502_5P	46	1.270298	0.1336117	0.20647678	6213	tags=37%, list=19%, signal=46%
									MIR1278	59	1.270066	0.10440835	0.2063916	2948	tags=24%, list=9%, signal=26%
									MIR124_5P	104	1.2700591	0.07055961	0.20597453	6821	tags=31%, list=21%, signal=39%
									MIR4742_3P	197	1.2700192	0.049608354	0.20559512	5402	tags=25%, list=16%, signal=30%
									MIR1301_5P	46	1.2696719	0.12337662	0.20568119	6213	tags=37%, list=19%, signal=46%
									MIR600	120	1.2693655	0.0691358	0.20572604	2530	tags=18%, list=8%, signal=19%
									MIR630	75	1.2693255	0.103296705	0.20535748	6665	tags=33%, list=20%, signal=42%
									MIR6777_3P	43	1.2690992	0.12776412	0.20527017	2713	tags=16%, list=8%, signal=18%
									MIR3125	215	1.2689571	0.037433155	0.20504382	5328	tags=26%, list=16%, signal=30%
									MIR135A_5P	291	1.2689272	0.023622047	0.2046731	5318	tags=25%, list=16%, signal=29%
									GGGCATT_MIR365	101	1.268442	0.0940367	0.2049073	3169	tags=20%, list=10%, signal=22%
									MIR6864_3P	38	1.2677244	0.13194445	0.20554367	5024	tags=29%, list=15%, signal=34%
									MIR4652_3P	298	1.2670674	0.010869565	0.20614843	2995	tags=17%, list=9%, signal=18%
									MIR543	296	1.2669832	0.028169014	0.20583484	5553	tags=26%, list=17%, signal=31%
									MIR581	68	1.265978	0.10786517	0.20689687	5847	tags=31%, list=18%, signal=38%
									MIR6508_5P	304	1.2652107	0.016574586	0.20772783	5388	tags=26%, list=16%, signal=31%
									MIR378A_5P	123	1.2644002	0.05995204	0.20856217	3748	tags=22%, list=11%, signal=25%
									MIR488_3P	164	1.2642924	0.06122449	0.20829394	4796	tags=23%, list=15%, signal=26%
									CACTGTG_MIR128A_MIR128B	301	1.2639015	0.020725388	0.20840861	3017	tags=15%, list=9%, signal=17%
									MIR217_5P	168	1.2629223	0.056511056	0.20949729	5695	tags=27%, list=17%, signal=33%
									MIR190B_5P	100	1.2628335	0.10091743	0.20919968	2626	tags=20%, list=8%, signal=22%
									ACATATC_MIR190	57	1.262322	0.11034483	0.20958596	2626	tags=25%, list=8%, signal=27%
									MIR6886_3P	85	1.26231	0.09326425	0.20919134	3735	tags=21%, list=11%, signal=24%
									MIR135B_5P	290	1.2621506	0.03314917	0.20899834	5318	tags=25%, list=16%, signal=29%
									MIR7855_5P	70	1.2617105	0.12037037	0.20930788	2053	tags=16%, list=6%, signal=17%
									MIR3942_3P	297	1.2614884	0.031914894	0.2092046	5280	tags=26%, list=16%, signal=31%
									MIR3158_5P	152	1.2611591	0.058252428	0.20922956	2561	tags=16%, list=8%, signal=17%
									MIR4703_5P	219	1.2599616	0.026666667	0.21043544	5403	tags=27%, list=16%, signal=32%
									MIR3912_5P	76	1.2577921	0.10239651	0.2135045	5033	tags=26%, list=15%, signal=31%
									MIR1183	114	1.257742	0.08874459	0.21315359	7323	tags=32%, list=22%, signal=42%
									MIR6829_3P	71	1.2575016	0.09425288	0.21314715	4530	tags=25%, list=14%, signal=29%
									MIR329_3P	107	1.2573006	0.08237986	0.21305346	4699	tags=24%, list=14%, signal=28%
									MIR448	325	1.2567126	0.013157895	0.21358286	4154	tags=21%, list=13%, signal=24%
									MIR4694_5P	35	1.2558566	0.14251208	0.21446823	6217	tags=43%, list=19%, signal=53%
									MIR141_5P	85	1.2550354	0.105882354	0.21531187	6097	tags=28%, list=19%, signal=35%
									MIR4457	111	1.2549027	0.09490741	0.21510419	5155	tags=25%, list=16%, signal=30%
									MIR16_1_3P	173	1.2543832	0.06490385	0.21547654	2992	tags=17%, list=9%, signal=18%
									MIR3130_3P	44	1.2540934	0.13763441	0.21556367	5882	tags=34%, list=18%, signal=41%
									MIR4777_3P	61	1.2540802	0.123188406	0.21516027	5098	tags=26%, list=16%, signal=31%
									MIR5583_3P	78	1.2538489	0.11751152	0.2150778	5400	tags=27%, list=16%, signal=32%
									MIR4713_3P	36	1.253801	0.14476615	0.21474256	6741	tags=33%, list=21%, signal=42%
									MIR4477A	343	1.2510871	0.03954802	0.2185577	5859	tags=25%, list=18%, signal=30%
									MIR5190	116	1.2509904	0.07	0.21826465	5173	tags=25%, list=16%, signal=30%
									MIR610	76	1.2503656	0.10421286	0.2188379	6041	tags=30%, list=18%, signal=37%
									MIR380_3P	203	1.2500595	0.040201005	0.2188501	5351	tags=24%, list=16%, signal=29%
									MIR4504	143	1.2495246	0.078125	0.21923858	4264	tags=21%, list=13%, signal=24%
									MIR3136_5P	66	1.2494252	0.12528473	0.21894681	3710	tags=26%, list=11%, signal=29%
									MIR203A_5P	52	1.2491815	0.132287	0.21890709	2758	tags=23%, list=8%, signal=25%
									MIR4436B_5P	128	1.2490911	0.07981221	0.21863036	5204	tags=24%, list=16%, signal=29%
									MIR7157_5P	192	1.2481387	0.06852792	0.21968208	2879	tags=17%, list=9%, signal=18%
									MIR4713_5P	136	1.2480094	0.06297229	0.21947141	5200	tags=26%, list=16%, signal=31%
									MIR6080	39	1.247439	0.1369863	0.219965	5170	tags=28%, list=16%, signal=33%
									MIR12132	138	1.2467904	0.065491185	0.22060542	3529	tags=20%, list=11%, signal=22%
									MIR4685_3P	116	1.2465098	0.102380954	0.22063401	5002	tags=25%, list=15%, signal=29%
									MIR4802_3P	149	1.2462826	0.07109005	0.22058369	5762	tags=27%, list=18%, signal=32%
									MIR4663	57	1.246088	0.10955711	0.22049405	5324	tags=28%, list=16%, signal=33%
									MIR4761_5P	59	1.2448865	0.11060948	0.2219244	3497	tags=25%, list=11%, signal=28%
									MIR1193	32	1.24431	0.15742794	0.2223647	541	tags=9%, list=2%, signal=10%
									MIR21_3P	119	1.2439977	0.08018868	0.22249168	4985	tags=25%, list=15%, signal=30%
									MIR1299	300	1.2436496	0.03133159	0.22267069	4983	tags=22%, list=15%, signal=26%
									MIR374B_3P	133	1.2436386	0.05811138	0.22227243	5155	tags=23%, list=16%, signal=28%
									MIR9983_3P	427	1.2430776	0.012012012	0.22273348	2695	tags=15%, list=8%, signal=16%
									MIR302A_5P	181	1.2428626	0.06282722	0.22266671	5600	tags=25%, list=17%, signal=30%
									MIR660_5P	66	1.2426177	0.1139785	0.22267494	2943	tags=23%, list=9%, signal=25%
									MIR499A_5P	158	1.2409923	0.057742782	0.22494863	5885	tags=25%, list=18%, signal=31%
									MIR6849_5P	28	1.2404166	0.16888888	0.22544418	1923	tags=25%, list=6%, signal=27%
									MIR1912_5P	77	1.2403033	0.11290322	0.22520849	4545	tags=25%, list=14%, signal=29%
									MIR642B_5P	70	1.2400081	0.105726875	0.22528447	5892	tags=27%, list=18%, signal=33%
									MIR3618	92	1.2398723	0.1006865	0.22508688	2584	tags=18%, list=8%, signal=20%
									MIR4474_5P	47	1.2394506	0.13876653	0.22530514	3856	tags=30%, list=12%, signal=34%
									MIR4289	63	1.2392836	0.12698413	0.22517368	4796	tags=30%, list=15%, signal=35%
									MIR301B_5P	75	1.2391785	0.12709832	0.22491992	2901	tags=20%, list=9%, signal=22%
									MIR3936	30	1.238941	0.16525424	0.22487569	7069	tags=47%, list=22%, signal=59%
									MIR6754_3P	87	1.2385982	0.09276018	0.22502775	5431	tags=26%, list=17%, signal=32%
									MIR7159_5P	327	1.2383657	0.031073445	0.22503409	5247	tags=24%, list=16%, signal=28%
									MIR4280	43	1.2383387	0.13449024	0.22468908	5329	tags=42%, list=16%, signal=50%
									MIR4507	33	1.238294	0.15401785	0.2243566	2695	tags=24%, list=8%, signal=26%
									MIR5586_5P	73	1.2377969	0.121559635	0.22480497	7022	tags=38%, list=21%, signal=49%
									MIR6791_3P	71	1.2375144	0.13299233	0.22486377	4530	tags=25%, list=14%, signal=29%
									MIR4287	115	1.2373999	0.08372093	0.22464272	5002	tags=25%, list=15%, signal=30%
									MIR4776_3P	148	1.2372539	0.065727696	0.2245233	5202	tags=22%, list=16%, signal=26%
									MIR5700	279	1.2370164	0.047091413	0.22448778	5735	tags=25%, list=18%, signal=30%
									MIR4470	234	1.2370045	0.040816326	0.22410649	4124	tags=21%, list=13%, signal=24%
									MIR1260A_MIR1260B	94	1.2369334	0.1039261	0.2238043	6537	tags=27%, list=20%, signal=33%
									MIR580_3P	191	1.2357082	0.054404143	0.22538126	2602	tags=16%, list=8%, signal=18%
									MIR28_5P	44	1.2355787	0.15754923	0.22518906	5064	tags=30%, list=15%, signal=35%
									MIR4764_5P	69	1.2346164	0.12200957	0.22624438	5657	tags=28%, list=17%, signal=33%
									MIR3118	69	1.2339135	0.13138686	0.22692692	1926	tags=14%, list=6%, signal=15%
									MIR5585_5P	113	1.2337008	0.11025641	0.22680883	5024	tags=27%, list=15%, signal=31%
									CCTGTGA_MIR513	112	1.2322831	0.09382716	0.22870468	2580	tags=18%, list=8%, signal=19%
									MIR675_3P	56	1.231988	0.13348946	0.22877766	5942	tags=32%, list=18%, signal=39%
									MIR369_3P	275	1.2318348	0.06005222	0.22859302	1435	tags=11%, list=4%, signal=11%
									MIR362_3P	107	1.2317313	0.114285715	0.22837345	4699	tags=24%, list=14%, signal=28%
									MIR510_3P	345	1.2313291	0.027322404	0.22864376	4796	tags=22%, list=15%, signal=26%
									MIR122B_3P	122	1.2312596	0.08530806	0.22834681	4985	tags=25%, list=15%, signal=29%
									MIR1225_5P	26	1.2306981	0.18297872	0.22884318	1462	tags=19%, list=4%, signal=20%
									MIR1182	25	1.2304059	0.17965367	0.22888197	1026	tags=16%, list=3%, signal=17%
									MIR645	37	1.2297467	0.1632653	0.22958396	3300	tags=19%, list=10%, signal=21%
									MIR4772_3P	84	1.2286937	0.10747664	0.23092027	4800	tags=27%, list=15%, signal=32%
									MIR502_5P	65	1.2285995	0.14645308	0.23068406	1706	tags=15%, list=5%, signal=16%
									ACCAAAG_MIR9	466	1.2272191	0.032163743	0.23251475	2556	tags=14%, list=8%, signal=14%
									MIR6830_5P	169	1.2266695	0.08	0.23295198	3394	tags=18%, list=10%, signal=20%
									MIR4453	25	1.2255033	0.1797235	0.234508	4117	tags=28%, list=13%, signal=32%
									MIR593_5P	150	1.225403	0.06527415	0.2342662	4977	tags=22%, list=15%, signal=26%
									MIR520G_5P	51	1.2249666	0.16470589	0.23457982	6637	tags=37%, list=20%, signal=47%
									MIR4666A_5P	228	1.2243534	0.04568528	0.23526384	6397	tags=29%, list=20%, signal=35%
									MIR3120_5P	73	1.2238319	0.11111111	0.23576988	4092	tags=26%, list=12%, signal=30%
									MIR3940_5P	32	1.2235206	0.17715618	0.23584326	2695	tags=25%, list=8%, signal=27%
									MIR4696	91	1.2219199	0.11694511	0.23808977	4311	tags=20%, list=13%, signal=23%
									MIR3688_5P	127	1.2219142	0.10948905	0.23770486	7623	tags=31%, list=23%, signal=41%
									MIR5007_3P	101	1.2215937	0.110311754	0.2378364	5254	tags=25%, list=16%, signal=29%
									MIR3183	68	1.2211983	0.13470319	0.23810299	3518	tags=24%, list=11%, signal=26%
									CTCCAAG_MIR432	75	1.2201227	0.12608695	0.23954225	2376	tags=16%, list=7%, signal=17%
									MIR3185	183	1.2200861	0.06451613	0.23920533	5204	tags=24%, list=16%, signal=28%
									MIR3679_5P	68	1.219296	0.13513513	0.24008393	4253	tags=21%, list=13%, signal=24%
									MIR1251_3P	145	1.219262	0.1002445	0.23972271	3960	tags=21%, list=12%, signal=23%
									MIR5579_3P	136	1.2176342	0.1037037	0.2419968	2018	tags=15%, list=6%, signal=16%
									MIR1179	106	1.2167482	0.11111111	0.24304819	1569	tags=13%, list=5%, signal=14%
									MIR708_5P	45	1.2159705	0.17699115	0.24394557	5064	tags=29%, list=15%, signal=34%
									AGCTCCT_MIR28	83	1.2157338	0.124423966	0.24393444	2695	tags=17%, list=8%, signal=18%
									MIR212_5P	88	1.215356	0.13366337	0.24420653	2478	tags=15%, list=8%, signal=16%
									MIR567	100	1.2144779	0.14508928	0.24537528	4686	tags=22%, list=14%, signal=26%
									MIR3688_3P	375	1.21417	0.047244094	0.24549696	5400	tags=21%, list=16%, signal=24%
									MIR4676_5P	52	1.2136588	0.16891892	0.2460166	1943	tags=19%, list=6%, signal=20%
									AAGGGAT_MIR188	71	1.2134061	0.13636364	0.24604079	1808	tags=18%, list=6%, signal=19%
									MIR873_3P	54	1.2123237	0.14150943	0.24743547	5281	tags=30%, list=16%, signal=35%
									MIR3667_5P	52	1.2122421	0.16816144	0.2471697	4472	tags=25%, list=14%, signal=29%
									MIR4699_5P	104	1.2121308	0.118644066	0.24697389	3710	tags=19%, list=11%, signal=22%
									MIR7159_3P	201	1.2108678	0.07875895	0.24873698	3492	tags=19%, list=11%, signal=21%
									MIR1267	66	1.2101831	0.15862069	0.24943528	4543	tags=24%, list=14%, signal=28%
									MIR4721	60	1.2096975	0.13691932	0.24988587	2503	tags=23%, list=8%, signal=25%
