# Supplementary material for: Loss of miR-101-3p in melanoma stabilizes genomic integrity, leading to cell death prevention
Source: Cell Mol Biol Lett. 2024 Mar 2;29:29. doi: 10.1186/s11658-024-00552-2 (PMC10909299; doi:10.1186/s11658-024-00552-2)
Supplement: Supplementary file 4 — Additional file 4. SupplTab3_DEG. [file 11658_2024_552_MOESM4_ESM.xlsx]

## Sheet: Tabelle1
Gene.1	Gene.2	baseMean	log2FoldChange	lfcSE	stat	pvalue	padj
ENSG00000164176.12	EDIL3	345.399	3.97167	0.184983	21.4705	2.94125e-102	4.87247e-98
ENSG00000134363.11	FST	2376.67	5.06201	0.24226	20.8949	5.95288e-97	4.93077e-93
ENSG00000114251.13	WNT5A	1423.49	3.11997	0.155206	20.1021	7.07009e-90	3.9041e-86
ENSG00000116741.7	RGS2	312.505	2.28255	0.13222	17.2633	8.89274e-67	3.68293e-63
ENSG00000213949.8	ITGA1	1068	2.05337	0.119465	17.1881	3.26215e-66	1.08081e-62
ENSG00000111859.16	NEDD9	1855.18	1.68512	0.100064	16.8404	1.23331e-63	3.40518e-60
ENSG00000157168.18	NRG1	286.461	3.11348	0.197422	15.7707	4.94819e-56	1.17103e-52
ENSG00000259207.7	ITGB3	512.826	-2.05654	0.132436	-15.5285	2.22451e-54	4.60641e-51
ENSG00000151414.14	NEK7	774.539	-2.07291	0.133787	-15.4941	3.80362e-54	7.00119e-51
ENSG00000138119.16	MYOF	8775.6	1.37765	0.0917222	15.0198	5.4472e-51	9.02383e-48
ENSG00000100196.10	KDELR3	637.886	1.82504	0.123789	14.7432	3.40253e-49	5.12421e-46
ENSG00000174839.12	DENND6A	697.513	-1.56118	0.107997	-14.4558	2.30561e-47	3.18289e-44
ENSG00000147027.3	TMEM47	264.379	2.12936	0.147531	14.4333	3.19549e-47	4.07203e-44
ENSG00000066117.14	SMARCD1	857.504	-1.55743	0.111102	-14.018	1.20906e-44	1.43066e-41
ENSG00000169252.5	ADRB2	609.144	1.40502	0.108155	12.9908	1.38023e-38	1.52432e-35
ENSG00000164930.11	FZD6	1478.77	-1.39102	0.107722	-12.913	3.80092e-38	3.93537e-35
ENSG00000124356.15	STAMBP	691.534	-1.35846	0.106062	-12.8081	1.47668e-37	1.35904e-34
ENSG00000159200.17	RCAN1	5005.21	1.15509	0.0901543	12.8124	1.39759e-37	1.35904e-34
ENSG00000023445.13	BIRC3	224.895	2.56581	0.200765	12.7801	2.11678e-37	1.84561e-34
ENSG00000115414.18	FN1	26908.2	1.72921	0.135418	12.7694	2.42996e-37	2.01274e-34
ENSG00000169429.10	CXCL8	638.697	3.89167	0.310326	12.5406	4.47685e-36	3.53159e-33
ENSG00000115963.13	RND3	1314.87	1.7317	0.139021	12.4564	1.2909e-35	9.72045e-33
ENSG00000111670.14	GNPTAB	3730.68	-1.69445	0.137668	-12.3082	8.18354e-35	5.89428e-32
ENSG00000048052.21	HDAC9	2470.12	1.39893	0.114114	12.2591	1.50165e-34	9.95052e-32
ENSG00000154229.11	PRKCA	844.082	1.40078	0.114258	12.2597	1.48977e-34	9.95052e-32
ENSG00000112773.15	FAM46A	1314.06	1.2468	0.102145	12.2062	2.87904e-34	1.83439e-31
ENSG00000173706.12	HEG1	1220.58	-1.42876	0.117699	-12.1391	6.55172e-34	4.01985e-31
ENSG00000109436.7	TBC1D9	1026.91	-1.67741	0.139513	-12.0233	2.68067e-33	1.53131e-30
ENSG00000106278.11	PTPRZ1	403.764	1.83713	0.152797	12.0234	2.67787e-33	1.53131e-30
ENSG00000203727.3	SAMD5	574.532	2.0619	0.172617	11.9449	6.90265e-33	3.81164e-30
ENSG00000094916.13	CBX5	4985.26	-1.32027	0.111428	-11.8487	2.1865e-32	1.16844e-29
ENSG00000114698.14	PLSCR4	327.975	2.60789	0.22094	11.8036	3.73841e-32	1.93533e-29
ENSG00000138347.15	MYPN	71.6018	4.23283	0.36213	11.6887	1.45627e-31	1e-28
ENSG00000133065.10	SLC41A1	622.8	-1.23409	0.107079	-11.5251	9.86546e-31	5e-28
ENSG00000081189.13	MEF2C	1861.78	0.984647	0.0867681	11.348	7.5857e-30	3.6e-27
ENSG00000151690.14	MFSD6	167.034	-1.93315	0.172348	-11.2166	3.38205e-29	1.56e-26
ENSG00000066084.12	DIP2B	2477.57	-0.970118	0.0865739	-11.2057	3.82504e-29	1.71e-26
ENSG00000155850.7	SLC26A2	2984.01	-1.64145	0.146655	-11.1926	4.43226e-29	1.93e-26
ENSG00000164244.20	PRRC1	2510.75	1.0195	0.0912742	11.1697	1e-28	2.44e-26
ENSG00000196950.13	SLC39A10	1565.81	-1.61984	0.145224	-11.1541	1e-28	2.83e-26
ENSG00000109686.17	SH3D19	797.651	-1.30958	0.1176	-11.1358	1e-28	3.39e-26
ENSG00000136485.14	DCAF7	2205.08	-1.08434	0.0975394	-11.1169	1e-28	4.09e-26
ENSG00000109321.10	AREG	56.9738	4.9777	0.448103	11.1084	1e-28	4.4e-26
ENSG00000109475.16	RPL34	4154.9	0.905147	0.0815705	11.0965	1e-28	4.91e-26
ENSG00000144228.8	SPOPL	366.416	-1.4833	0.134092	-11.0618	2e-28	7.07e-26
ENSG00000056586.15	RC3H2	2579.1	-1.39153	0.126286	-11.0189	3e-28	1.116e-25
ENSG00000112144.15	ICK	1234.25	-1.41251	0.128356	-11.0046	4e-28	1.28e-25
ENSG00000065413.16	ANKRD44	657.668	-1.45187	0.132517	-10.956	6e-28	2.145e-25
ENSG00000116285.12	ERRFI1	420.002	1.7582	0.160601	10.9476	7e-28	2.307e-25
ENSG00000164164.15	OTUD4	1802.06	-1.19949	0.109819	-10.9224	9e-28	2.986e-25
ENSG00000133121.20	STARD13	677.595	1.82917	0.167859	10.897	1.2e-27	3.868e-25
ENSG00000087053.18	MTMR2	1187.01	-1.53563	0.141207	-10.875	1.5e-27	4.83e-25
ENSG00000067208.14	EVI5	1231.18	-1.25983	0.116002	-10.8604	1.8e-27	5.563e-25
ENSG00000117597.17	DIEXF	1967.44	1.01257	0.0933275	10.8497	2e-27	6.14e-25
ENSG00000071991.8	CDH19	2721.24	1.85002	0.171061	10.815	2.9e-27	8.807e-25
ENSG00000169902.13	TPST1	700.916	1.02336	0.09571	10.6923	1.11e-26	3.2729e-24
ENSG00000198825.11	INPP5F	4410.78	-1.0436	0.0977765	-10.6733	1.36e-26	3.9423e-24
ENSG00000176697.18	BDNF	107.573	2.94177	0.276685	10.6322	2.11e-26	6.0285e-24
ENSG00000117500.12	TMED5	1543.83	-1.50215	0.141577	-10.6102	2.67e-26	7.432e-24
ENSG00000196233.11	LCOR	598.912	-1.52679	0.143908	-10.6095	2.69e-26	7.432e-24
ENSG00000109654.14	TRIM2	9925.25	-1.34476	0.126988	-10.5896	3.33e-26	9.04e-24
ENSG00000074590.13	NUAK1	159.843	2.33304	0.221502	10.5328	6.1e-26	1.62936e-23
ENSG00000173210.19	ABLIM3	1213.92	-1.07232	0.102061	-10.5067	8.05e-26	2.11619e-23
ENSG00000068650.18	ATP11A	1639.15	-1.42315	0.136062	-10.4596	1.324e-25	3.42804e-23
ENSG00000205542.10	TMSB4X	591.94	1.21591	0.116932	10.3985	2.52e-25	6.42244e-23
ENSG00000166073.8	GPR176	425.042	1.29121	0.125072	10.3237	5.506e-25	1.38206e-22
ENSG00000173218.14	VANGL1	1616.35	-1.08135	0.105572	-10.2428	1.2745e-24	3.10502e-22
ENSG00000114933.15	INO80D	734.508	-1.38308	0.135012	-10.2441	1.2579e-24	3.10502e-22
ENSG00000134369.15	NAV1	2694.97	-1.3778	0.134743	-10.2254	1.5266e-24	3.66506e-22
ENSG00000186468.12	RPS23	8113.18	0.88439	0.0865186	10.222	1.5811e-24	3.74189e-22
ENSG00000111424.10	VDR	611.525	-1.25415	0.123237	-10.1767	2.5191e-24	5.8776e-22
ENSG00000130150.11	MOSPD2	1242.03	1.02777	0.101139	10.1619	2.9327e-24	6.7476e-22
ENSG00000145703.15	IQGAP2	277.581	1.64451	0.161877	10.159	3.0216e-24	6.85691e-22
ENSG00000255248.6	RP11-166D19.1	173.986	2.44184	0.240395	10.1576	3.0653e-24	6.86218e-22
ENSG00000020577.13	SAMD4A	1379.18	0.88875	0.0877379	10.1296	4.0834e-24	9.01939e-22
ENSG00000159388.5	BTG2	134.109	2.01773	0.199876	10.0949	5.8203e-24	1.26868e-21
ENSG00000125691.12	RPL23	7103.85	0.792872	0.078837	10.0571	8.5475e-24	1.83893e-21
ENSG00000171385.9	KCND3	55.2358	3.38744	0.340355	9.95267	2.45495e-23	5.21394e-21
ENSG00000122966.13	CIT	3678.47	-0.907512	0.0912534	-9.94496	2.65268e-23	5.56257e-21
ENSG00000118680.12	MYL12B	2884.42	1.05417	0.106198	9.92647	3.1937e-23	6.61336e-21
ENSG00000189056.13	RELN	44.4959	4.95199	0.499163	9.92059	3.38763e-23	6.84384e-21
ENSG00000100934.14	SEC23A	3926.12	0.870293	0.0877246	9.92074	3.38249e-23	6.84384e-21
ENSG00000182667.14	NTM	169.705	2.17081	0.222685	9.74836	1.87477e-22	3.74187e-20
ENSG00000079385.21	CEACAM1	765.095	-1.95394	0.200601	-9.74044	2.02673e-22	3.99699e-20
ENSG00000135272.9	MDFIC	2408.58	0.970895	0.099872	9.72139	2.44414e-22	4.76349e-20
ENSG00000181458.10	TMEM45A	475.104	2.01283	0.207123	9.71801	2.52676e-22	4.86724e-20
ENSG00000106546.12	AHR	3640.29	1.06307	0.109419	9.71563	2.58655e-22	4.90059e-20
ENSG00000181929.11	PRKAG1	815.784	0.866919	0.0892354	9.71497	2.60323e-22	4.90059e-20
ENSG00000114439.18	BBX	2792.83	-0.99096	0.102027	-9.71274	2.66078e-22	4.95263e-20
ENSG00000110321.15	EIF4G2	11484.2	-1.1864	0.12237	-9.69521	3.16002e-22	5.81655e-20
ENSG00000110700.6	RPS13	4948.42	0.857102	0.0885346	9.68098	3.63205e-22	6.61193e-20
ENSG00000243137.7	PSG4	322.472	-1.7759	0.184127	-9.64498	5.16214e-22	9.29521e-20
ENSG00000107854.5	TNKS2	2271.78	-1.26774	0.131613	-9.63231	5.84027e-22	1.04032e-19
ENSG00000136153.19	LMO7	1072.46	1.41241	0.146887	9.6156	6.87046e-22	1.21081e-19
ENSG00000183023.18	SLC8A1	93.1308	2.24744	0.233962	9.606	7.54235e-22	1.31523e-19
ENSG00000122406.12	RPL5	10410.1	0.635726	0.0662533	9.59538	8.36052e-22	1.44271e-19
ENSG00000145242.13	EPHA5	162.345	-1.78166	0.187556	-9.49934	2.1123e-21	3.60746e-19
ENSG00000104763.17	ASAH1	3001.09	-1.06858	0.112509	-9.49767	2.14629e-21	3.62811e-19
ENSG00000170500.12	LONRF2	763.545	-1.82802	0.192645	-9.48909	2.33063e-21	3.89993e-19
ENSG00000102554.13	KLF5	424.253	1.43776	0.151938	9.46278	2.99857e-21	4.96743e-19
ENSG00000175390.12	EIF3F	1932.01	0.656656	0.0694121	9.46025	3.07194e-21	5.03859e-19
ENSG00000180964.16	TCEAL8	879.529	0.861679	0.0911167	9.45687	3.17289e-21	5.15314e-19
ENSG00000177463.15	NR2C2	1401.09	-0.898499	0.0951485	-9.44313	3.61817e-21	5.76333e-19
ENSG00000275066.4	SYNRG	697.334	-1.29465	0.137093	-9.44363	3.60097e-21	5.76333e-19
ENSG00000133731.9	IMPA1	769.718	-1.01417	0.107522	-9.43223	4.01462e-21	6.33393e-19
ENSG00000151012.13	SLC7A11	4489.39	-1.56956	0.166868	-9.40603	5.15241e-21	8.05234e-19
ENSG00000166224.16	SGPL1	882.625	-1.02863	0.109564	-9.38838	6.0933e-21	9.43379e-19
ENSG00000123643.12	SLC36A1	585.987	-1.18142	0.125934	-9.38123	6.52104e-21	1.00025e-18
ENSG00000026751.16	SLAMF7	279.609	-2.54861	0.272259	-9.36097	7.90053e-21	1.20074e-18
ENSG00000140416.19	TPM1	858.228	1.90246	0.203456	9.35072	8.70514e-21	1.31099e-18
ENSG00000148153.13	INIP	833.949	-1.23361	0.131978	-9.34704	9.01378e-21	1.34525e-18
ENSG00000154027.18	AK5	58.7654	2.58784	0.276934	9.34461	9.22279e-21	1.35208e-18
ENSG00000121690.9	DEPDC7	214.624	1.60001	0.171209	9.34533	9.16008e-21	1.35208e-18
ENSG00000140285.9	FGF7	36.3354	3.41974	0.366019	9.34305	9.35977e-21	1.36012e-18
ENSG00000139132.14	FGD4	1657.91	1.1125	0.119367	9.31998	1.16361e-20	1.67621e-18
ENSG00000137869.13	CYP19A1	51.1444	3.35065	0.359833	9.31168	1.25827e-20	1.79694e-18
ENSG00000105855.9	ITGB8	4468.92	-0.918964	0.0990723	-9.27569	1.76471e-20	2.49865e-18
ENSG00000226508.1	AC104655.3	87.7568	-2.27841	0.246075	-9.25902	2.06314e-20	2.89645e-18
ENSG00000071537.13	SEL1L	2600.68	-1.15189	0.124838	-9.2271	2.78053e-20	3.87078e-18
ENSG00000154447.14	SH3RF1	406.02	1.31573	0.142645	9.22383	2.8666e-20	3.95734e-18
ENSG00000168952.15	STXBP6	498.241	1.34064	0.145726	9.19971	3.58902e-20	4.91369e-18
ENSG00000214960.9	ISPD	156.658	1.88534	0.205566	9.17147	4.6662e-20	6.33609e-18
ENSG00000172399.5	MYOZ2	129.764	2.05998	0.225357	9.14095	6.19061e-20	8.31792e-18
ENSG00000270069.1	MIR222HG	232.787	1.47727	0.161621	9.14033	6.22614e-20	8.31792e-18
ENSG00000198108.3	CHSY3	356.578	1.3276	0.145772	9.10737	8.44035e-20	1.11858e-17
ENSG00000237438.6	CECR7	320.307	-1.10232	0.12133	-9.08532	1.03389e-19	1.35932e-17
ENSG00000168824.14	NSG1	102.474	-2.38586	0.263148	-9.06663	1.22755e-19	1.60123e-17
ENSG00000156976.14	EIF4A2	5994.28	0.839169	0.092735	9.04911	1.44139e-19	1.86547e-17
ENSG00000132305.20	IMMT	2442.69	-1.06761	0.11853	-9.00715	2.11484e-19	2.71584e-17
ENSG00000144136.10	SLC20A1	3831.06	-1.0717	0.119006	-9.0054	2.1489e-19	2.73836e-17
ENSG00000103994.16	ZNF106	11511.5	-0.768422	0.0857906	-8.95695	3.33783e-19	4.22095e-17
ENSG00000100219.16	XBP1	1823.4	0.777332	0.0869378	8.94125	3.84805e-19	4.8293e-17
ENSG00000277443.1	MARCKS	2311.97	1.53395	0.171791	8.92912	4.29408e-19	5.30864e-17
ENSG00000106829.18	TLE4	198.879	1.22599	0.1373	8.9293	4.28708e-19	5.30864e-17
ENSG00000116747.12	TROVE2	2203.12	-0.970105	0.108677	-8.92646	4.39864e-19	5.35793e-17
ENSG00000183287.13	CCBE1	65.5169	3.32914	0.372924	8.92714	4.37154e-19	5.35793e-17
ENSG00000163597.14	SNHG16	9663.43	0.768878	0.0862731	8.91215	5.00537e-19	6.05248e-17
ENSG00000162851.7	TFB2M	389.852	-1.39997	0.157567	-8.88487	6.39967e-19	7.68238e-17
ENSG00000197147.12	LRRC8B	231.851	-1.73907	0.196662	-8.84295	9.32247e-19	1.11105e-16
ENSG00000134243.11	SORT1	4911.18	-0.881606	0.0998333	-8.83078	1.03949e-18	1.23002e-16
ENSG00000101290.13	CDS2	1913.67	-1.12838	0.127878	-8.82384	1.10597e-18	1.2994e-16
ENSG00000211456.10	SACM1L	1347.14	-0.916128	0.104088	-8.80144	1.35075e-18	1.57582e-16
ENSG00000184486.8	POU3F2	969.335	1.91543	0.217737	8.79695	1.40587e-18	1.62864e-16
ENSG00000171451.13	DSEL	300.327	1.41833	0.161379	8.78882	1.5114e-18	1.73874e-16
ENSG00000148773.12	MKI67	10798.5	-1.16345	0.133127	-8.73944	2.34275e-18	2.67655e-16
ENSG00000132432.13	SEC61G	1453.92	1.04401	0.120095	8.69325	3.52222e-18	3.99651e-16
ENSG00000177034.14	MTX3	1756.86	-0.987052	0.113612	-8.68792	3.69126e-18	4.15982e-16
ENSG00000135720.12	DYNC1LI2	2260.78	-0.953783	0.109866	-8.68132	3.91205e-18	4.37885e-16
ENSG00000135823.13	STX6	937.64	-0.941456	0.108561	-8.67212	4.24156e-18	4.71581e-16
ENSG00000145794.16	MEGF10	945.979	1.09568	0.126378	8.66983	4.32757e-18	4.77937e-16
ENSG00000133112.16	TPT1	11937.7	0.816533	0.0943839	8.65119	5.09649e-18	5.59129e-16
ENSG00000109819.8	PPARGC1A	2603.16	-1.26251	0.146096	-8.64162	5.54197e-18	6.04001e-16
ENSG00000155324.9	GRAMD3	397.281	1.03775	0.12021	8.63288	5.98252e-18	6.47754e-16
ENSG00000116237.15	ICMT	2154.87	-0.910416	0.105792	-8.60574	7.58255e-18	8.15666e-16
ENSG00000089009.15	RPL6	9746.66	0.628924	0.0731109	8.60233	7.8117e-18	8.34895e-16
ENSG00000150938.9	CRIM1	2709.63	1.65172	0.192071	8.59951	8.00556e-18	8.50128e-16
ENSG00000198380.12	GFPT1	2580.72	-0.979336	0.114109	-8.58245	9.28709e-18	9.7508e-16
ENSG00000106080.10	FKBP14	2069.08	0.890723	0.103786	8.58229	9.29993e-18	9.7508e-16
ENSG00000110031.12	LPXN	692.62	-1.67228	0.195086	-8.57202	1.01682e-17	1.05941e-15
ENSG00000089041.16	P2RX7	488.703	-1.30098	0.151784	-8.5713	1.02323e-17	1.05943e-15
ENSG00000142871.15	CYR61	182.497	3.04392	0.355406	8.56463	1.08426e-17	1.11564e-15
ENSG00000155111.14	CDK19	405.126	-1.34956	0.157916	-8.54603	1.27397e-17	1.30275e-15
ENSG00000136826.14	KLF4	127.331	1.88133	0.220166	8.54504	1.28497e-17	1.30594e-15
ENSG00000165806.19	CASP7	760.589	1.04016	0.122123	8.51732	1.63281e-17	1.64934e-15
ENSG00000146676.6	PURB	3612.63	-1.16476	0.137164	-8.4917	2.0364e-17	2.04455e-15
ENSG00000165240.17	ATP7A	888.444	-1.19436	0.140756	-8.48528	2.15204e-17	2.14763e-15
ENSG00000124942.13	AHNAK	22290.6	-0.855043	0.100866	-8.47704	2.30999e-17	2.29145e-15
ENSG00000163682.15	RPL9	7651.48	0.697929	0.0823891	8.47114	2.43004e-17	2.39619e-15
ENSG00000168916.15	ZNF608	392.853	0.964296	0.1139	8.46616	2.5362e-17	2.48608e-15
ENSG00000097096.8	SYDE2	309.862	1.10837	0.130954	8.46382	2.58758e-17	2.52152e-15
ENSG00000058804.11	NDC1	1680.71	-1.47743	0.174661	-8.45887	2.69992e-17	2.61561e-15
ENSG00000104447.11	TRPS1	457.861	-1.12094	0.133014	-8.42726	3.53863e-17	3.40819e-15
ENSG00000117632.20	STMN1	3371.48	-1.65522	0.197071	-8.39909	4.49948e-17	4.30858e-15
ENSG00000148516.21	ZEB1	182.933	-1.69544	0.201943	-8.39562	4.63429e-17	4.41216e-15
ENSG00000099219.13	ERMP1	709.944	-1.05393	0.126001	-8.36447	6.0385e-17	5.71622e-15
ENSG00000085449.14	WDFY1	2950.9	-0.802569	0.0960194	-8.3584	6.35756e-17	5.98405e-15
ENSG00000251562.7	MALAT1	20010.4	-1.21217	0.146048	-8.29983	1.0426e-16	9.75804e-15
ENSG00000138674.16	SEC31A	3055.93	0.760407	0.09167	8.29506	1.08534e-16	1.0101e-14
ENSG00000141469.16	SLC14A1	167.062	1.61988	0.195869	8.27024	1.33687e-16	1.23724e-14
ENSG00000148411.7	NACC2	291.58	-1.38886	0.168066	-8.26377	1.41137e-16	1.29893e-14
ENSG00000082805.19	ERC1	1334.72	-0.832082	0.10077	-8.25722	1.49098e-16	1.36462e-14
ENSG00000226869.6	LHFPL3-AS1	1046.92	-1.12239	0.136306	-8.23432	1.80586e-16	1.64373e-14
ENSG00000143947.12	RPS27A	8889.08	0.849598	0.103272	8.2268	1.92277e-16	1.74058e-14
ENSG00000168385.17	SEPT2	4274.16	-0.920405	0.111917	-8.22402	1.96787e-16	1.77173e-14
ENSG00000119280.16	C1orf198	524.255	1.08331	0.131744	8.22287	1.98697e-16	1.77925e-14
ENSG00000198399.14	ITSN2	1166.73	-0.959234	0.116719	-8.21833	2.06362e-16	1.83796e-14
ENSG00000170385.9	SLC30A1	832.497	-1.13364	0.138209	-8.20235	2.35742e-16	2.08839e-14
ENSG00000197461.13	PDGFA	482.029	1.01281	0.123563	8.1967	2.47069e-16	2.1771e-14
ENSG00000166833.19	NAV2	4285.87	-1.54377	0.188589	-8.18589	2.70307e-16	2.36926e-14
ENSG00000279010.1	RP5-1039K5.19	979.675	-1.24445	0.152167	-8.17818	2.8816e-16	2.51245e-14
ENSG00000012232.8	EXTL3	642.982	-1.57423	0.192573	-8.17472	2.96549e-16	2.57206e-14
ENSG00000143799.12	PARP1	3434.85	-0.879799	0.107669	-8.17131	3.05047e-16	2.63199e-14
ENSG00000076067.11	RBMS2	544.593	0.848525	0.103988	8.15982	3.35538e-16	2.88006e-14
ENSG00000106780.8	MEGF9	2902.24	0.846482	0.103799	8.15503	3.4908e-16	2.98085e-14
ENSG00000214381.4	LINC00488	124.266	-2.16471	0.265494	-8.15351	3.53499e-16	2.98778e-14
ENSG00000180957.17	PITPNB	1277.16	-1.38916	0.170371	-8.15371	3.52913e-16	2.98778e-14
ENSG00000033867.16	SLC4A7	2530.01	-1.04979	0.128954	-8.14083	3.92566e-16	3.30114e-14
ENSG00000131773.13	KHDRBS3	537.168	1.37779	0.169582	8.12462	4.48756e-16	3.75459e-14
ENSG00000225106.1	RP11-429E11.2	87.1304	-2.13008	0.262676	-8.10916	5.09726e-16	4.24328e-14
ENSG00000141424.12	SLC39A6	10885.3	-0.700502	0.0866848	-8.08102	6.42272e-16	5.31994e-14
ENSG00000175105.5	ZNF654	955.039	-0.990578	0.122828	-8.06475	7.33873e-16	6.04842e-14
ENSG00000133026.12	MYH10	2897.41	-0.74628	0.0925558	-8.06303	7.44272e-16	6.10377e-14
ENSG00000177954.11	RPS27	6145.69	0.873985	0.108626	8.04581	8.56754e-16	6.99162e-14
ENSG00000161970.12	RPL26	4267.09	0.70183	0.0873972	8.03035	9.71956e-16	7.89285e-14
ENSG00000100784.9	RPS6KA5	1172.8	-0.79245	0.0987041	-8.02854	9.86375e-16	7.97087e-14
ENSG00000182899.14	RPL35A	7221.47	0.789139	0.0985751	8.00546	1.19019e-15	9.57121e-14
ENSG00000139154.14	AEBP2	527.929	-1.09529	0.136921	-7.99949	1.24932e-15	9.99822e-14
ENSG00000147642.16	SYBU	24.8877	4.5585	0.571484	7.97661	1.50411e-15	1.19794e-13
ENSG00000049130.13	KITLG	356.156	1.56607	0.196724	7.96077	1.70975e-15	1.3552e-13
ENSG00000114030.12	KPNA1	1658.53	-0.88047	0.110913	-7.93839	2.04825e-15	1.61415e-13
ENSG00000165323.15	FAT3	212.194	1.31104	0.165161	7.93792	2.05594e-15	1.61415e-13
ENSG00000154511.11	FAM69A	424.204	-1.12029	0.14147	-7.91892	2.39581e-15	1.87212e-13
ENSG00000164300.15	SERINC5	3177.35	-0.858094	0.108375	-7.91781	2.41734e-15	1.88008e-13
ENSG00000144366.15	GULP1	1696.77	1.47381	0.186237	7.91363	2.49993e-15	1.93523e-13
ENSG00000118985.15	ELL2	686.189	1.4957	0.189964	7.87359	3.4461e-15	2.65526e-13
ENSG00000138678.10	GPAT3	1637.72	-1.03857	0.131987	-7.86867	3.58432e-15	2.74898e-13
ENSG00000188641.12	DPYD	703.274	1.48903	0.189816	7.84459	4.34364e-15	3.31598e-13
ENSG00000116729.13	WLS	1035.86	-0.776159	0.0990132	-7.83894	4.5435e-15	3.45264e-13
ENSG00000120137.6	PANK3	10573	-1.46041	0.186411	-7.83433	4.71364e-15	3.56558e-13
ENSG00000204217.12	BMPR2	2192.27	-0.819017	0.104632	-7.82761	4.97236e-15	3.74419e-13
ENSG00000139372.14	TDG	719.251	-1.18213	0.151036	-7.82682	5.00374e-15	3.75077e-13
ENSG00000163430.9	FSTL1	416.705	1.26468	0.161635	7.8243	5.10497e-15	3.80941e-13
ENSG00000114739.13	ACVR2B	734.988	-1.04634	0.133789	-7.82082	5.24805e-15	3.89862e-13
ENSG00000186834.3	HEXIM1	337.539	-1.62874	0.208391	-7.81581	5.46122e-15	4.03887e-13
ENSG00000008988.9	RPS20	5471.79	0.863494	0.110503	7.81418	5.53217e-15	4.07315e-13
ENSG00000156475.18	PPP2R2B	34.6759	2.47847	0.317319	7.81067	5.68836e-15	4.16962e-13
ENSG00000154734.14	ADAMTS1	373.424	1.80272	0.230962	7.80529	5.93644e-15	4.33229e-13
ENSG00000073849.14	ST6GAL1	661.813	-1.35003	0.173309	-7.78974	6.71478e-15	4.86486e-13
ENSG00000131981.15	LGALS3	2902.79	-1.36629	0.175401	-7.78955	6.72494e-15	4.86486e-13
ENSG00000225930.3	DKFZP434L187	92.5384	-1.8427	0.236725	-7.78417	7.01733e-15	5.05431e-13
ENSG00000111711.9	GOLT1B	1305.07	0.982181	0.126254	7.77942	7.28605e-15	5.22514e-13
ENSG00000039319.16	ZFYVE16	7025.41	-0.813164	0.104541	-7.77844	7.34225e-15	5.24275e-13
ENSG00000064225.12	ST3GAL6	1417.98	-0.758978	0.0976728	-7.77062	7.81032e-15	5.55304e-13
ENSG00000111252.10	SH2B3	3863.66	-1.44658	0.186216	-7.76828	7.95595e-15	5.63241e-13
ENSG00000172667.10	ZMAT3	987.725	-1.13187	0.145796	-7.76338	8.2698e-15	5.82968e-13
ENSG00000115020.16	PIKFYVE	2753.05	-0.940482	0.121153	-7.76275	8.31071e-15	5.8337e-13
ENSG00000139645.9	ANKRD52	890.759	-1.42853	0.1842	-7.75534	8.81056e-15	6.15847e-13
ENSG00000205060.10	SLC35B4	2551.47	-0.722639	0.0932115	-7.75267	8.99775e-15	6.26289e-13
ENSG00000100354.20	TNRC6B	1509.66	-0.921291	0.118845	-7.75202	9.04442e-15	6.26904e-13
ENSG00000166949.15	SMAD3	884.022	1.07294	0.138475	7.74827	9.31498e-15	6.42966e-13
ENSG00000107984.9	DKK1	2146.85	3.60871	0.466702	7.73238	1.05558e-14	7.25593e-13
ENSG00000182774.10	RPS17	9328.39	0.785574	0.10173	7.72217	1.14369e-14	7.82911e-13
ENSG00000165672.6	PRDX3	2608.86	-0.858758	0.111296	-7.71599	1.20045e-14	8.18378e-13
ENSG00000002834.17	LASP1	556.88	1.02772	0.133382	7.70505	1.30795e-14	8.88011e-13
ENSG00000206538.7	VGLL3	118.3	3.39366	0.441645	7.68412	1.5405e-14	1.04163e-12
ENSG00000135111.14	TBX3	876.837	-1.54909	0.201959	-7.6703	1.7159e-14	1.15551e-12
ENSG00000111846.15	GCNT2	2169.33	-0.928499	0.12122	-7.65964	1.86451e-14	1.25051e-12
ENSG00000156853.11	ZNF689	1163.08	-0.82585	0.10807	-7.6418	2.14204e-14	1.43085e-12
ENSG00000280109.1	PLAC4	352.307	-1.73628	0.227504	-7.63186	2.31396e-14	1.53948e-12
ENSG00000123575.8	FAM199X	1268.79	-1.00162	0.13142	-7.62152	2.50713e-14	1.66132e-12
ENSG00000168807.16	SNTB2	1894.74	0.913171	0.119982	7.61093	2.7213e-14	1.79606e-12
ENSG00000115525.16	ST3GAL5	934.125	-1.27512	0.167628	-7.60685	2.80847e-14	1.84624e-12
ENSG00000137801.10	THBS1	16513.8	2.29141	0.301468	7.60082	2.94262e-14	1.92678e-12
ENSG00000065361.14	ERBB3	2129.42	-0.819746	0.108144	-7.58012	3.45243e-14	2.25169e-12
ENSG00000025039.14	RRAGD	2284.59	-0.976495	0.12898	-7.57093	3.7057e-14	2.4074e-12
ENSG00000011295.15	TTC19	867.313	-0.825967	0.10911	-7.57007	3.73034e-14	2.41394e-12
ENSG00000197594.11	ENPP1	716.661	0.872194	0.115427	7.55622	4.14936e-14	2.67464e-12
ENSG00000110092.3	CCND1	6524.69	0.601599	0.0797886	7.53992	4.70271e-14	3.01958e-12
ENSG00000166598.12	HSP90B1	21126	-0.84827	0.112583	-7.53463	4.89737e-14	3.13243e-12
ENSG00000198034.10	RPS4X	21004.9	0.542712	0.072045	7.53296	4.96037e-14	3.16052e-12
ENSG00000130818.10	ZNF426	333.098	0.892859	0.118583	7.52943	5.0961e-14	3.23456e-12
ENSG00000163807.5	KIAA1143	715.606	0.787825	0.10468	7.52605	5.22964e-14	3.30665e-12
ENSG00000163399.15	ATP1A1	14373.3	-1.07052	0.142427	-7.51622	5.63827e-14	3.55147e-12
ENSG00000136100.12	VPS36	899.042	-0.837877	0.111489	-7.51535	5.67585e-14	3.5616e-12
ENSG00000206560.10	ANKRD28	7328.3	0.741949	0.0991587	7.48243	7.29586e-14	4.5426e-12
ENSG00000173542.8	MOB1B	1985.94	-1.05287	0.140703	-7.48294	7.26786e-14	4.5426e-12
ENSG00000163739.4	CXCL1	412.813	2.63938	0.352766	7.48197	7.32146e-14	4.5426e-12
ENSG00000132640.14	BTBD3	2486.96	-0.640736	0.0859151	-7.45778	8.79912e-14	5.43904e-12
ENSG00000116833.13	NR5A2	43.0076	2.13135	0.285861	7.4559	8.9255e-14	5.49665e-12
ENSG00000105968.18	H2AFV	3774.15	-0.975067	0.130882	-7.45	9.33424e-14	5.72707e-12
ENSG00000111817.16	DSE	128.993	2.21742	0.297715	7.44811	9.46846e-14	5.78799e-12
ENSG00000213064.9	SFT2D2	2900.36	-0.930826	0.125013	-7.44586	9.6318e-14	5.86619e-12
ENSG00000054793.13	ATP9A	570.034	1.08131	0.145452	7.43415	1.05242e-13	6.3862e-12
ENSG00000119541.9	VPS4B	1052.18	-0.734116	0.0987571	-7.43356	1.05715e-13	6.39154e-12
ENSG00000243147.7	MRPL33	737.022	1.07353	0.14448	7.43034	1.08322e-13	6.5017e-12
ENSG00000144824.19	PHLDB2	712.125	1.7033	0.229233	7.43042	1.08251e-13	6.5017e-12
ENSG00000197971.14	MBP	2145.7	-1.07722	0.145247	-7.41648	1.20279e-13	7.19326e-12
ENSG00000060237.16	WNK1	3454.57	-0.782461	0.10575	-7.39913	1.37079e-13	8.16853e-12
ENSG00000156103.15	MMP16	1146.18	-1.07365	0.145334	-7.38746	1.49661e-13	8.88633e-12
ENSG00000138363.14	ATIC	537.089	-1.44233	0.195388	-7.38186	1.56094e-13	9.23522e-12
ENSG00000108395.13	TRIM37	1802.51	-1.01221	0.137135	-7.38114	1.56941e-13	9.25226e-12
ENSG00000069956.11	MAPK6	2459.68	-1.04743	0.142	-7.37626	1.62804e-13	9.56385e-12
ENSG00000143815.14	LBR	1742.51	-1.12858	0.153123	-7.37042	1.70094e-13	9.92176e-12
ENSG00000156017.12	CARNMT1	919.718	-1.0025	0.136008	-7.37088	1.69505e-13	9.92176e-12
ENSG00000106799.12	TGFBR1	2228.68	-1.00481	0.136341	-7.36984	1.70834e-13	9.92993e-12
ENSG00000067798.13	NAV3	287.817	2.26977	0.308117	7.36657	1.75079e-13	1.01411e-11
ENSG00000113272.13	THG1L	393.436	0.941994	0.127904	7.36485	1.77348e-13	1.02368e-11
ENSG00000166135.13	HIF1AN	794.533	-0.81105	0.110152	-7.36302	1.79797e-13	1.03421e-11
ENSG00000156508.17	EEF1A1	84253.8	0.73726	0.100138	7.36247	1.80532e-13	1.03484e-11
ENSG00000113211.5	PCDHB6	155.357	1.09358	0.148776	7.3505	1.97471e-13	1.12803e-11
ENSG00000123091.4	RNF11	1364.27	0.852362	0.116209	7.33473	2.22176e-13	1.2648e-11
ENSG00000181192.11	DHTKD1	1068.68	-0.624346	0.0851343	-7.33366	2.23949e-13	1.27053e-11
ENSG00000151893.14	CACUL1	2680.12	-0.767881	0.104766	-7.32951	2.31002e-13	1.30607e-11
ENSG00000205336.11	ADGRG1	1174.41	-2.41654	0.32998	-7.32327	2.42001e-13	1.3636e-11
ENSG00000138069.16	RAB1A	1930.78	-1.07552	0.146909	-7.32095	2.46218e-13	1.38266e-11
ENSG00000004864.13	SLC25A13	1516.11	-0.929412	0.12706	-7.31474	2.57875e-13	1.44323e-11
ENSG00000196549.10	MME	5464.12	-1.17692	0.16101	-7.30958	2.67978e-13	1.49472e-11
ENSG00000102401.19	ARMCX3	667.96	0.827816	0.113517	7.29241	3.04452e-13	1.69246e-11
ENSG00000172939.8	OXSR1	4109	0.675921	0.0927372	7.28856	3.13275e-13	1.73569e-11
ENSG00000140941.12	MAP1LC3B	866.467	-1.59698	0.219333	-7.28106	3.31207e-13	1.82892e-11
ENSG00000159479.16	MED8	466.565	1.04302	0.143337	7.27667	3.42152e-13	1.88308e-11
ENSG00000166025.17	AMOTL1	2734.18	-0.634782	0.0873129	-7.27019	3.58983e-13	1.96917e-11
ENSG00000130224.14	LRCH2	150.272	-1.36088	0.187278	-7.26665	3.6851e-13	2.01476e-11
ENSG00000203875.10	SNHG5	1471.1	0.846379	0.116718	7.25148	4.12247e-13	2.24647e-11
ENSG00000138134.11	STAMBPL1	668.923	1.17763	0.162483	7.24773	4.23813e-13	2.30193e-11
ENSG00000139737.21	SLAIN1	547.232	0.911005	0.125915	7.23506	4.65322e-13	2.51912e-11
ENSG00000145907.14	G3BP1	18889.4	-0.783064	0.108566	-7.21277	5.48245e-13	2.95838e-11
ENSG00000127955.15	GNAI1	442.351	0.851815	0.11812	7.21145	5.53604e-13	2.9776e-11
ENSG00000066455.12	GOLGA5	680.763	0.864245	0.120072	7.19769	6.12398e-13	3.28317e-11
ENSG00000054983.16	GALC	338.222	0.940436	0.130728	7.19384	6.29944e-13	3.35988e-11
ENSG00000186260.16	MKL2	520.824	-0.931278	0.129458	-7.19366	6.30763e-13	3.35988e-11
ENSG00000117906.13	RCN2	3369.49	-0.864523	0.120219	-7.1912	6.42232e-13	3.41001e-11
ENSG00000170017.12	ALCAM	3052.62	0.75233	0.104646	7.18929	6.51299e-13	3.4471e-11
ENSG00000125968.8	ID1	78.0468	1.79852	0.250316	7.18501	6.72027e-13	3.54548e-11
ENSG00000109133.12	TMEM33	4750.79	-0.645051	0.0898677	-7.17778	7.08503e-13	3.71675e-11
ENSG00000075223.13	SEMA3C	511.862	1.31449	0.183135	7.17769	7.08978e-13	3.71675e-11
ENSG00000136158.10	SPRY2	1785.71	0.860301	0.119949	7.17225	7.37761e-13	3.85544e-11
ENSG00000164741.14	DLC1	692.112	1.67073	0.233393	7.15845	8.15937e-13	4.25057e-11
ENSG00000087510.6	TFAP2C	899.129	0.671998	0.0939673	7.1514	8.58975e-13	4.46075e-11
ENSG00000144868.13	TMEM108	131.216	1.48126	0.207403	7.14196	9.2012e-13	4.76334e-11
ENSG00000196367.12	TRRAP	970.322	-1.10365	0.154811	-7.129	1.011e-12	5.21752e-11
ENSG00000100099.20	HPS4	1433.45	-1.13151	0.158814	-7.12472	1.04292e-12	5.36552e-11
ENSG00000249341.1	RP11-317M11.1	193.923	-2.06002	0.289273	-7.12139	1.06845e-12	5.47984e-11
ENSG00000054690.13	PLEKHH1	851.865	-1.25847	0.176835	-7.11661	1.10615e-12	5.6557e-11
ENSG00000164684.13	ZNF704	1878.02	-0.837883	0.117815	-7.11185	1.14498e-12	5.83625e-11
ENSG00000112306.7	RPS12	5685.55	0.693628	0.0975617	7.10964	1.16349e-12	5.91239e-11
ENSG00000113361.12	CDH6	22.0678	5.87484	0.827799	7.09695	1.27545e-12	6.46148e-11
ENSG00000153006.14	SREK1IP1	757.915	-0.788982	0.111203	-7.09497	1.2938e-12	6.53446e-11
ENSG00000050405.13	LIMA1	2634.37	1.29857	0.183223	7.08733	1.36721e-12	6.88426e-11
ENSG00000046604.12	DSG2	1601.09	-0.895739	0.126401	-7.0865	1.37549e-12	6.90498e-11
ENSG00000102189.16	EEA1	5355.28	-1.13005	0.159788	-7.07222	1.52469e-12	7.63082e-11
ENSG00000111799.20	COL12A1	8154.9	1.26976	0.179845	7.06032	1.66121e-12	8.28905e-11
ENSG00000080573.6	COL5A3	37.4567	2.6662	0.377724	7.0586	1.68188e-12	8.36696e-11
ENSG00000155640.6	C10orf12	361.557	-1.19747	0.169827	-7.05114	1.7746e-12	8.80182e-11
ENSG00000115159.15	GPD2	6263.09	-0.925664	0.131462	-7.04132	1.90422e-12	9.41651e-11
ENSG00000080824.18	HSP90AA1	17971.6	-1.35503	0.192685	-7.03237	2.03053e-12	1.00113e-10
ENSG00000198018.6	ENTPD7	887.591	1.09778	0.156128	7.03131	2.04602e-12	1.00577e-10
ENSG00000158022.6	TRIM63	233.536	-1.57595	0.224359	-7.02421	2.15284e-12	1.05498e-10
ENSG00000159445.12	THEM4	744.824	-0.7624	0.108551	-7.02341	2.16524e-12	1.05498e-10
ENSG00000198121.13	LPAR1	343.204	1.04981	0.149467	7.02367	2.1611e-12	1.05498e-10
ENSG00000263753.6	LINC00667	685.269	0.943158	0.134319	7.02175	2.191e-12	1.0644e-10
ENSG00000065809.13	FAM107B	208.202	1.32063	0.188145	7.0192	2.23134e-12	1.08083e-10
ENSG00000149289.10	ZC3H12C	2626.37	0.697655	0.0994415	7.01573	2.28746e-12	1.10478e-10
ENSG00000113368.11	LMNB1	1660.27	-1.22834	0.175181	-7.01184	2.35205e-12	1.13268e-10
ENSG00000138650.8	PCDH10	44.433	2.06733	0.295244	7.00212	2.52124e-12	1.21064e-10
ENSG00000170921.14	TANC2	2148.84	-1.18548	0.169319	-7.00145	2.53327e-12	1.21289e-10
ENSG00000127920.5	GNG11	1113.1	1.16246	0.166447	6.98396	2.86966e-12	1.36999e-10
ENSG00000180801.12	ARSJ	514.871	1.36846	0.196032	6.98077	2.93564e-12	1.39747e-10
ENSG00000130177.14	CDC16	1734.53	-0.860551	0.12331	-6.97879	2.9774e-12	1.41329e-10
ENSG00000130638.15	ATXN10	1294.39	-1.01028	0.144849	-6.97469	3.06551e-12	1.45095e-10
ENSG00000122644.12	ARL4A	1239.92	1.0713	0.153717	6.96932	3.18471e-12	1.50307e-10
ENSG00000120686.11	UFM1	1491.49	0.967499	0.138847	6.9681	3.21255e-12	1.51191e-10
ENSG00000119900.7	OGFRL1	737.974	0.726751	0.104331	6.9658	3.26543e-12	1.53244e-10
ENSG00000137265.14	IRF4	131.426	-1.6193	0.232585	-6.9622	3.34995e-12	1.56325e-10
ENSG00000168813.16	ZNF507	873.575	-0.951183	0.136619	-6.96229	3.34781e-12	1.56325e-10
ENSG00000163349.21	HIPK1	1590.61	-0.852772	0.122541	-6.95905	3.42583e-12	1.5897e-10
ENSG00000117523.15	PRRC2C	6228.42	-1.09895	0.157912	-6.95928	3.42023e-12	1.5897e-10
ENSG00000172795.15	DCP2	2857.49	-0.895611	0.128796	-6.95372	3.55774e-12	1.6463e-10
ENSG00000281406.1	BLACAT1	93.5554	-1.54397	0.222111	-6.95135	3.61817e-12	1.66608e-10
ENSG00000092964.16	DPYSL2	1556.61	0.634109	0.0912223	6.95125	3.62059e-12	1.66608e-10
ENSG00000110422.11	HIPK3	1709.96	0.752864	0.108314	6.95078	3.63272e-12	1.66702e-10
ENSG00000229807.9	XIST	1878.95	-1.0081	0.145115	-6.94693	3.73327e-12	1.70843e-10
ENSG00000166900.14	STX3	1403.23	-0.789262	0.113686	-6.94245	3.85355e-12	1.75862e-10
ENSG00000196459.13	TRAPPC2	449.374	0.980482	0.141297	6.93914	3.94506e-12	1.79543e-10
ENSG00000113811.10	SELK	482.141	0.902061	0.130005	6.93868	3.95794e-12	1.79636e-10
ENSG00000136379.11	ABHD17C	385.578	-1.79948	0.259437	-6.93611	4.03032e-12	1.82422e-10
ENSG00000178033.5	FAM26E	20.7371	4.41716	0.639022	6.91238	4.76593e-12	2.15129e-10
ENSG00000187164.17	SHTN1	2237.05	-1.01409	0.147094	-6.89415	5.41871e-12	2.4393e-10
ENSG00000136295.14	TTYH3	352.616	-1.35478	0.196608	-6.89077	5.54907e-12	2.49122e-10
ENSG00000225830.10	ERCC6	430.803	1.0715	0.155576	6.88728	5.68692e-12	2.5462e-10
ENSG00000066382.16	MPPED2	233.67	-1.68315	0.244422	-6.88622	5.72929e-12	2.55826e-10
ENSG00000169116.11	PARM1	22.5341	3.16884	0.4605	6.88131	5.93042e-12	2.64095e-10
ENSG00000104047.14	DTWD1	421.914	1.05033	0.152769	6.87524	6.18853e-12	2.74851e-10
ENSG00000146147.14	MLIP	242.314	1.52843	0.222331	6.87457	6.21763e-12	2.75404e-10
ENSG00000150961.14	SEC24D	1217.35	0.792514	0.115368	6.86945	6.44491e-12	2.8471e-10
ENSG00000116675.15	DNAJC6	662.233	1.16487	0.169639	6.86679	6.5661e-12	2.89292e-10
ENSG00000164442.9	CITED2	129.593	1.27102	0.185151	6.8648	6.65849e-12	2.92585e-10
ENSG00000166147.13	FBN1	120.041	1.40352	0.204521	6.86249	6.76712e-12	2.96572e-10
ENSG00000140612.13	SEC11A	2848.04	0.681287	0.0993915	6.85458	7.15215e-12	3.12619e-10
ENSG00000080815.18	PSEN1	787.228	-0.821647	0.119926	-6.85127	7.31995e-12	3.19111e-10
ENSG00000025796.13	SEC63	1292.75	-1.20015	0.175282	-6.84698	7.54243e-12	3.27947e-10
ENSG00000132356.11	PRKAA1	1233.8	-0.947487	0.138397	-6.84616	7.5859e-12	3.28974e-10
ENSG00000112319.17	EYA4	694.63	-1.05227	0.154359	-6.81703	9.2944e-12	4.02013e-10
ENSG00000163577.7	EIF5A2	1128.52	-0.897946	0.131905	-6.8075	9.93086e-12	4.27387e-10
ENSG00000165671.18	NSD1	3864.85	-0.573449	0.0842381	-6.80748	9.93263e-12	4.27387e-10
ENSG00000114316.12	USP4	471.838	-0.874837	0.128616	-6.80193	1.03227e-11	4.4302e-10
ENSG00000196935.8	SRGAP1	585.585	-0.763636	0.112339	-6.7976	1.06379e-11	4.55369e-10
ENSG00000144583.4	MARCH4	18.6122	4.77229	0.702115	6.79702	1.06803e-11	4.56005e-10
ENSG00000111371.15	SLC38A1	4003.34	-0.646305	0.0951728	-6.79086	1.11471e-11	4.74711e-10
ENSG00000152223.12	EPG5	1405.3	-0.950029	0.140082	-6.78196	1.18558e-11	5.03599e-10
ENSG00000140836.14	ZFHX3	442.074	-0.912231	0.134667	-6.77397	1.25292e-11	5.30841e-10
ENSG00000121440.14	PDZRN3	231.65	1.58935	0.234747	6.77045	1.28378e-11	5.42529e-10
ENSG00000196116.7	TDRD7	1627.74	-0.753523	0.111305	-6.76989	1.28882e-11	5.43273e-10
ENSG00000205133.11	TRIQK	608.405	0.737035	0.109002	6.76165	1.36432e-11	5.73639e-10
ENSG00000272983.1	RP11-508N22.12	213.223	-1.16309	0.17204	-6.76058	1.37441e-11	5.76417e-10
ENSG00000187123.14	LYPD6	413.176	1.19873	0.177327	6.75998	1.3801e-11	5.77236e-10
ENSG00000166128.12	RAB8B	1202.58	-0.886362	0.131126	-6.75964	1.38333e-11	5.77236e-10
ENSG00000153814.11	JAZF1	196.079	-1.06386	0.157881	-6.73838	1.60167e-11	6.66664e-10
ENSG00000145555.14	MYO10	8233.78	-1.23627	0.183886	-6.72305	1.77964e-11	7.38885e-10
ENSG00000052795.12	FNIP2	1844.68	-0.673776	0.100266	-6.71986	1.81904e-11	7.53355e-10
ENSG00000198646.13	NCOA6	801.888	-0.711371	0.105905	-6.71708	1.85401e-11	7.65924e-10
ENSG00000106070.17	GRB10	1866.24	-0.719229	0.107199	-6.70928	1.95586e-11	8.05991e-10
ENSG00000122026.10	RPL21	6587.27	0.754469	0.112469	6.70827	1.96946e-11	8.09579e-10
ENSG00000115339.13	GALNT3	299.614	-1.23503	0.184157	-6.70638	1.99515e-11	8.1811e-10
ENSG00000106772.17	PRUNE2	1704.65	-1.59059	0.237212	-6.70536	2.00904e-11	8.2177e-10
ENSG00000154556.17	SORBS2	1110.8	0.694763	0.103628	6.70437	2.02282e-11	8.25371e-10
ENSG00000164953.15	TMEM67	948.741	0.564279	0.084187	6.70268	2.0463e-11	8.32899e-10
ENSG00000184254.16	ALDH1A3	1421.04	0.706513	0.105433	6.70107	2.06902e-11	8.40083e-10
ENSG00000272320.1	RP11-506K6.4	66.9121	-1.66832	0.249091	-6.69762	2.11845e-11	8.5805e-10
ENSG00000145919.10	BOD1	741.581	0.585278	0.0875523	6.68489	2.31093e-11	9.33727e-10
ENSG00000152582.12	SPEF2	90.1901	1.31515	0.196758	6.68409	2.32361e-11	9.36566e-10
ENSG00000137575.11	SDCBP	3036.25	-0.876669	0.131416	-6.67097	2.54123e-11	1.0218e-09
ENSG00000078140.13	UBE2K	1176.7	-1.04699	0.156991	-6.66911	2.57351e-11	1.03227e-09
ENSG00000198743.5	SLC5A3	1477.02	-0.922068	0.138297	-6.66728	2.6058e-11	1.0427e-09
ENSG00000136240.9	KDELR2	5589.35	0.553434	0.0830131	6.66683	2.61394e-11	1.04342e-09
ENSG00000089280.18	FUS	1015.73	-1.21509	0.182269	-6.66647	2.62021e-11	1.04342e-09
ENSG00000144935.14	TRPC1	377.881	0.768791	0.115353	6.66471	2.65197e-11	1.05354e-09
ENSG00000110693.15	SOX6	822.074	-0.836952	0.125596	-6.66385	2.66749e-11	1.05717e-09
ENSG00000269713.7	NBPF9	503.187	-0.690457	0.103672	-6.66004	2.73761e-11	1.08237e-09
ENSG00000159140.17	SON	4465.8	-1.02051	0.153296	-6.65711	2.79272e-11	1.10153e-09
ENSG00000131791.7	PRKAB2	698.03	1.08132	0.16252	6.65345	2.86303e-11	1.12658e-09
ENSG00000103966.9	EHD4	1732.31	0.710478	0.106848	6.64945	2.9419e-11	1.15487e-09
ENSG00000279080.1	CTA-228A9.4	240.597	-1.37688	0.207163	-6.64638	3.00388e-11	1.17641e-09
ENSG00000107611.14	CUBN	184.877	1.12547	0.169401	6.64382	3.05662e-11	1.19425e-09
ENSG00000157657.14	ZNF618	360.467	-0.937574	0.141175	-6.64122	3.11106e-11	1.21265e-09
ENSG00000168374.10	ARF4	3555.19	0.681443	0.102651	6.63846	3.16975e-11	1.23263e-09
ENSG00000082701.14	GSK3B	2298.83	-0.650134	0.0980149	-6.63301	3.28916e-11	1.27607e-09
ENSG00000124766.5	SOX4	438.991	0.788489	0.118891	6.63202	3.31125e-11	1.28164e-09
ENSG00000153132.12	CLGN	150.145	1.15911	0.175207	6.61565	3.69926e-11	1.42848e-09
ENSG00000198918.7	RPL39	2740.37	0.640307	0.096997	6.60131	4.07543e-11	1.57008e-09
ENSG00000198740.8	ZNF652	1457.46	-0.837928	0.126986	-6.59858	4.15121e-11	1.59557e-09
ENSG00000172123.12	SLFN12	132.761	1.73156	0.262446	6.59776	4.17417e-11	1.60068e-09
ENSG00000150625.16	GPM6A	5842.49	1.0199	0.154685	6.59337	4.29964e-11	1.64498e-09
ENSG00000155858.5	LSM11	444.268	-0.739747	0.112317	-6.58624	4.51098e-11	1.72186e-09
ENSG00000131504.15	DIAPH1	3347.22	-0.937556	0.142402	-6.58387	4.58353e-11	1.74554e-09
ENSG00000185129.5	PURA	1082.17	-0.903545	0.137351	-6.57836	4.75674e-11	1.80734e-09
ENSG00000167191.11	GPRC5B	351.517	-1.38158	0.210314	-6.56911	5.06175e-11	1.91883e-09
ENSG00000182700.4	IGIP	111.784	-1.25308	0.190921	-6.56336	5.26099e-11	1.98981e-09
ENSG00000169047.5	IRS1	295.023	1.65137	0.252254	6.54646	5.89171e-11	2.20819e-09
ENSG00000185900.9	POMK	527.172	-0.984183	0.150335	-6.54661	5.88563e-11	2.20819e-09
ENSG00000196730.12	DAPK1	780.834	-0.621307	0.0949058	-6.54656	5.8878e-11	2.20819e-09
ENSG00000198900.5	TOP1	1625.76	-1.20424	0.18395	-6.54652	5.88923e-11	2.20819e-09
ENSG00000136040.8	PLXNC1	254.579	-1.28004	0.195842	-6.53612	6.31352e-11	2.36094e-09
ENSG00000164171.10	ITGA2	340.251	-1.21684	0.186191	-6.53545	6.3417e-11	2.36614e-09
ENSG00000006576.16	PHTF2	1947.19	-0.894891	0.136945	-6.5347	6.37387e-11	2.3728e-09
ENSG00000113594.9	LIFR	710.471	-0.778163	0.119117	-6.53278	6.456e-11	2.39799e-09
ENSG00000110917.7	MLEC	4498.28	-0.733522	0.112348	-6.52904	6.61944e-11	2.45319e-09
ENSG00000164332.7	UBLCP1	1265.12	0.71147	0.109046	6.52448	6.82395e-11	2.52334e-09
ENSG00000131871.14	VIMP	973.763	0.620585	0.095257	6.51485	7.27625e-11	2.6846e-09
ENSG00000102755.10	FLT1	309.967	1.68472	0.258829	6.50903	7.56367e-11	2.78444e-09
ENSG00000188158.14	NHS	102.03	1.828	0.280939	6.50678	7.6781e-11	2.8203e-09
ENSG00000151729.10	SLC25A4	906.78	-1.53763	0.236558	-6.50001	8.03148e-11	2.94357e-09
ENSG00000123374.10	CDK2	7271.03	-0.611366	0.0941016	-6.49687	8.20069e-11	2.99895e-09
ENSG00000168621.14	GDNF	309.029	1.05193	0.161962	6.49491	8.30822e-11	3.03158e-09
ENSG00000184005.10	ST6GALNAC3	504.824	-0.705492	0.108681	-6.49137	8.50574e-11	3.09225e-09
ENSG00000147526.19	TACC1	3689.72	-0.624919	0.0962708	-6.49127	8.5118e-11	3.09225e-09
ENSG00000128595.16	CALU	25771.9	0.669923	0.103258	6.48788	8.70514e-11	3.15556e-09
ENSG00000143442.21	POGZ	980.63	-0.624217	0.0963664	-6.47754	9.32308e-11	3.37219e-09
ENSG00000112419.14	PHACTR2	584.59	-0.672562	0.103964	-6.46916	9.85478e-11	3.55674e-09
ENSG00000175073.7	VCPIP1	1172.94	-0.78043	0.120934	-6.45333	1.09419e-10	3.94052e-09
ENSG00000136854.17	STXBP1	948.583	-2.17667	0.337345	-6.45236	1.1012e-10	3.95714e-09
ENSG00000253729.7	PRKDC	14442.2	-0.628878	0.0974872	-6.45088	1.11206e-10	3.98752e-09
ENSG00000145817.16	YIPF5	1488.29	0.753195	0.116806	6.44827	1.13138e-10	4.04803e-09
ENSG00000162909.17	CAPN2	3210.34	-0.809523	0.125559	-6.44733	1.1384e-10	4.06439e-09
ENSG00000151718.15	WWC2	1320.84	0.693393	0.107568	6.44609	1.14776e-10	4.089e-09
ENSG00000057252.12	SOAT1	4460.8	-0.87367	0.135574	-6.44422	1.16198e-10	4.13076e-09
ENSG00000181852.17	RNF41	508.479	0.677599	0.105184	6.44203	1.17882e-10	4.18166e-09
ENSG00000165617.14	DACT1	282.456	1.85822	0.288582	6.43913	1.20157e-10	4.25325e-09
ENSG00000169057.19	MECP2	850.883	-1.27681	0.198438	-6.4343	1.24041e-10	4.38137e-09
ENSG00000051108.14	HERPUD1	2107.11	0.96319	0.149892	6.42588	1.31106e-10	4.62105e-09
ENSG00000111145.7	ELK3	604.996	-0.865991	0.134789	-6.4248	1.32041e-10	4.64413e-09
ENSG00000164484.11	TMEM200A	24.8668	7.03053	1.09504	6.42035	1.35961e-10	4.77132e-09
ENSG00000078687.16	TNRC6C	745.443	0.580249	0.0903808	6.42005	1.36233e-10	4.77132e-09
ENSG00000156504.16	FAM122B	470.042	-1.15853	0.180535	-6.4172	1.38799e-10	4.85094e-09
ENSG00000180747.15	SMG1P3	173.963	-0.977206	0.152313	-6.41577	1.40117e-10	4.88668e-09
ENSG00000029725.16	RABEP1	2391.91	-0.877146	0.136787	-6.4125	1.43155e-10	4.98216e-09
ENSG00000150630.3	VEGFC	88.8872	1.68336	0.262693	6.40811	1.47336e-10	5.11692e-09
ENSG00000165502.6	RPL36AL	2904.55	0.56205	0.0877391	6.40592	1.49462e-10	5.17989e-09
ENSG00000197467.13	COL13A1	100.813	1.52797	0.238604	6.40381	1.51547e-10	5.24118e-09
ENSG00000196227.10	FAM217B	323.095	-1.17548	0.183707	-6.39868	1.56727e-10	5.40905e-09
ENSG00000171421.12	MRPL36	260.016	0.978077	0.153075	6.38951	1.66417e-10	5.73154e-09
ENSG00000131626.15	PPFIA1	1334.64	-0.750329	0.11747	-6.3874	1.68734e-10	5.79927e-09
ENSG00000155846.16	PPARGC1B	503.52	-0.965664	0.151225	-6.38563	1.70696e-10	5.85457e-09
ENSG00000163818.16	LZTFL1	375.164	0.770293	0.120886	6.37206	1.86508e-10	6.38367e-09
ENSG00000121749.15	TBC1D15	664.089	-0.873376	0.137093	-6.3707	1.88167e-10	6.42717e-09
ENSG00000182919.14	C11orf54	237.028	0.913498	0.143566	6.3629	1.97979e-10	6.74838e-09
ENSG00000080819.6	CPOX	1402.83	0.791073	0.124449	6.35661	2.06259e-10	7.01619e-09
ENSG00000023839.10	ABCC2	947.164	-0.627705	0.0989286	-6.34503	2.22383e-10	7.54916e-09
ENSG00000131018.22	SYNE1	1583.61	0.80917	0.127583	6.34229	2.26376e-10	7.66901e-09
ENSG00000172086.7	KRCC1	519.019	0.891582	0.140872	6.32901	2.46738e-10	8.34177e-09
ENSG00000072415.8	MPP5	692.811	-0.783156	0.12377	-6.32749	2.49175e-10	8.40701e-09
ENSG00000166441.12	RPL27A	5535.04	0.688101	0.108871	6.32033	2.61007e-10	8.78829e-09
ENSG00000132466.17	ANKRD17	3276.67	-0.673408	0.106575	-6.31863	2.63894e-10	8.86747e-09
ENSG00000151276.23	MAGI1	244.318	-0.950567	0.150453	-6.31803	2.64912e-10	8.88368e-09
ENSG00000116641.16	DOCK7	3027.57	-0.64903	0.102767	-6.31556	2.6918e-10	9.00856e-09
ENSG00000117335.18	CD46	3312.14	0.520543	0.0824919	6.31023	2.78617e-10	9.30558e-09
ENSG00000143190.21	POU2F1	811.37	-0.700108	0.111101	-6.30155	2.9468e-10	9.82226e-09
ENSG00000111961.16	SASH1	3530.77	-0.662099	0.105171	-6.29546	3.06497e-10	1.01956e-08
ENSG00000123892.11	RAB38	1523.77	-0.906317	0.144123	-6.28848	3.20586e-10	1.06429e-08
ENSG00000126838.9	PZP	136.599	1.52796	0.243214	6.28237	3.33445e-10	1.10477e-08
ENSG00000148175.12	STOM	7362.52	-0.570306	0.0908623	-6.2766	3.4606e-10	1.14428e-08
ENSG00000091656.15	ZFHX4	368.861	-0.862649	0.137551	-6.27148	3.57635e-10	1.1802e-08
ENSG00000196208.13	GREB1	341.641	-1.07248	0.171065	-6.26944	3.62351e-10	1.19338e-08
ENSG00000153046.17	CDYL	513.016	-0.794632	0.126781	-6.26775	3.66308e-10	1.20402e-08
ENSG00000164466.12	SFXN1	2709.76	-0.815668	0.130199	-6.2648	3.73314e-10	1.22462e-08
ENSG00000168811.6	IL12A	83.6902	1.41177	0.225415	6.26301	3.77626e-10	1.23632e-08
ENSG00000158604.14	TMED4	2327.68	0.649793	0.103813	6.25927	3.86795e-10	1.26383e-08
ENSG00000176018.12	LYSMD3	1046.8	0.808165	0.129123	6.25886	3.87794e-10	1.26461e-08
ENSG00000169372.12	CRADD	121.987	1.37681	0.220006	6.25806	3.89795e-10	1.26863e-08
ENSG00000118181.10	RPS25	4855.08	0.782819	0.125272	6.24894	4.13255e-10	1.34235e-08
ENSG00000139168.7	ZCRB1	509.884	0.79063	0.126557	6.24724	4.17777e-10	1.35438e-08
ENSG00000134419.15	RPS15A	3417.66	0.707231	0.113219	6.24657	4.19572e-10	1.35755e-08
ENSG00000116117.17	PARD3B	237.96	1.0506	0.168318	6.24177	4.32645e-10	1.39593e-08
ENSG00000106537.7	TSPAN13	318.359	1.21533	0.194714	6.2416	4.3312e-10	1.39593e-08
ENSG00000167978.16	SRRM2	3223.54	-1.02212	0.163779	-6.24082	4.35274e-10	1.40015e-08
ENSG00000279339.1	CTD-2373H9.3	37.6991	-2.07869	0.333502	-6.2329	4.57867e-10	1.46714e-08
ENSG00000101347.8	SAMHD1	814.941	0.914437	0.146711	6.2329	4.57872e-10	1.46714e-08
ENSG00000198856.12	OSTC	1618.26	0.963698	0.154804	6.22527	4.80742e-10	1.53745e-08
ENSG00000051382.8	PIK3CB	2109.36	-1.53007	0.246172	-6.21543	5.11851e-10	1.63199e-08
ENSG00000170775.2	GPR37	127.663	1.13929	0.183304	6.2153	5.12274e-10	1.63199e-08
ENSG00000184588.17	PDE4B	197.328	1.66497	0.268252	6.20675	5.40928e-10	1.71876e-08
ENSG00000152332.15	UHMK1	5776.97	-0.808984	0.130344	-6.20656	5.41586e-10	1.71876e-08
ENSG00000133059.16	DSTYK	854.187	-0.99223	0.16015	-6.19564	5.80502e-10	1.83796e-08
ENSG00000198589.10	LRBA	2974.39	-0.772029	0.124613	-6.1954	5.81365e-10	1.83796e-08
ENSG00000151612.15	ZNF827	577.927	-0.884761	0.142861	-6.19317	5.89645e-10	1.86058e-08
ENSG00000129003.15	VPS13C	4366.94	-0.690048	0.111537	-6.1867	6.14356e-10	1.93487e-08
ENSG00000172159.15	FRMD3	388.307	-0.776739	0.125624	-6.18306	6.28709e-10	1.97632e-08
ENSG00000062716.10	VMP1	6845.85	0.685613	0.110931	6.18055	6.3879e-10	2.00285e-08
ENSG00000128294.15	TPST2	248.871	0.888179	0.14371	6.18036	6.39566e-10	2.00285e-08
ENSG00000185127.6	C6orf120	509.426	0.919155	0.148869	6.17425	6.64763e-10	2.07782e-08
ENSG00000110427.14	KIAA1549L	2658.44	-0.843623	0.136663	-6.173	6.70057e-10	2.09043e-08
ENSG00000120833.13	SOCS2	194.229	1.06729	0.172975	6.17018	6.82114e-10	2.12404e-08
ENSG00000132561.13	MATN2	198.046	1.65136	0.267672	6.16934	6.85767e-10	2.13141e-08
ENSG00000129562.10	DAD1	1280.42	0.552681	0.0896618	6.16406	7.0902e-10	2.19956e-08
ENSG00000075420.12	FNDC3B	2973.68	0.731868	0.118795	6.16078	7.23879e-10	2.23882e-08
ENSG00000196083.9	IL1RAP	4761.69	-0.62201	0.100965	-6.16067	7.24381e-10	2.23882e-08
ENSG00000235865.2	GSN-AS1	194.464	-1.7788	0.289009	-6.15484	7.51526e-10	2.31409e-08
ENSG00000136026.13	CKAP4	1969.35	0.696305	0.113131	6.15487	7.51393e-10	2.31409e-08
ENSG00000196954.12	CASP4	604.069	0.674694	0.109673	6.15185	7.65864e-10	2.35386e-08
ENSG00000166068.12	SPRED1	2706.11	-0.661707	0.107636	-6.14765	7.86379e-10	2.41243e-08
ENSG00000213463.4	SYNJ2BP	1434.97	-0.956897	0.155819	-6.14109	8.1955e-10	2.50955e-08
ENSG00000087095.12	NLK	559.002	-0.902861	0.147028	-6.14074	8.21398e-10	2.51057e-08
ENSG00000153179.11	RASSF3	1000.88	-0.6407	0.104351	-6.13986	8.25937e-10	2.51979e-08
ENSG00000171150.7	SOCS5	371.881	-0.732347	0.119288	-6.1393	8.28878e-10	2.52412e-08
ENSG00000164168.7	TMEM184C	1066.18	-0.798746	0.130162	-6.13655	8.43343e-10	2.56345e-08
ENSG00000196586.13	MYO6	661.249	-0.843162	0.137448	-6.13441	8.5475e-10	2.58863e-08
ENSG00000150764.13	DIXDC1	261.164	-1.04435	0.170243	-6.13447	8.54435e-10	2.58863e-08
ENSG00000072422.16	RHOBTB1	509.693	0.895587	0.14601	6.13374	8.58394e-10	2.59492e-08
ENSG00000075785.12	RAB7A	2834.56	-0.602215	0.0982053	-6.13221	8.66672e-10	2.61517e-08
ENSG00000143061.17	IGSF3	2473.99	-0.654015	0.106667	-6.13139	8.7112e-10	2.62381e-08
ENSG00000141076.17	CIRH1A	636.251	-0.884097	0.144295	-6.127	8.95502e-10	2.69236e-08
ENSG00000187098.14	MITF	9629.19	-0.733922	0.119811	-6.12568	9.02996e-10	2.70997e-08
ENSG00000164124.10	TMEM144	191.32	-1.11128	0.181667	-6.11712	9.52814e-10	2.85431e-08
ENSG00000156928.4	MALSU1	777.095	0.997342	0.163126	6.11395	9.71918e-10	2.90628e-08
ENSG00000090263.15	MRPS33	685.033	0.80285	0.131356	6.11203	9.83733e-10	2.93631e-08
ENSG00000083844.10	ZNF264	505.829	0.698171	0.114356	6.10526	1.02631e-09	3.05789e-08
ENSG00000064651.13	SLC12A2	1770.12	-0.944745	0.154807	-6.10272	1.04276e-09	3.10131e-08
ENSG00000124214.19	STAU1	1878.24	-0.618043	0.101315	-6.10024	1.05911e-09	3.14431e-08
ENSG00000154822.15	PLCL2	199.313	0.959803	0.157375	6.09881	1.06859e-09	3.1618e-08
ENSG00000250919.1	UGT2B26P	104.756	1.23518	0.202529	6.09878	1.06882e-09	3.1618e-08
ENSG00000117395.10	EBNA1BP2	1556.16	0.80986	0.132843	6.09639	1.08493e-09	3.20373e-08
ENSG00000196712.16	NF1	2919.79	-0.612949	0.100589	-6.09361	1.10393e-09	3.25403e-08
ENSG00000112992.16	NNT	4564.95	-0.592628	0.0972968	-6.09093	1.12256e-09	3.30307e-08
ENSG00000185634.11	SHC4	633.305	0.89214	0.146641	6.08383	1.17346e-09	3.44673e-08
ENSG00000006652.13	IFRD1	2106.9	-0.674028	0.110836	-6.08129	1.19217e-09	3.49548e-08
ENSG00000257093.6	KIAA1147	817.958	-0.73782	0.121389	-6.07815	1.21577e-09	3.55838e-08
ENSG00000043143.20	JADE2	199.211	-0.935921	0.154057	-6.07514	1.23878e-09	3.61933e-08
ENSG00000124225.15	PMEPA1	834.042	1.2013	0.197799	6.07336	1.25263e-09	3.65335e-08
ENSG00000111276.10	CDKN1B	780.073	0.730732	0.120576	6.06035	1.35827e-09	3.95451e-08
ENSG00000157106.16	SMG1	3808.89	-0.671726	0.110857	-6.05939	1.3664e-09	3.9712e-08
ENSG00000115128.6	SF3B6	1309	0.63846	0.105414	6.05669	1.38954e-09	4.03136e-08
ENSG00000139218.17	SCAF11	2835.1	-0.673843	0.111391	-6.04937	1.45415e-09	4.21144e-08
ENSG00000001167.14	NFYA	464.623	-0.962645	0.159177	-6.04765	1.4697e-09	4.24904e-08
ENSG00000159216.18	RUNX1	736.758	0.709424	0.117395	6.04307	1.51205e-09	4.36387e-08
ENSG00000231025.1	RP11-175O19.4	113.267	-1.29025	0.213652	-6.03903	1.5504e-09	4.46678e-08
ENSG00000278330.1	RP11-4B16.4	42.3601	-2.31564	0.383553	-6.03733	1.56681e-09	4.50621e-08
ENSG00000135074.15	ADAM19	1055.97	0.821404	0.136074	6.03643	1.57558e-09	4.52263e-08
ENSG00000122557.9	HERPUD2	620.896	0.704634	0.116735	6.03619	1.57798e-09	4.52263e-08
ENSG00000180998.11	GPR137C	81.6978	-1.4322	0.237506	-6.03017	1.63783e-09	4.68606e-08
ENSG00000117713.17	ARID1A	714.954	-0.792232	0.131399	-6.02922	1.64757e-09	4.70581e-08
ENSG00000164932.12	CTHRC1	642.995	0.685848	0.113791	6.02725	1.66771e-09	4.75512e-08
ENSG00000136010.13	ALDH1L2	91.7462	1.17321	0.194762	6.0238	1.70364e-09	4.84923e-08
ENSG00000064393.15	HIPK2	1758.6	-0.632549	0.105044	-6.02175	1.72536e-09	4.89818e-08
ENSG00000007168.12	PAFAH1B1	2518.58	-0.499263	0.0829117	-6.02162	1.72675e-09	4.89818e-08
ENSG00000169914.5	OTUD3	690.334	-0.762976	0.126821	-6.01618	1.78577e-09	5.05692e-08
ENSG00000071082.10	RPL31	4947.57	0.773431	0.128572	6.01554	1.79291e-09	5.06849e-08
ENSG00000196937.10	FAM3C	1178.89	-1.13149	0.188126	-6.0145	1.80442e-09	5.09233e-08
ENSG00000074054.17	CLASP1	1682.04	-0.466882	0.0776384	-6.01355	1.81502e-09	5.11355e-08
ENSG00000132912.12	DCTN4	1762.93	-0.601095	0.10004	-6.00857	1.87168e-09	5.26423e-08
ENSG00000122884.12	P4HA1	2792.11	0.618857	0.10302	6.00718	1.88772e-09	5.30034e-08
ENSG00000147408.14	CSGALNACT1	89.1657	-1.67564	0.279005	-6.00575	1.90449e-09	5.33838e-08
ENSG00000197496.5	SLC2A10	73.5207	1.43618	0.239159	6.00511	1.91201e-09	5.3504e-08
ENSG00000172840.6	PDP2	908.853	-1.30844	0.218002	-6.00198	1.94927e-09	5.44546e-08
ENSG00000156273.15	BACH1	999.041	0.555474	0.0925758	6.0002	1.9707e-09	5.49605e-08
ENSG00000101850.12	GPR143	2067.54	-0.952671	0.158873	-5.99642	2.0172e-09	5.61629e-08
ENSG00000196981.3	WDR5B	247.458	0.857878	0.143097	5.99509	2.0337e-09	5.65274e-08
ENSG00000093217.9	XYLB	539.267	-0.735245	0.122735	-5.99052	2.09175e-09	5.80435e-08
ENSG00000080166.15	DCT	19250	0.669843	0.111845	5.98904	2.11078e-09	5.84735e-08
ENSG00000054523.17	KIF1B	2509.66	-0.534092	0.0893522	-5.97738	2.26749e-09	6.27099e-08
ENSG00000174804.3	FZD4	126.984	-1.09425	0.183094	-5.97646	2.28034e-09	6.29603e-08
ENSG00000055917.15	PUM2	2106.53	-0.780254	0.130576	-5.97549	2.29407e-09	6.32337e-08
ENSG00000052126.14	PLEKHA5	3930.99	0.711644	0.119118	5.97429	2.3109e-09	6.3592e-08
ENSG00000005100.12	DHX33	567.472	-1.31909	0.220853	-5.97269	2.33374e-09	6.41139e-08
ENSG00000101166.15	PRELID3B	2142.92	-0.701843	0.117537	-5.97124	2.35463e-09	6.45807e-08
ENSG00000023909.9	GCLM	952.192	-0.925154	0.154986	-5.96928	2.38305e-09	6.52522e-08
ENSG00000266338.6	NBPF15	380.641	-0.687585	0.115239	-5.96659	2.42264e-09	6.62269e-08
ENSG00000172493.20	AFF1	1030.18	-0.61291	0.102759	-5.96454	2.4533e-09	6.69544e-08
ENSG00000117519.15	CNN3	1970.6	1.27571	0.213924	5.96339	2.47055e-09	6.73143e-08
ENSG00000020633.18	RUNX3	609.174	-0.792559	0.133024	-5.95801	2.55335e-09	6.9456e-08
ENSG00000116698.20	SMG7	757.117	-1.1861	0.199216	-5.95383	2.61945e-09	7.10743e-08
ENSG00000239288.1	RP11-59E19.3	72.4199	-2.11762	0.355681	-5.9537	2.62142e-09	7.10743e-08
ENSG00000131473.16	ACLY	4211.75	-1.73652	0.291917	-5.94868	2.70306e-09	7.31681e-08
ENSG00000173068.17	BNC2	1256.45	-0.60859	0.102324	-5.94765	2.72025e-09	7.35132e-08
ENSG00000180488.14	FAM73A	674.388	-0.896941	0.150964	-5.94142	2.8256e-09	7.62359e-08
ENSG00000112096.16	SOD2	2070.2	-0.917333	0.154513	-5.93691	2.90441e-09	7.82348e-08
ENSG00000168615.11	ADAM9	3254.71	-0.944428	0.159114	-5.93553	2.92905e-09	7.87704e-08
ENSG00000112902.11	SEMA5A	2277.42	-1.49862	0.252495	-5.93526	2.93386e-09	7.8772e-08
ENSG00000154127.9	UBASH3B	1038.62	0.899553	0.151972	5.9192	3.23511e-09	8.67197e-08
ENSG00000197860.9	SGTB	559.009	0.627292	0.106072	5.91385	3.34199e-09	8.94401e-08
ENSG00000107105.14	ELAVL2	223.097	1.25103	0.211567	5.91318	3.35574e-09	8.95187e-08
ENSG00000197958.12	RPL12	5880.05	0.684941	0.115828	5.91344	3.35036e-09	8.95187e-08
ENSG00000113269.13	RNF130	2146.44	-0.651433	0.110203	-5.9112	3.39618e-09	9.04519e-08
ENSG00000140367.11	UBE2Q2	790.569	0.98171	0.166298	5.90331	3.56275e-09	9.47359e-08
ENSG00000150779.11	TIMM8B	453.991	0.619891	0.10505	5.90092	3.61476e-09	9.59648e-08
ENSG00000122691.12	TWIST1	312.371	0.84207	0.142724	5.89997	3.63568e-09	9.63659e-08
ENSG00000125630.15	POLR1B	1636.26	-0.500592	0.0849081	-5.89569	3.7312e-09	9.87398e-08
ENSG00000184988.8	TMEM106A	60.1679	1.36745	0.231952	5.89539	3.73807e-09	9.87637e-08
ENSG00000108256.8	NUFIP2	4710.67	-0.710043	0.120566	-5.88923	3.87991e-09	1.02348e-07
ENSG00000175130.6	MARCKSL1	816.406	-0.62389	0.105966	-5.88765	3.91725e-09	1.03169e-07
ENSG00000166845.13	C18orf54	375.326	-0.936884	0.159267	-5.88248	4.0417e-09	1.06277e-07
ENSG00000171132.13	PRKCE	226.843	-0.980758	0.167068	-5.87042	4.34699e-09	1.14124e-07
ENSG00000154640.14	BTG3	912.372	0.799566	0.136558	5.85512	4.76674e-09	1.24946e-07
ENSG00000163395.16	IGFN1	97.4044	-2.2663	0.387136	-5.854	4.79876e-09	1.25587e-07
ENSG00000153234.13	NR4A2	661.576	1.13153	0.193403	5.85066	4.89613e-09	1.27933e-07
ENSG00000156709.13	AIFM1	1162.98	-0.600528	0.102758	-5.8441	5.09313e-09	1.32871e-07
ENSG00000183495.13	EP400	576.886	-0.830707	0.142348	-5.83574	5.35515e-09	1.39486e-07
ENSG00000114019.14	AMOTL2	296.619	1.55403	0.266447	5.83243	5.46268e-09	1.42064e-07
ENSG00000143458.11	GABPB2	102.568	1.32605	0.227383	5.83182	5.48267e-09	1.4236e-07
ENSG00000152778.8	IFIT5	613.994	0.855984	0.146916	5.82635	5.66518e-09	1.46869e-07
ENSG00000171723.15	GPHN	403.611	-0.897371	0.154069	-5.82446	5.72969e-09	1.48309e-07
ENSG00000012983.11	MAP4K5	1447.41	0.966118	0.165894	5.82369	5.75612e-09	1.48761e-07
ENSG00000140403.12	DNAJA4	2526.55	-1.0448	0.179582	-5.81795	5.95739e-09	1.53723e-07
ENSG00000110218.8	PANX1	767.455	-0.649086	0.111587	-5.81684	5.99703e-09	1.54265e-07
ENSG00000166579.15	NDEL1	599.604	0.818056	0.140635	5.81685	5.99657e-09	1.54265e-07
ENSG00000118242.15	MREG	790.126	-1.11904	0.19244	-5.81501	6.06293e-09	1.55719e-07
ENSG00000064042.17	LIMCH1	1473.8	1.47536	0.253819	5.81265	6.14902e-09	1.57685e-07
ENSG00000137955.15	RABGGTB	3369.96	0.651133	0.112062	5.81047	6.22973e-09	1.59508e-07
ENSG00000168994.13	PXDC1	613.526	0.8845	0.152293	5.80787	6.32729e-09	1.61756e-07
ENSG00000164976.8	KIAA1161	44.7484	-1.88659	0.324857	-5.80744	6.34339e-09	1.61918e-07
ENSG00000143870.12	PDIA6	4299.95	0.555594	0.0957454	5.80283	6.52055e-09	1.66184e-07
ENSG00000058668.14	ATP2B4	5145.72	-1.08865	0.187667	-5.80094	6.59456e-09	1.67812e-07
ENSG00000150556.16	LYPD6B	20.3735	2.92983	0.505484	5.79608	6.78818e-09	1.72474e-07
ENSG00000196715.5	VKORC1L1	1132.03	-0.753074	0.130122	-5.78746	7.14604e-09	1.81288e-07
ENSG00000115540.14	MOB4	402.567	-0.895116	0.154832	-5.7812	7.41686e-09	1.87871e-07
ENSG00000112406.4	HECA	518.207	0.813585	0.14082	5.7775	7.58198e-09	1.91468e-07
ENSG00000180354.15	MTURN	186.829	0.823841	0.142591	5.77764	7.57569e-09	1.91468e-07
ENSG00000253276.2	CCDC71L	378.131	1.00313	0.173656	5.77651	7.62667e-09	1.92303e-07
ENSG00000100580.7	TMED8	1574.9	-0.706465	0.122347	-5.77427	7.72863e-09	1.94578e-07
ENSG00000163697.16	APBB2	602.385	0.774905	0.134249	5.77213	7.82754e-09	1.96471e-07
ENSG00000134802.17	SLC43A3	2553.96	-1.11698	0.193506	-5.77233	7.81808e-09	1.96471e-07
ENSG00000128059.8	PPAT	972.144	-0.792973	0.137474	-5.76818	8.01308e-09	2.00824e-07
ENSG00000188938.15	FAM120AOS	329.013	0.742375	0.128808	5.7634	8.24355e-09	2.06288e-07
ENSG00000135837.15	CEP350	3366.4	-0.9146	0.158891	-5.75615	8.60514e-09	2.15012e-07
ENSG00000112697.15	TMEM30A	3568.19	0.760026	0.132069	5.75475	8.67693e-09	2.16479e-07
ENSG00000123496.7	IL13RA2	1527.45	-0.783755	0.136201	-5.75439	8.69549e-09	2.16616e-07
ENSG00000145979.17	TBC1D7	1579.15	-1.06603	0.185471	-5.74768	9.04742e-09	2.25044e-07
ENSG00000121005.8	CRISPLD1	447.662	-0.879447	0.153092	-5.74456	9.21593e-09	2.2855e-07
ENSG00000130066.16	SAT1	2178.24	-0.694485	0.12089	-5.74478	9.20381e-09	2.2855e-07
ENSG00000144481.16	TRPM8	57.6127	-1.43524	0.249915	-5.74293	9.30524e-09	2.30419e-07
ENSG00000259330.1	INAFM2	201.544	0.995356	0.173482	5.73752	9.60754e-09	2.3755e-07
ENSG00000167920.8	TMEM99	53.1079	1.41074	0.245916	5.73665	9.65658e-09	2.38407e-07
ENSG00000107643.15	MAPK8	532.503	-0.881236	0.153664	-5.73483	9.76075e-09	2.4062e-07
ENSG00000176771.15	NCKAP5	275.683	-1.3356	0.232981	-5.73263	9.88829e-09	2.43172e-07
ENSG00000180530.9	NRIP1	473.779	0.868804	0.151556	5.73254	9.89364e-09	2.43172e-07
ENSG00000182901.15	RGS7	72.1066	1.4687	0.256346	5.72938	1.00798e-08	2.47118e-07
ENSG00000224470.7	ATXN1L	702.351	-0.592189	0.103361	-5.72931	1.0084e-08	2.47118e-07
ENSG00000143479.15	DYRK3	596.435	-0.64581	0.112804	-5.72506	1.034e-08	2.53017e-07
ENSG00000124788.17	ATXN1	402.522	-0.839717	0.146716	-5.7234	1.04411e-08	2.55114e-07
ENSG00000281969.1	XXyac-YR38GF2.1	71.235	-1.73969	0.304125	-5.72033	1.0632e-08	2.59395e-07
ENSG00000152580.8	IGSF10	15.0518	3.39894	0.594219	5.72002	1.06513e-08	2.59484e-07
ENSG00000104368.17	PLAT	999.698	0.777985	0.136072	5.71744	1.08141e-08	2.63064e-07
ENSG00000123612.15	ACVR1C	65.2851	-1.50694	0.263582	-5.71714	1.08329e-08	2.63134e-07
ENSG00000130338.12	TULP4	1396.23	-0.811715	0.142024	-5.71533	1.09493e-08	2.65573e-07
ENSG00000107957.16	SH3PXD2A	1715.48	-0.650284	0.113814	-5.71358	1.10622e-08	2.6792e-07
ENSG00000164542.12	KIAA0895	414.023	0.776503	0.136081	5.70617	1.15544e-08	2.79431e-07
ENSG00000120656.11	TAF12	183.251	0.843606	0.147969	5.70124	1.18936e-08	2.87215e-07
ENSG00000013375.15	PGM3	1339.12	0.808847	0.141895	5.70033	1.19576e-08	2.8834e-07
ENSG00000178401.14	DNAJC22	383.913	0.808134	0.141867	5.69642	1.22347e-08	2.94593e-07
ENSG00000152128.13	TMEM163	121.991	-1.92849	0.338721	-5.69345	1.24496e-08	2.99333e-07
ENSG00000168769.12	TET2	790.873	-0.652375	0.114599	-5.6927	1.25048e-08	3.00223e-07
ENSG00000114541.14	FRMD4B	1082.84	-0.782446	0.137457	-5.6923	1.25341e-08	3.00492e-07
ENSG00000165983.14	PTER	527.057	0.64686	0.11369	5.68969	1.27274e-08	3.04684e-07
ENSG00000118816.9	CCNI	3155.59	-0.582061	0.102331	-5.68802	1.28521e-08	3.07225e-07
ENSG00000158528.11	PPP1R9A	283.899	0.83407	0.146708	5.68523	1.30633e-08	3.11826e-07
ENSG00000162885.12	B3GALNT2	476.898	-0.842015	0.148119	-5.68472	1.3103e-08	3.12323e-07
ENSG00000162511.7	LAPTM5	216.239	-0.975413	0.17171	-5.68058	1.34242e-08	3.19518e-07
ENSG00000059804.15	SLC2A3	824.613	1.35498	0.238758	5.67514	1.38577e-08	3.29363e-07
ENSG00000116793.15	PHTF1	558.4	-0.760802	0.134128	-5.67222	1.40956e-08	3.34539e-07
ENSG00000117461.14	PIK3R3	278.146	-1.03314	0.182231	-5.6694	1.43299e-08	3.39612e-07
ENSG00000133103.16	COG6	638.775	0.617858	0.108987	5.66908	1.4357e-08	3.3977e-07
ENSG00000182263.13	FIGN	273.068	-0.72639	0.128152	-5.66818	1.44318e-08	3.41052e-07
ENSG00000068366.19	ACSL4	3687.4	-0.964715	0.170299	-5.66483	1.47167e-08	3.47288e-07
ENSG00000113595.14	TRIM23	558.796	-0.685791	0.12113	-5.66161	1.49962e-08	3.53381e-07
ENSG00000090857.13	PDPR	806.887	-0.735783	0.130014	-5.65926	1.52024e-08	3.57731e-07
ENSG00000187601.4	MAGEH1	150.965	0.965947	0.170923	5.65135	1.59195e-08	3.74073e-07
ENSG00000101126.15	ADNP	2881.98	-0.796624	0.141	-5.64982	1.60616e-08	3.76879e-07
ENSG00000178397.12	FAM220A	308.701	0.686952	0.121631	5.64783	1.62487e-08	3.80729e-07
ENSG00000121578.12	B4GALT4	646.874	0.748918	0.132651	5.64576	1.64454e-08	3.84794e-07
ENSG00000196205.8	EEF1A1P5	368.263	0.735952	0.130417	5.64306	1.67051e-08	3.90319e-07
ENSG00000225178.5	RPSAP58	344.397	0.940131	0.16687	5.63391	1.76172e-08	4.11053e-07
ENSG00000225745.8	AL773572.7	21.1354	-3.20185	0.56837	-5.6334	1.76692e-08	4.11686e-07
ENSG00000113583.7	C5orf15	1987.2	0.790479	0.140528	5.62508	1.85424e-08	4.31424e-07
ENSG00000172331.11	BPGM	727.652	0.885766	0.157729	5.61573	1.95732e-08	4.54769e-07
ENSG00000145390.11	USP53	4311.9	0.830353	0.148014	5.60997	2.02361e-08	4.69511e-07
ENSG00000168685.14	IL7R	87.1333	2.07089	0.369695	5.60162	2.12354e-08	4.91435e-07
ENSG00000188243.12	COMMD6	419.871	0.791711	0.141337	5.60158	2.12404e-08	4.91435e-07
ENSG00000196507.10	TCEAL3	187.607	1.24976	0.223161	5.60027	2.14021e-08	4.94486e-07
ENSG00000244242.1	IFITM10	99.4341	-1.95581	0.349362	-5.59822	2.16558e-08	4.99652e-07
ENSG00000143727.15	ACP1	1101	0.622759	0.111272	5.59672	2.18441e-08	5.03295e-07
ENSG00000144028.14	SNRNP200	2691.61	-0.943393	0.168865	-5.58666	2.31483e-08	5.32603e-07
ENSG00000171862.9	PTEN	3807.85	1.16373	0.20843	5.58332	2.35965e-08	5.42163e-07
ENSG00000169193.11	CCDC126	368.373	0.970673	0.173949	5.58021	2.40228e-08	5.51193e-07
ENSG00000185745.9	IFIT1	57.46	2.3226	0.416306	5.57907	2.41811e-08	5.54059e-07
ENSG00000153944.10	MSI2	1904.55	-0.611196	0.109563	-5.57847	2.42646e-08	5.55204e-07
ENSG00000137876.9	RSL24D1	2362.14	0.652	0.116888	5.57797	2.43335e-08	5.56013e-07
ENSG00000146433.8	TMEM181	2130.13	-0.43367	0.077771	-5.57624	2.45774e-08	5.60812e-07
ENSG00000145476.15	CYP4V2	665.273	-0.810331	0.14533	-5.57579	2.46414e-08	5.61499e-07
ENSG00000108854.15	SMURF2	1245.79	0.988501	0.177313	5.5749	2.47671e-08	5.63587e-07
ENSG00000143614.8	GATAD2B	606.662	-0.991783	0.177974	-5.57264	2.50903e-08	5.7016e-07
ENSG00000164938.13	TP53INP1	282.902	-0.931701	0.167208	-5.57211	2.51679e-08	5.7114e-07
ENSG00000068878.14	PSME4	1884.2	-0.841396	0.151083	-5.56909	2.56076e-08	5.80322e-07
ENSG00000156313.12	RPGR	214.22	0.85203	0.153134	5.56394	2.63744e-08	5.96883e-07
ENSG00000134343.12	ANO3	11.6539	4.13931	0.744133	5.5626	2.65786e-08	6.00684e-07
ENSG00000117479.12	SLC19A2	1245.03	-0.964102	0.173431	-5.55899	2.71344e-08	6.11823e-07
ENSG00000006432.15	MAP3K9	503.105	-1.33066	0.239373	-5.55892	2.71453e-08	6.11823e-07
ENSG00000253490.5	AC145110.1	844.609	-0.867904	0.15623	-5.55528	2.77163e-08	6.23843e-07
ENSG00000102218.5	RP2	600.415	0.694069	0.124979	5.55349	2.80015e-08	6.29407e-07
ENSG00000152127.8	MGAT5	3174.88	-0.982921	0.177079	-5.55075	2.84443e-08	6.38132e-07
ENSG00000147604.13	RPL7	13640	0.543297	0.0978805	5.55061	2.84667e-08	6.38132e-07
ENSG00000138668.18	HNRNPD	1683.4	-1.01994	0.183801	-5.54915	2.8706e-08	6.42205e-07
ENSG00000124222.21	STX16	377.261	-1.81538	0.327153	-5.54903	2.87259e-08	6.42205e-07
ENSG00000101680.13	LAMA1	3286.43	-0.586504	0.105701	-5.54869	2.87813e-08	6.42576e-07
ENSG00000070669.16	ASNS	646.021	0.632379	0.11401	5.5467	2.91114e-08	6.4907e-07
ENSG00000112996.9	MRPS30	1815.4	-0.587171	0.105908	-5.54419	2.95317e-08	6.57049e-07
ENSG00000130396.20	MLLT4	1977.29	-0.474327	0.0855554	-5.54409	2.95486e-08	6.57049e-07
ENSG00000137942.16	FNBP1L	567.733	-0.847117	0.15296	-5.53815	3.05682e-08	6.7881e-07
ENSG00000188811.12	NHLRC3	655.624	-0.780484	0.141113	-5.53093	3.1853e-08	7.06395e-07
ENSG00000261364.1	RP11-59E19.4	44.2593	-2.18484	0.395419	-5.52539	3.28752e-08	7.2799e-07
ENSG00000174231.16	PRPF8	4844.87	-0.801658	0.145092	-5.52518	3.29147e-08	7.2799e-07
ENSG00000169306.9	IL1RAPL1	366.076	0.749401	0.135663	5.524	3.31367e-08	7.31923e-07
ENSG00000129675.15	ARHGEF6	282.86	0.816283	0.147781	5.52359	3.32146e-08	7.32668e-07
ENSG00000162892.15	IL24	25169.8	-0.903368	0.163592	-5.52208	3.35014e-08	7.3801e-07
ENSG00000149089.12	APIP	626.777	0.736675	0.133429	5.52111	3.36866e-08	7.41105e-07
ENSG00000167995.15	BEST1	689.554	-1.20266	0.217984	-5.51722	3.44413e-08	7.56705e-07
ENSG00000171055.14	FEZ2	1031.54	0.533206	0.0966841	5.51493	3.48919e-08	7.65588e-07
ENSG00000080546.13	SESN1	280.439	1.12564	0.204239	5.5114	3.55995e-08	7.80081e-07
ENSG00000104332.11	SFRP1	398.278	1.14091	0.20782	5.48988	4.02198e-08	8.80161e-07
ENSG00000147133.15	TAF1	865.158	-0.545919	0.0994615	-5.48875	4.04788e-08	8.8466e-07
ENSG00000151468.10	CCDC3	41.733	1.91271	0.348786	5.48389	4.16075e-08	9.08128e-07
ENSG00000164742.14	ADCY1	2759.37	-1.42979	0.26078	-5.48275	4.18767e-08	9.12705e-07
ENSG00000013588.5	GPRC5A	2200.66	1.03476	0.188737	5.48254	4.19274e-08	9.12705e-07
ENSG00000185088.13	RPS27L	2169.24	0.83122	0.151761	5.47718	4.32146e-08	9.39492e-07
ENSG00000164331.9	ANKRA2	196.644	0.802522	0.146682	5.47116	4.47088e-08	9.70703e-07
ENSG00000006468.13	ETV1	1227.99	0.578403	0.105734	5.47036	4.4912e-08	9.73838e-07
ENSG00000279811.1	RP11-862L9.2	44.1215	-1.94118	0.355373	-5.46238	4.69792e-08	1.01733e-06
ENSG00000100503.23	NIN	4785.7	-0.567786	0.104016	-5.45862	4.79848e-08	1.03775e-06
ENSG00000185222.7	WBP5	921.802	0.913824	0.16742	5.45826	4.8083e-08	1.03852e-06
ENSG00000041353.9	RAB27B	21.6017	2.44471	0.447924	5.45787	4.81882e-08	1.03943e-06
ENSG00000152056.16	AP1S3	172.106	-1.16694	0.213843	-5.45697	4.84337e-08	1.04202e-06
ENSG00000087301.8	TXNDC16	488.663	-0.914502	0.167584	-5.45698	4.84299e-08	1.04202e-06
ENSG00000197557.6	TTC30A	164.836	0.977047	0.179062	5.45647	4.85694e-08	1.04358e-06
ENSG00000184564.8	SLITRK6	14.3878	4.47975	0.821825	5.45098	5.00927e-08	1.07353e-06
ENSG00000279433.1	RP11-4B16.1	17.8127	-3.13068	0.574314	-5.45116	5.00418e-08	1.07353e-06
ENSG00000123213.22	NLN	1165.65	0.511528	0.0938691	5.44937	5.05479e-08	1.08188e-06
ENSG00000166741.7	NNMT	96.4003	1.64287	0.30196	5.44071	5.30686e-08	1.13437e-06
ENSG00000198265.11	HELZ	8918.53	-0.710516	0.130889	-5.4284	5.68608e-08	1.21386e-06
ENSG00000196110.7	ZNF699	91.0124	1.28038	0.236055	5.42409	5.82492e-08	1.2419e-06
ENSG00000075151.20	EIF4G3	2090.38	-0.418205	0.0772163	-5.41602	6.09397e-08	1.29759e-06
ENSG00000123908.11	AGO2	2289.23	-0.445958	0.0823451	-5.41573	6.10404e-08	1.29807e-06
ENSG00000091622.15	PITPNM3	80.5064	-1.48567	0.274476	-5.41277	6.2057e-08	1.318e-06
ENSG00000197329.11	PELI1	147.593	0.845387	0.156243	5.41073	6.27679e-08	1.33139e-06
ENSG00000232112.3	TMA7	491.735	0.741509	0.137065	5.40992	6.30533e-08	1.33573e-06
ENSG00000143970.16	ASXL2	1717.71	-0.639725	0.118261	-5.40943	6.32242e-08	1.33764e-06
ENSG00000104408.9	EIF3E	6174.92	0.554961	0.102639	5.40691	6.41205e-08	1.35487e-06
ENSG00000272579.1	RP11-101E13.5	95.8105	-1.41803	0.26228	-5.40655	6.4251e-08	1.3559e-06
ENSG00000162599.15	NFIA	82.1703	-1.1873	0.21988	-5.39977	6.67277e-08	1.40638e-06
ENSG00000258088.1	RP11-114H23.2	235.19	-0.858173	0.159095	-5.39408	6.88771e-08	1.44983e-06
ENSG00000174099.10	MSRB3	300.944	0.834309	0.154849	5.38789	7.12884e-08	1.49868e-06
ENSG00000186665.8	C17orf58	665.314	0.679307	0.126227	5.38164	7.38105e-08	1.54974e-06
ENSG00000135842.16	FAM129A	2783.33	0.55794	0.103704	5.38014	7.44269e-08	1.5607e-06
ENSG00000146802.12	TMEM168	1494.86	0.595938	0.110813	5.37787	7.5371e-08	1.5785e-06
ENSG00000226950.6	DANCR	540.939	0.581145	0.108092	5.37639	7.59942e-08	1.58954e-06
ENSG00000272886.5	DCP1A	902.982	0.773769	0.143965	5.37469	7.67138e-08	1.60257e-06
ENSG00000120805.13	ARL1	1373.14	0.728818	0.135671	5.37197	7.78824e-08	1.62494e-06
ENSG00000136235.15	GPNMB	20112.5	-0.646229	0.120327	-5.37061	7.84719e-08	1.63518e-06
ENSG00000102893.15	PHKB	811.297	-0.650255	0.121187	-5.36571	8.06293e-08	1.67802e-06
ENSG00000132256.18	TRIM5	182.91	0.949101	0.176964	5.36323	8.17459e-08	1.69912e-06
ENSG00000166352.15	C11orf74	124.576	1.03069	0.192228	5.36183	8.23822e-08	1.7102e-06
ENSG00000163453.11	IGFBP7	1175.98	0.720331	0.134391	5.35996	8.32419e-08	1.72589e-06
ENSG00000171004.17	HS6ST2	160.362	-0.945189	0.176402	-5.35816	8.40745e-08	1.74097e-06
ENSG00000188167.8	TMPPE	104.173	-1.47877	0.276108	-5.35575	8.52015e-08	1.76211e-06
ENSG00000161048.11	NAPEPLD	276.926	-0.742851	0.138878	-5.34894	8.84697e-08	1.82742e-06
ENSG00000136169.16	SETDB2	1106.94	-0.655545	0.122717	-5.34192	9.19673e-08	1.8973e-06
ENSG00000135046.13	ANXA1	2210.2	1.34051	0.251003	5.34063	9.26249e-08	1.90849e-06
ENSG00000183696.13	UPP1	1286.76	-1.20203	0.22512	-5.33953	9.31859e-08	1.91766e-06
ENSG00000123560.13	PLP1	3971.07	-0.824073	0.154365	-5.33849	9.37245e-08	1.92635e-06
ENSG00000176142.12	TMEM39A	1176.08	0.791601	0.148292	5.33814	9.39067e-08	1.92771e-06
ENSG00000144642.20	RBMS3	179.328	1.07607	0.201745	5.33382	9.61703e-08	1.97173e-06
ENSG00000116473.14	RAP1A	273.874	-0.925699	0.173574	-5.33316	9.65158e-08	1.97637e-06
ENSG00000140563.14	MCTP2	1104.45	0.947405	0.177722	5.33083	9.77674e-08	1.99952e-06
ENSG00000151692.14	RNF144A	789.658	-0.619145	0.116234	-5.3267	1.00012e-07	2.0429e-06
ENSG00000162664.16	ZNF326	828.446	-0.605733	0.113783	-5.32359	1.01741e-07	2.07237e-06
ENSG00000084710.13	EFR3B	168.997	-1.20725	0.22678	-5.32343	1.0183e-07	2.07237e-06
ENSG00000197619.13	ZNF615	133.152	0.916532	0.172166	5.32354	1.01769e-07	2.07237e-06
ENSG00000145495.14	MARCH6	2259.32	-1.0377	0.194951	-5.32288	1.02138e-07	2.0761e-06
ENSG00000048707.13	VPS13D	2964.37	-0.527192	0.0990625	-5.32182	1.02737e-07	2.0857e-06
ENSG00000162999.12	DUSP19	107.671	1.08998	0.204922	5.319	1.04337e-07	2.11559e-06
ENSG00000075275.16	CELSR1	485.406	-1.48391	0.279226	-5.31438	1.07023e-07	2.16742e-06
ENSG00000145632.14	PLK2	836.929	1.31716	0.248065	5.30974	1.09783e-07	2.22058e-06
ENSG00000139793.18	MBNL2	1570.38	0.909681	0.171384	5.30784	1.10932e-07	2.24109e-06
ENSG00000179151.11	EDC3	245.859	-1.06018	0.19978	-5.30676	1.11593e-07	2.2517e-06
ENSG00000173320.9	STOX2	491.369	-0.591589	0.111533	-5.30418	1.13182e-07	2.27953e-06
ENSG00000181220.15	ZNF746	150.834	-1.08743	0.205018	-5.30407	1.13247e-07	2.27953e-06
ENSG00000186660.14	ZFP91	2970.49	-0.6718	0.126715	-5.30167	1.14747e-07	2.30412e-06
ENSG00000185664.14	PMEL	16379.8	-1.54874	0.292123	-5.30168	1.14741e-07	2.30412e-06
ENSG00000107798.17	LIPA	3142.3	0.485007	0.0914962	5.30085	1.15267e-07	2.31176e-06
ENSG00000162368.13	CMPK1	2102.86	0.668071	0.126073	5.29909	1.16382e-07	2.3313e-06
ENSG00000163293.11	NIPAL1	84.2525	1.28966	0.24351	5.29612	1.18291e-07	2.36668e-06
ENSG00000113643.8	RARS	3248.79	0.537587	0.101524	5.29519	1.18896e-07	2.37591e-06
ENSG00000076554.15	TPD52	704.154	-0.788075	0.148884	-5.29321	1.20186e-07	2.39879e-06
ENSG00000138326.18	RPS24	13254.9	0.540525	0.102142	5.29191	1.21043e-07	2.41299e-06
ENSG00000134899.17	ERCC5	246.695	0.758684	0.143417	5.29006	1.22277e-07	2.43466e-06
ENSG00000126070.19	AGO3	549.292	-0.618712	0.116973	-5.28936	1.22747e-07	2.44108e-06
ENSG00000211459.2	MT-RNR1	476446	-1.2779	0.241828	-5.28435	1.26152e-07	2.5058e-06
ENSG00000184368.15	MAP7D2	57.4228	-1.56803	0.296881	-5.28169	1.28e-07	2.53946e-06
ENSG00000115825.9	PRKD3	1870.61	-0.652517	0.123576	-5.28031	1.28968e-07	2.55561e-06
ENSG00000157693.14	C9orf91	1240.87	-0.884146	0.167464	-5.27961	1.2946e-07	2.56229e-06
ENSG00000135378.3	PRRG4	155.853	0.996038	0.18869	5.2787	1.30101e-07	2.57191e-06
ENSG00000121060.14	TRIM25	1345	-0.543009	0.102938	-5.27509	1.32694e-07	2.62003e-06
ENSG00000112394.16	SLC16A10	296.299	-0.899334	0.170693	-5.26871	1.37383e-07	2.70938e-06
ENSG00000088387.17	DOCK9	1085.94	-0.579395	0.110028	-5.26588	1.39523e-07	2.74832e-06
ENSG00000165300.7	SLITRK5	163.966	1.0655	0.202373	5.26504	1.40163e-07	2.75764e-06
ENSG00000170836.11	PPM1D	1617.15	0.588369	0.111764	5.26437	1.40667e-07	2.76429e-06
ENSG00000156535.13	CD109	12941	-0.635072	0.120719	-5.26076	1.43462e-07	2.81586e-06
ENSG00000169762.16	TAPT1	412.61	-0.695549	0.132237	-5.25985	1.44173e-07	2.82647e-06
ENSG00000185760.15	KCNQ5	1284.09	-0.580925	0.110484	-5.25798	1.45645e-07	2.85196e-06
ENSG00000260032.1	LINC00657	10418.4	0.476861	0.0907142	5.25674	1.46628e-07	2.86781e-06
ENSG00000185963.13	BICD2	688.499	-0.661405	0.126013	-5.2487	1.53174e-07	2.99231e-06
ENSG00000205531.12	NAP1L4	1383	-0.68487	0.130608	-5.24371	1.57381e-07	3.07087e-06
ENSG00000113615.12	SEC24A	2714.18	0.626779	0.119537	5.24338	1.57665e-07	3.07279e-06
ENSG00000112796.9	ENPP5	211.69	-0.870747	0.166081	-5.2429	1.5807e-07	3.07706e-06
ENSG00000126016.13	AMOT	341.269	-0.882818	0.16843	-5.24146	1.59311e-07	3.09759e-06
ENSG00000055609.17	KMT2C	3408.95	-0.618566	0.118048	-5.23995	1.60624e-07	3.11583e-06
ENSG00000169239.12	CA5B	157.957	1.01522	0.193746	5.23994	1.60625e-07	3.11583e-06
ENSG00000196660.10	SLC30A10	86.3827	-1.2056	0.230095	-5.23959	1.60937e-07	3.11822e-06
ENSG00000110955.8	ATP5B	14479.1	-0.716472	0.13675	-5.23928	1.61208e-07	3.11983e-06
ENSG00000120053.10	GOT1	2076.62	-0.919559	0.175555	-5.23802	1.62304e-07	3.13738e-06
ENSG00000251003.7	ZFPM2-AS1	40.4035	-2.30457	0.440078	-5.23673	1.63447e-07	3.15578e-06
ENSG00000125845.6	BMP2	22.6251	1.89936	0.362913	5.23366	1.66187e-07	3.20495e-06
ENSG00000137822.12	TUBGCP4	461.224	-0.692586	0.132352	-5.23292	1.66849e-07	3.21397e-06
ENSG00000162923.14	WDR26	2209.66	-0.532385	0.101787	-5.23038	1.69162e-07	3.25475e-06
ENSG00000162627.16	SNX7	584.974	0.767928	0.14698	5.22472	1.7442e-07	3.35202e-06
ENSG00000182004.12	SNRPE	1386.79	0.731475	0.14004	5.22335	1.75718e-07	3.37306e-06
ENSG00000143147.14	GPR161	464.031	0.623485	0.119432	5.2204	1.78539e-07	3.42324e-06
ENSG00000166348.17	USP54	628.677	-0.618717	0.118537	-5.2196	1.79306e-07	3.43397e-06
ENSG00000163932.13	PRKCD	386.082	-1.33287	0.255822	-5.21014	1.88699e-07	3.60968e-06
ENSG00000168944.15	CEP120	1061.65	0.761495	0.146272	5.20601	1.92945e-07	3.68665e-06
ENSG00000147535.16	PLPP5	189.198	0.876519	0.168389	5.20532	1.9366e-07	3.69605e-06
ENSG00000150893.10	FREM2	418.612	-0.643742	0.123785	-5.2005	1.98752e-07	3.78887e-06
ENSG00000213047.11	DENND1B	494.493	-0.758563	0.145878	-5.19998	1.99306e-07	3.79488e-06
ENSG00000086589.11	RBM22	746.787	-0.675358	0.129882	-5.19978	1.99525e-07	3.79488e-06
ENSG00000145425.9	RPS3A	7883.88	0.629617	0.121125	5.19809	2.01344e-07	3.82507e-06
ENSG00000133056.13	PIK3C2B	133.997	-1.14281	0.219958	-5.19559	2.04067e-07	3.87236e-06
ENSG00000113209.8	PCDHB5	276.35	0.775145	0.149254	5.19346	2.06424e-07	3.91261e-06
ENSG00000142556.18	ZNF614	159.026	0.870235	0.167591	5.1926	2.07373e-07	3.9261e-06
ENSG00000031081.10	ARHGAP31	462.041	-0.541769	0.104409	-5.18889	2.11554e-07	4.0007e-06
ENSG00000131373.14	HACL1	580.261	0.607669	0.11712	5.18841	2.12097e-07	4.00638e-06
ENSG00000166402.8	TUB	1002	0.521035	0.100433	5.18787	2.12711e-07	4.0134e-06
ENSG00000129559.12	NEDD8	784.439	0.530139	0.102261	5.18418	2.16973e-07	4.08916e-06
ENSG00000121210.15	KIAA0922	657.736	0.75464	0.145654	5.18106	2.20631e-07	4.15338e-06
ENSG00000233154.5	RP4-655J12.4	19.8496	-2.62439	0.506671	-5.17968	2.2227e-07	4.17949e-06
ENSG00000141682.11	PMAIP1	205.63	1.31886	0.254977	5.17248	2.3101e-07	4.33891e-06
ENSG00000179222.17	MAGED1	860.303	0.732154	0.141577	5.17142	2.32322e-07	4.35859e-06
ENSG00000177888.7	ZBTB41	1107.68	-0.66238	0.128145	-5.16899	2.35362e-07	4.40565e-06
ENSG00000175556.16	LONRF3	328.169	-0.922786	0.178519	-5.16911	2.35216e-07	4.40565e-06
ENSG00000109220.10	CHIC2	115.858	1.254	0.242728	5.16627	2.38806e-07	4.46005e-06
ENSG00000113356.10	POLR3G	3260.81	-0.798294	0.154514	-5.16647	2.38554e-07	4.46005e-06
ENSG00000115993.11	TRAK2	4365.16	-0.66144	0.128088	-5.16397	2.41772e-07	4.51035e-06
ENSG00000135116.9	HRK	125.813	-1.23751	0.239654	-5.16374	2.42069e-07	4.51082e-06
ENSG00000132963.7	POMP	1623.62	-0.905479	0.175545	-5.1581	2.49472e-07	4.64354e-06
ENSG00000113387.11	SUB1	1964.1	-0.674655	0.13084	-5.15634	2.51827e-07	4.68212e-06
ENSG00000228474.5	OST4	220.696	0.939466	0.182316	5.15297	2.56398e-07	4.76175e-06
ENSG00000231817.7	LINC01198	82.2759	1.42774	0.27722	5.15021	2.60189e-07	4.82675e-06
ENSG00000138443.15	ABI2	981.111	-0.58382	0.113461	-5.14556	2.66721e-07	4.94239e-06
ENSG00000135905.18	DOCK10	902.304	0.477853	0.092885	5.14456	2.68148e-07	4.96328e-06
ENSG00000144524.17	COPS7B	184.876	-0.764471	0.148639	-5.14315	2.70166e-07	4.99506e-06
ENSG00000109099.13	PMP22	1732.74	0.669998	0.130293	5.14223	2.71493e-07	5.01399e-06
ENSG00000174132.8	FAM174A	261.05	0.84728	0.164971	5.13595	2.80723e-07	5.17868e-06
ENSG00000137713.15	PPP2R1B	873.753	-0.741044	0.14435	-5.13367	2.84148e-07	5.23604e-06
ENSG00000150787.7	PTS	417.941	0.872517	0.170121	5.12881	2.91584e-07	5.36709e-06
ENSG00000089057.14	SLC23A2	4249.3	-1.01121	0.19725	-5.12656	2.95089e-07	5.42559e-06
ENSG00000153707.15	PTPRD	110.361	1.48706	0.290491	5.11913	3.06947e-07	5.63735e-06
ENSG00000117020.16	AKT3	1962.95	-0.669063	0.130727	-5.11803	3.08741e-07	5.66222e-06
ENSG00000185658.13	BRWD1	3677.52	-0.645698	0.126165	-5.11788	3.08985e-07	5.66222e-06
ENSG00000196295.11	AC005154.6	972.235	-0.727164	0.142105	-5.11711	3.10253e-07	5.67917e-06
ENSG00000241839.9	PLEKHO2	228.875	-1.28493	0.251124	-5.11672	3.10893e-07	5.68461e-06
ENSG00000158290.16	CUL4B	1567.68	-0.576634	0.112761	-5.11375	3.15821e-07	5.76835e-06
ENSG00000107771.15	CCSER2	2003.11	-0.619984	0.121247	-5.11339	3.16427e-07	5.77306e-06
ENSG00000125355.15	TMEM255A	1141.86	-0.955588	0.186889	-5.11312	3.16884e-07	5.77503e-06
ENSG00000076003.4	MCM6	1430.73	-0.616062	0.120605	-5.10811	3.25389e-07	5.92351e-06
ENSG00000179431.6	FJX1	182.666	0.849374	0.166325	5.1067	3.27834e-07	5.96147e-06
ENSG00000163629.12	PTPN13	835.06	0.620621	0.121558	5.10554	3.29845e-07	5.99146e-06
ENSG00000132846.5	ZBED3	182.159	-0.847681	0.166048	-5.10503	3.30743e-07	6.0012e-06
ENSG00000048649.13	RSF1	1065.07	-0.572037	0.112068	-5.10435	3.31936e-07	6.01625e-06
ENSG00000106355.9	LSM5	1661.34	0.818413	0.16064	5.09469	3.49316e-07	6.32435e-06
ENSG00000128581.15	IFT22	210.614	0.757475	0.148772	5.0915	3.55239e-07	6.42455e-06
ENSG00000171067.10	C11orf24	556.251	0.561754	0.11047	5.0851	3.67426e-07	6.63771e-06
ENSG00000141367.11	CLTC	43282.3	-0.446497	0.0879483	-5.07682	3.83813e-07	6.92619e-06
ENSG00000186106.11	ANKRD46	208.829	0.793246	0.156304	5.07504	3.87423e-07	6.98373e-06
ENSG00000257354.2	RP11-631N16.2	297.279	-0.852456	0.167987	-5.07454	3.88437e-07	6.99441e-06
ENSG00000010270.13	STARD3NL	1194.94	0.584157	0.115167	5.07224	3.93161e-07	7.05596e-06
ENSG00000123178.14	SPRYD7	319.716	0.619205	0.122081	5.07209	3.93478e-07	7.05596e-06
ENSG00000099622.13	CIRBP	459.834	0.675049	0.133092	5.07205	3.9356e-07	7.05596e-06
ENSG00000134590.13	FAM127A	178.153	0.764538	0.150732	5.07218	3.93291e-07	7.05596e-06
ENSG00000101557.14	USP14	1265.95	-1.35593	0.267433	-5.07017	3.97469e-07	7.11835e-06
ENSG00000138468.15	SENP7	689.339	0.562011	0.110939	5.06596	4.06341e-07	7.26937e-06
ENSG00000160213.5	CSTB	899.101	-0.843081	0.166558	-5.06177	4.15372e-07	7.42293e-06
ENSG00000113328.18	CCNG1	6542.52	-0.686908	0.135712	-5.06151	4.15943e-07	7.42512e-06
ENSG00000280099.1	RP11-33E12.2	33.6857	1.62392	0.321021	5.05862	4.22312e-07	7.5307e-06
ENSG00000162623.15	TYW3	1088.76	0.749347	0.148301	5.05287	4.35214e-07	7.75242e-06
ENSG00000255874.2	LINC00346	30.8592	1.65257	0.327158	5.05129	4.3884e-07	7.80861e-06
ENSG00000171928.13	TVP23B	838.278	0.708305	0.140258	5.05002	4.41765e-07	7.85223e-06
ENSG00000134574.11	DDB2	518.691	0.624016	0.123573	5.04978	4.42325e-07	7.85376e-06
ENSG00000181788.3	SIAH2	445.35	0.634901	0.125925	5.0419	4.60926e-07	8.17527e-06
ENSG00000196418.12	ZNF124	319.251	0.748394	0.148444	5.04159	4.61678e-07	8.17985e-06
ENSG00000267041.5	ZNF850	137.731	1.01131	0.20073	5.03816	4.70024e-07	8.31882e-06
ENSG00000163644.14	PPM1K	1235.69	-0.662354	0.131547	-5.0351	4.77587e-07	8.44366e-06
ENSG00000091428.17	RAPGEF4	15.7692	2.76532	0.549643	5.03112	4.87617e-07	8.61179e-06
ENSG00000163110.14	PDLIM5	1214.47	0.419918	0.0835291	5.0272	4.97685e-07	8.78024e-06
ENSG00000215817.4	ZC3H11B	60.7282	-1.37804	0.274217	-5.02535	5.02515e-07	8.85603e-06
ENSG00000198053.11	SIRPA	1544.96	-1.36713	0.272338	-5.02	5.16723e-07	9.09674e-06
ENSG00000092421.16	SEMA6A	1566.52	-1.01927	0.203167	-5.01689	5.25156e-07	9.22559e-06
ENSG00000182240.15	BACE2	5558.27	-0.662203	0.131989	-5.01709	5.24607e-07	9.22559e-06
ENSG00000114784.3	EIF1B	358.749	0.553019	0.110298	5.01384	5.33536e-07	9.36288e-06
ENSG00000146006.7	LRRTM2	72.1412	-1.38948	0.277179	-5.01292	5.36095e-07	9.39784e-06
ENSG00000107104.18	KANK1	908.606	-0.462229	0.0922522	-5.0105	5.42895e-07	9.50697e-06
ENSG00000137414.5	FAM8A1	565.983	0.573279	0.114432	5.00978	5.4492e-07	9.53069e-06
ENSG00000033327.12	GAB2	654.193	-0.870663	0.173798	-5.00961	5.454e-07	9.53069e-06
ENSG00000155621.14	C9orf85	200.578	0.706486	0.141125	5.0061	5.5544e-07	9.69592e-06
ENSG00000182504.10	CEP97	1831.36	-0.633353	0.126596	-5.00296	5.64577e-07	9.84504e-06
ENSG00000106571.12	GLI3	370.904	-0.580514	0.116064	-5.00166	5.68373e-07	9.90081e-06
ENSG00000136731.12	UGGT1	4819.8	-0.460671	0.0921133	-5.00114	5.69924e-07	9.90566e-06
ENSG00000036054.12	TBC1D23	932.82	0.722833	0.144539	5.00096	5.70445e-07	9.90566e-06
ENSG00000185567.6	AHNAK2	696.168	-1.31569	0.263074	-5.0012	5.69742e-07	9.90566e-06
ENSG00000121211.7	MND1	252.805	0.820423	0.164183	4.99702	5.82244e-07	1.00999e-05
ENSG00000114770.16	ABCC5	902.632	-0.504794	0.101055	-4.99525	5.8761e-07	1.01824e-05
ENSG00000102804.14	TSC22D1	850.398	0.879464	0.176319	4.98792	6.10314e-07	1.05647e-05
ENSG00000143476.17	DTL	1724.71	-0.762696	0.152974	-4.98578	6.17121e-07	1.06492e-05
ENSG00000150457.8	LATS2	482.026	-0.73901	0.148222	-4.98584	6.16927e-07	1.06492e-05
ENSG00000188321.13	ZNF559	137.817	0.908938	0.1823	4.98594	6.16624e-07	1.06492e-05
ENSG00000163755.8	HPS3	1414.2	-0.530677	0.10648	-4.98382	6.23407e-07	1.07465e-05
ENSG00000100714.15	MTHFD1	2469.23	-0.550202	0.110464	-4.98081	6.33188e-07	1.09037e-05
ENSG00000166747.12	AP1G1	2568.77	-0.557242	0.112026	-4.97422	6.5511e-07	1.12695e-05
ENSG00000069702.10	TGFBR3	425.202	0.938756	0.188823	4.97161	6.63976e-07	1.14102e-05
ENSG00000181894.14	ZNF329	113.537	0.95758	0.192676	4.96989	6.69915e-07	1.15003e-05
ENSG00000178404.9	CEP295NL	37.2285	-1.81521	0.365468	-4.9668	6.80665e-07	1.16728e-05
ENSG00000144681.10	STAC	17.1369	2.32696	0.468552	4.96628	6.82482e-07	1.16918e-05
ENSG00000168389.17	MFSD2A	59.2634	-1.47397	0.29682	-4.96586	6.83976e-07	1.17053e-05
ENSG00000106603.17	COA1	1588.86	-0.402151	0.0810467	-4.96197	6.97822e-07	1.193e-05
ENSG00000155816.19	FMN2	210.468	0.930328	0.187671	4.95722	7.15088e-07	1.22125e-05
ENSG00000213625.8	LEPROT	734.903	0.704776	0.142213	4.95576	7.20466e-07	1.22917e-05
ENSG00000146122.16	DAAM2	1541.29	-1.04916	0.211828	-4.95289	7.31209e-07	1.24621e-05
ENSG00000178053.17	MLF1	519.08	0.525131	0.106056	4.95145	7.36625e-07	1.25306e-05
ENSG00000055950.16	MRPL43	293.229	0.621313	0.125482	4.95142	7.36741e-07	1.25306e-05
ENSG00000185483.11	ROR1	165.844	-0.912756	0.18443	-4.94908	7.45663e-07	1.26564e-05
ENSG00000237296.9	SMG1P1	54.0252	-1.29228	0.261113	-4.94912	7.45504e-07	1.26564e-05
ENSG00000131171.12	SH3BGRL	590.202	0.682702	0.138094	4.94375	7.66322e-07	1.29937e-05
ENSG00000165996.13	HACD1	413.464	-0.719754	0.145649	-4.9417	7.74456e-07	1.31182e-05
ENSG00000182934.11	SRPR	2484.06	0.510375	0.103302	4.94061	7.7878e-07	1.3178e-05
ENSG00000181827.14	RFX7	1203.18	-0.698886	0.141464	-4.94037	7.79764e-07	1.31812e-05
ENSG00000129116.17	PALLD	1221.77	0.984699	0.199561	4.93432	8.04321e-07	1.35824e-05
ENSG00000115484.14	CCT4	4735.58	-0.626551	0.126999	-4.93353	8.07574e-07	1.36235e-05
ENSG00000092841.18	MYL6	1476.36	0.869396	0.176314	4.93096	8.18252e-07	1.37896e-05
ENSG00000033627.14	ATP6V0A1	977.427	-0.742484	0.150784	-4.92417	8.47207e-07	1.4263e-05
ENSG00000132964.11	CDK8	427.766	-0.788515	0.160201	-4.92204	8.56479e-07	1.44045e-05
ENSG00000164167.9	LSM6	283.45	0.913059	0.185739	4.91583	8.84078e-07	1.48536e-05
ENSG00000204252.12	HLA-DOA	737.142	0.535196	0.108933	4.91306	8.96644e-07	1.50495e-05
ENSG00000074966.10	TXK	23.103	1.78405	0.363252	4.91134	9.04582e-07	1.51673e-05
ENSG00000137500.9	CCDC90B	437.066	0.768365	0.1566	4.90654	9.26953e-07	1.55267e-05
ENSG00000166206.13	GABRB3	525.911	-0.615733	0.1255	-4.90625	9.28356e-07	1.55345e-05
ENSG00000148700.13	ADD3	1459.84	0.757556	0.154502	4.9032	9.42861e-07	1.57613e-05
ENSG00000124831.18	LRRFIP1	2545.94	-0.575624	0.1175	-4.89894	9.63557e-07	1.6091e-05
ENSG00000054116.11	TRAPPC3	656.787	0.555029	0.113326	4.89763	9.69995e-07	1.61822e-05
ENSG00000148634.15	HERC4	1233.03	0.57803	0.118094	4.89467	9.84721e-07	1.64114e-05
ENSG00000197312.11	DDI2	1140.63	-0.632055	0.12917	-4.8932	9.92108e-07	1.65178e-05
ENSG00000065060.16	UHRF1BP1	1320.52	-0.457131	0.0934746	-4.89043	1.00617e-06	1.67351e-05
ENSG00000142676.12	RPL11	7261.51	0.64845	0.132624	4.8894	1.01143e-06	1.68058e-05
ENSG00000133858.15	ZFC3H1	1061.68	-0.746138	0.152692	-4.88657	1.02606e-06	1.70318e-05
ENSG00000070081.15	NUCB2	1052.99	0.884078	0.180951	4.88574	1.03042e-06	1.70869e-05
ENSG00000145781.8	COMMD10	422.707	0.766129	0.156884	4.88342	1.0426e-06	1.72717e-05
ENSG00000145246.13	ATP10D	874.523	0.471943	0.0966526	4.88288	1.04549e-06	1.73022e-05
ENSG00000088832.14	FKBP1A	2326.65	-0.937067	0.191983	-4.88099	1.05556e-06	1.74515e-05
ENSG00000071282.11	LMCD1	93.9973	1.08555	0.222619	4.87628	1.08107e-06	1.78493e-05
ENSG00000009413.15	REV3L	2961.96	-0.90995	0.186618	-4.876	1.08257e-06	1.78493e-05
ENSG00000060749.14	QSER1	1993.03	-0.810392	0.166202	-4.87595	1.08285e-06	1.78493e-05
ENSG00000198795.10	ZNF521	182.489	-0.797571	0.16366	-4.87334	1.09726e-06	1.80689e-05
ENSG00000100426.6	ZBED4	608.656	-0.766165	0.157226	-4.873	1.09915e-06	1.8082e-05
ENSG00000279912.1	RP11-624A21.1	14.1764	-3.40735	0.699267	-4.87275	1.10054e-06	1.80869e-05
ENSG00000156795.6	WDYHV1	247.263	0.748377	0.153807	4.86568	1.14063e-06	1.87271e-05
ENSG00000154059.9	IMPACT	640.564	0.710497	0.146038	4.86515	1.14369e-06	1.87588e-05
ENSG00000164182.10	NDUFAF2	512.538	0.678385	0.139479	4.86371	1.15205e-06	1.88772e-05
ENSG00000127603.23	MACF1	6817.14	-0.451885	0.092919	-4.86321	1.15498e-06	1.89065e-05
ENSG00000282826.1	FRG1CP	348.445	0.727917	0.149919	4.85539	1.20151e-06	1.96488e-05
ENSG00000153071.14	DAB2	2044.89	-0.496841	0.10238	-4.85292	1.21654e-06	1.9875e-05
ENSG00000130227.16	XPO7	688.047	-0.658918	0.135826	-4.8512	1.22715e-06	2.00286e-05
ENSG00000143418.19	CERS2	939.053	-0.76385	0.157473	-4.85066	1.2305e-06	2.00635e-05
ENSG00000058262.9	SEC61A1	4536.31	-0.437542	0.0902262	-4.84939	1.23842e-06	2.01529e-05
ENSG00000066629.16	EML1	138.583	0.860041	0.177344	4.84957	1.23729e-06	2.01529e-05
ENSG00000081985.10	IL12RB2	920.31	-0.580321	0.119684	-4.84877	1.24231e-06	2.01964e-05
ENSG00000139644.12	TMBIM6	8871.3	-0.347706	0.0717364	-4.84699	1.25347e-06	2.03579e-05
ENSG00000182307.12	C8orf33	649.163	0.607408	0.125383	4.84443	1.26978e-06	2.06025e-05
ENSG00000127481.14	UBR4	4394.65	-0.625422	0.129132	-4.84326	1.27726e-06	2.07036e-05
ENSG00000085491.15	SLC25A24	1845.67	0.890827	0.184053	4.84006	1.298e-06	2.10193e-05
ENSG00000134049.4	IER3IP1	859.144	0.839037	0.173432	4.83783	1.31263e-06	2.12353e-05
ENSG00000151150.20	ANK3	25.9836	1.84658	0.38173	4.8374	1.31549e-06	2.12608e-05
ENSG00000182247.9	UBE2E2	169.305	0.762519	0.157691	4.83552	1.32796e-06	2.14415e-05
ENSG00000216775.2	RP1-152L7.5	253.494	0.840108	0.173861	4.83206	1.35127e-06	2.17966e-05
ENSG00000153827.13	TRIP12	5341.96	-0.418685	0.0867013	-4.82905	1.37184e-06	2.21069e-05
ENSG00000101782.14	RIOK3	1284.02	0.677739	0.140518	4.82316	1.41303e-06	2.27486e-05
ENSG00000155097.11	ATP6V1C1	2722.65	-0.495091	0.102721	-4.81976	1.43734e-06	2.31175e-05
ENSG00000157837.15	SPPL3	359.87	-0.621083	0.128873	-4.81934	1.44035e-06	2.31434e-05
ENSG00000101052.12	IFT52	277.847	0.64119	0.133067	4.81854	1.44614e-06	2.32139e-05
ENSG00000122863.5	CHST3	879.323	0.700274	0.14546	4.8142	1.4779e-06	2.37007e-05
ENSG00000153317.14	ASAP1	2319.09	-0.557227	0.115778	-4.81288	1.48769e-06	2.38347e-05
ENSG00000196449.3	YRDC	454.725	0.594486	0.123628	4.80868	1.51932e-06	2.43178e-05
ENSG00000113231.13	PDE8B	120.685	-0.913204	0.189998	-4.80639	1.53677e-06	2.45735e-05
ENSG00000167863.11	ATP5H	3825.91	0.442707	0.0922072	4.80122	1.57703e-06	2.5193e-05
ENSG00000137965.10	IFI44	214.639	1.33623	0.278498	4.798	1.60255e-06	2.55759e-05
ENSG00000149313.10	AASDHPPT	1117.68	-0.631397	0.131946	-4.78527	1.70761e-06	2.72264e-05
ENSG00000164694.16	FNDC1	16.3075	2.25518	0.471354	4.78448	1.71433e-06	2.73072e-05
ENSG00000115977.18	AAK1	1853.33	-0.450799	0.0942276	-4.78415	1.7171e-06	2.73251e-05
ENSG00000130766.4	SESN2	55.3473	1.17213	0.245044	4.78335	1.72401e-06	2.74088e-05
ENSG00000164758.7	MED30	147.599	0.835908	0.174797	4.78217	1.73414e-06	2.75434e-05
ENSG00000074527.11	NTN4	9.67706	3.29551	0.689431	4.78004	1.75259e-06	2.78097e-05
ENSG00000088970.15	KIZ	298.524	0.57222	0.119849	4.77451	1.80141e-06	2.85571e-05
ENSG00000173273.15	TNKS	810.004	-0.618526	0.129634	-4.77134	1.83003e-06	2.8983e-05
ENSG00000118200.14	CAMSAP2	2838.74	-0.601496	0.126074	-4.77098	1.83327e-06	2.90067e-05
ENSG00000171160.17	MORN4	150.628	-0.933282	0.195682	-4.76939	1.84785e-06	2.92094e-05
ENSG00000154654.14	NCAM2	43.3136	1.72779	0.362335	4.7685	1.85599e-06	2.93102e-05
ENSG00000083312.17	TNPO1	7245.86	-0.472768	0.0991483	-4.76829	1.85797e-06	2.93135e-05
ENSG00000049618.21	ARID1B	890.186	-0.836379	0.175412	-4.76807	1.85997e-06	2.93171e-05
ENSG00000107175.10	CREB3	245.03	0.713727	0.149723	4.76699	1.86996e-06	2.94465e-05
ENSG00000147669.10	POLR2K	719.101	0.595769	0.124992	4.76646	1.8749e-06	2.94964e-05
ENSG00000100938.17	GMPR2	743.718	0.694125	0.145662	4.76533	1.88548e-06	2.96345e-05
ENSG00000156675.15	RAB11FIP1	347.395	-1.02476	0.215059	-4.76504	1.8882e-06	2.96492e-05
ENSG00000203446.2	AC004988.1	105.866	-1.43652	0.301613	-4.7628	1.90929e-06	2.99282e-05
ENSG00000213020.8	ZNF611	136.187	0.914227	0.191953	4.76277	1.90958e-06	2.99282e-05
ENSG00000259836.1	AGGF1P6	47.2836	-1.39325	0.292645	-4.76089	1.92744e-06	3.01796e-05
ENSG00000061337.15	LZTS1	301.392	-1.1084	0.232932	-4.75849	1.9505e-06	3.05118e-05
ENSG00000114391.12	RPL24	7764.54	0.502773	0.105679	4.75754	1.9597e-06	3.06268e-05
ENSG00000214050.7	FBXO16	49.227	1.22858	0.258282	4.75675	1.96734e-06	3.07172e-05
ENSG00000156239.11	N6AMT1	164.421	-0.830287	0.174703	-4.75255	2.00867e-06	3.1333e-05
ENSG00000178966.15	RMI1	300.142	-1.05447	0.221902	-4.75197	2.01449e-06	3.13942e-05
ENSG00000138018.17	EPT1	3879.93	-0.501311	0.105528	-4.75052	2.02891e-06	3.15892e-05
ENSG00000168300.13	PCMTD1	569.122	0.773448	0.162897	4.74809	2.05344e-06	3.19411e-05
ENSG00000156482.10	RPL30	2551.74	0.530333	0.111722	4.7469	2.06555e-06	3.20693e-05
ENSG00000147400.8	CETN2	498.486	0.683431	0.14397	4.74703	2.06426e-06	3.20693e-05
ENSG00000181744.8	C3orf58	661.838	-0.559649	0.11802	-4.74197	2.11652e-06	3.28299e-05
ENSG00000135404.11	CD63	7805.22	-0.568839	0.119967	-4.74162	2.12018e-06	3.28558e-05
ENSG00000112851.14	ERBB2IP	5000.62	-0.550624	0.116181	-4.73935	2.14402e-06	3.31942e-05
ENSG00000147592.8	LACTB2	195.525	0.931697	0.196638	4.73814	2.15693e-06	3.33629e-05
ENSG00000250120.6	PCDHA10	280.725	-0.735636	0.155283	-4.7374	2.16479e-06	3.34533e-05
ENSG00000178568.13	ERBB4	34.5446	1.55492	0.328335	4.73576	2.18235e-06	3.36932e-05
ENSG00000134152.10	KATNBL1	1533.3	0.688746	0.145447	4.73538	2.18644e-06	3.37249e-05
ENSG00000166130.14	IKBIP	1763.1	0.731386	0.154486	4.73433	2.19782e-06	3.38689e-05
ENSG00000145050.15	MANF	2185.03	0.751049	0.158664	4.73359	2.20581e-06	3.39091e-05
ENSG00000113966.9	ARL6	388.635	0.764818	0.161569	4.73369	2.20476e-06	3.39091e-05
ENSG00000166946.13	CCNDBP1	550.862	0.514143	0.108617	4.73352	2.20657e-06	3.39091e-05
ENSG00000153904.18	DDAH1	125.838	1.4155	0.299324	4.72899	2.25644e-06	3.46433e-05
ENSG00000276107.1	CTD-2033D15.2	34.5915	2.44308	0.516654	4.72866	2.26008e-06	3.46672e-05
ENSG00000145592.13	RPL37	4048.25	0.600275	0.126959	4.72811	2.26622e-06	3.47291e-05
ENSG00000173875.13	ZNF791	536.343	0.494575	0.104665	4.72532	2.29758e-06	3.51771e-05
ENSG00000172164.13	SNTB1	455.564	0.612129	0.129579	4.72397	2.31281e-06	3.53777e-05
ENSG00000125657.4	TNFSF9	72.4743	1.04455	0.22113	4.72371	2.31578e-06	3.53905e-05
ENSG00000114942.13	EEF1B2	4575.28	0.366709	0.0776524	4.72245	2.33026e-06	3.55789e-05
ENSG00000166197.16	NOLC1	3429.95	-0.768621	0.162855	-4.71966	2.36245e-06	3.60371e-05
ENSG00000206418.3	RAB12	620.873	0.515928	0.10941	4.71555	2.41063e-06	3.67382e-05
ENSG00000132405.18	TBC1D14	1398.46	-0.864837	0.183475	-4.71364	2.43331e-06	3.70499e-05
ENSG00000163558.12	PRKCI	1345.05	0.551948	0.117109	4.7131	2.4398e-06	3.71145e-05
ENSG00000154642.10	C21orf91	579.355	-0.79319	0.168453	-4.70868	2.49324e-06	3.78926e-05
ENSG00000057019.15	DCBLD2	9091.49	-0.578808	0.12294	-4.70807	2.50068e-06	3.7971e-05
ENSG00000078018.19	MAP2	175.057	1.20316	0.255735	4.70473	2.54207e-06	3.8564e-05
ENSG00000174953.13	DHX36	2765.16	-0.526956	0.112047	-4.70298	2.56396e-06	3.88606e-05
ENSG00000227019.2	OR7E101P	11.9482	2.85167	0.606621	4.70091	2.59e-06	3.92194e-05
ENSG00000139289.13	PHLDA1	7596.56	-0.5021	0.106915	-4.69627	2.6496e-06	4.00852e-05
ENSG00000197217.12	ENTPD4	1473.59	-0.487475	0.103882	-4.69261	2.69744e-06	4.07186e-05
ENSG00000138190.16	EXOC6	467.25	0.776285	0.165428	4.69258	2.69775e-06	4.07186e-05
ENSG00000147251.15	DOCK11	249.861	0.69559	0.148234	4.6925	2.69884e-06	4.07186e-05
ENSG00000187079.14	TEAD1	4830.43	0.5115	0.109037	4.69109	2.71752e-06	4.09632e-05
ENSG00000174684.6	B4GAT1	324.322	0.549914	0.117273	4.68916	2.74331e-06	4.13142e-05
ENSG00000139146.13	FAM60A	702.14	-0.538898	0.11497	-4.68727	2.76867e-06	4.16583e-05
ENSG00000105829.11	BET1	192.764	0.806715	0.172352	4.68061	2.86016e-06	4.29958e-05
ENSG00000112739.16	PRPF4B	3012.47	-0.52426	0.112054	-4.67864	2.8878e-06	4.3372e-05
ENSG00000170855.3	TRIAP1	424.554	0.911763	0.194929	4.67741	2.90523e-06	4.35943e-05
ENSG00000116954.7	RRAGC	308.525	-0.761334	0.162793	-4.6767	2.91527e-06	4.3682e-05
ENSG00000156467.9	UQCRB	2664.27	0.462441	0.0988834	4.67662	2.91635e-06	4.3682e-05
ENSG00000070961.15	ATP2B1	2526.82	-0.522433	0.111718	-4.67634	2.92037e-06	4.37026e-05
ENSG00000213799.10	ZNF845	107.147	0.8987	0.192278	4.67397	2.95439e-06	4.41718e-05
ENSG00000116106.11	EPHA4	99.4734	1.23123	0.26355	4.67171	2.98709e-06	4.45803e-05
ENSG00000164221.12	CCDC112	287.722	0.784769	0.167977	4.67188	2.98454e-06	4.45803e-05
ENSG00000106366.8	SERPINE1	10.5299	2.85869	0.612378	4.66817	3.03895e-06	4.53134e-05
ENSG00000236540.7	AC006547.13	135.217	-0.88417	0.189544	-4.66472	3.09037e-06	4.60387e-05
ENSG00000210077.1	MT-TV	26.6661	-1.77409	0.380402	-4.66372	3.10538e-06	4.62207e-05
ENSG00000164031.16	DNAJB14	1346.09	-0.554274	0.118858	-4.66333	3.11138e-06	4.62685e-05
ENSG00000215022.7	RP1-257A7.4	64.8311	-1.31222	0.28144	-4.6625	3.12389e-06	4.64129e-05
ENSG00000018236.14	CNTN1	266.932	0.735297	0.157717	4.66214	3.12944e-06	4.64537e-05
ENSG00000178922.16	HYI	80.0976	1.25688	0.269724	4.65988	3.16395e-06	4.69238e-05
ENSG00000146197.8	SCUBE3	69.5669	-1.09342	0.234745	-4.65793	3.19411e-06	4.73288e-05
ENSG00000157933.9	SKI	195.18	-0.743061	0.159689	-4.65317	3.26868e-06	4.83819e-05
ENSG00000108389.9	MTMR4	2976.53	-0.438389	0.094216	-4.65302	3.27102e-06	4.83819e-05
ENSG00000046653.14	GPM6B	547.907	-0.810398	0.174175	-4.65279	3.27482e-06	4.83948e-05
ENSG00000072121.15	ZFYVE26	1356.07	-0.67524	0.145205	-4.65026	3.31521e-06	4.89481e-05
ENSG00000177683.13	THAP5	1253.99	0.535529	0.115205	4.64849	3.34372e-06	4.9325e-05
ENSG00000153147.5	SMARCA5	3292.6	-0.719457	0.154784	-4.64814	3.34944e-06	4.93655e-05
ENSG00000229619.3	MBNL1-AS1	14.4838	2.23008	0.479886	4.64709	3.36646e-06	4.95723e-05
ENSG00000135218.17	CD36	37.4116	1.66772	0.358964	4.64593	3.3854e-06	4.98069e-05
ENSG00000198498.9	TMA16	730.165	0.607434	0.130763	4.64529	3.39598e-06	4.99183e-05
ENSG00000164305.17	CASP3	608.245	-0.741405	0.15963	-4.64453	3.40852e-06	5.0058e-05
ENSG00000177606.6	JUN	94.6561	1.04316	0.224613	4.64427	3.41289e-06	5.00778e-05
ENSG00000110060.8	PUS3	297.517	0.602594	0.129806	4.64228	3.44584e-06	5.05166e-05
ENSG00000107164.15	FUBP3	866.157	-0.570396	0.12293	-4.63999	3.48429e-06	5.10351e-05
ENSG00000154678.16	PDE1C	384.484	0.926412	0.199752	4.6378	3.52132e-06	5.15319e-05
ENSG00000178695.5	KCTD12	504.785	-0.662369	0.142918	-4.63461	3.57618e-06	5.22886e-05
ENSG00000109472.13	CPE	107.694	1.11486	0.240627	4.63312	3.60196e-06	5.25538e-05
ENSG00000152684.10	PELO	443.554	0.714178	0.15415	4.63301	3.60383e-06	5.25538e-05
ENSG00000205413.7	SAMD9	504.374	0.757028	0.163394	4.63313	3.60171e-06	5.25538e-05
ENSG00000180346.3	TIGD2	218.206	0.731901	0.158026	4.63154	3.62958e-06	5.28827e-05
ENSG00000115944.14	COX7A2L	1248.4	0.57896	0.125037	4.63032	3.65098e-06	5.31478e-05
ENSG00000100380.12	ST13	4309	0.427229	0.0922719	4.63011	3.65466e-06	5.31545e-05
ENSG00000182621.16	PLCB1	1029.98	0.732897	0.158301	4.62978	3.6606e-06	5.31943e-05
ENSG00000243335.8	KCTD7	479.912	-0.628448	0.13586	-4.62569	3.7336e-06	5.42076e-05
ENSG00000152767.15	FARP1	949.215	-0.447119	0.0966695	-4.62523	3.74177e-06	5.42787e-05
ENSG00000164830.17	OXR1	1032.43	0.519474	0.112336	4.6243	3.75858e-06	5.44748e-05
ENSG00000173334.3	TRIB1	627.088	-0.677049	0.146421	-4.624	3.76407e-06	5.45067e-05
ENSG00000172936.12	MYD88	228.717	-1.09425	0.236942	-4.61822	3.87037e-06	5.59481e-05
ENSG00000125166.12	GOT2	2805.46	-0.453239	0.098138	-4.61838	3.8674e-06	5.59481e-05
ENSG00000214189.8	ZNF788	76.1603	0.970848	0.210298	4.61653	3.90214e-06	5.63583e-05
ENSG00000145431.10	PDGFC	72.0109	1.08988	0.236194	4.61435	3.94333e-06	5.69035e-05
ENSG00000100441.9	KHNYN	649.5	0.529923	0.11492	4.61125	4.0025e-06	5.77071e-05
ENSG00000078699.21	CBFA2T2	340.823	-0.790651	0.17184	-4.60109	4.2029e-06	6.05437e-05
ENSG00000133639.4	BTG1	963.055	0.786809	0.17113	4.59774	4.27106e-06	6.14721e-05
ENSG00000118197.13	DDX59	339.003	0.612614	0.133385	4.59284	4.37262e-06	6.28247e-05
ENSG00000257218.5	GATC	381.883	0.57984	0.126248	4.59288	4.37174e-06	6.28247e-05
ENSG00000172292.14	CERS6	1174.59	-0.541206	0.117878	-4.59122	4.40655e-06	6.32572e-05
ENSG00000146278.10	PNRC1	303.818	1.04415	0.227589	4.58787	4.47797e-06	6.42269e-05
ENSG00000164294.13	GPX8	717.313	0.697505	0.152251	4.58129	4.62114e-06	6.6223e-05
ENSG00000188313.12	PLSCR1	1653.49	-0.398708	0.0870622	-4.57958	4.65918e-06	6.67105e-05
ENSG00000196214.10	ZNF766	255.763	0.671154	0.146585	4.57859	4.68111e-06	6.69666e-05
ENSG00000158683.7	PKD1L1	61.8351	-1.44573	0.315827	-4.57761	4.70316e-06	6.72239e-05
ENSG00000129518.8	EAPP	328.199	0.588852	0.128661	4.57677	4.72209e-06	6.74363e-05
ENSG00000139117.13	CPNE8	821.144	-0.582591	0.12731	-4.57617	4.73561e-06	6.75712e-05
ENSG00000115594.11	IL1R1	20.2562	1.85509	0.405483	4.57503	4.76161e-06	6.78837e-05
ENSG00000253406.1	AC012613.2	35.3691	-1.80761	0.395425	-4.5713	4.84712e-06	6.90433e-05
ENSG00000107897.18	ACBD5	1080.55	-0.569499	0.124697	-4.56707	4.94585e-06	7.03891e-05
ENSG00000166889.13	PATL1	938.227	-0.477997	0.104694	-4.56567	4.97895e-06	7.07994e-05
ENSG00000136111.12	TBC1D4	1248.16	0.581007	0.127261	4.56546	4.98396e-06	7.08099e-05
ENSG00000175183.9	CSRP2	1063.52	-0.658796	0.144321	-4.5648	4.99964e-06	7.09717e-05
ENSG00000150712.10	MTMR12	655.721	-0.505385	0.110741	-4.56368	5.02653e-06	7.12924e-05
ENSG00000172349.16	IL16	553.847	-2.14794	0.470764	-4.56267	5.05065e-06	7.15732e-05
ENSG00000137266.14	SLC22A23	200.231	-1.09618	0.240292	-4.56187	5.07004e-06	7.17865e-05
ENSG00000010278.11	CD9	1216.26	0.411344	0.0901984	4.56043	5.1048e-06	7.2217e-05
ENSG00000134825.13	TMEM258	262.576	0.75336	0.165202	4.56025	5.10934e-06	7.22195e-05
ENSG00000119844.15	AFTPH	414.618	0.563133	0.123504	4.55965	5.12402e-06	7.23653e-05
ENSG00000169019.10	COMMD8	342.77	0.69454	0.152377	4.55803	5.16358e-06	7.28619e-05
ENSG00000188010.12	MORN2	193.377	0.948696	0.20815	4.55775	5.1705e-06	7.28975e-05
ENSG00000069974.15	RAB27A	788.062	-0.793399	0.174192	-4.55474	5.24499e-06	7.38847e-05
ENSG00000242259.8	C22orf39	203.497	-0.733396	0.161072	-4.55321	5.28337e-06	7.43623e-05
ENSG00000072401.14	UBE2D1	211.065	-0.894242	0.196441	-4.55221	5.30856e-06	7.46533e-05
ENSG00000225282.1	AP000350.6	26.457	-1.88565	0.41465	-4.54758	5.42665e-06	7.62492e-05
ENSG00000177469.12	PTRF	748.639	0.8881	0.195413	4.54472	5.50074e-06	7.72248e-05
ENSG00000143669.13	LYST	13165.8	-0.550365	0.121121	-4.54392	5.52166e-06	7.74529e-05
ENSG00000149311.17	ATM	5228.27	-0.392471	0.0864232	-4.54126	5.5918e-06	7.83704e-05
ENSG00000223573.6	TINCR	88.7611	-1.35968	0.299507	-4.53972	5.63294e-06	7.88803e-05
ENSG00000167528.12	ZNF641	169.993	0.737051	0.16239	4.53878	5.65803e-06	7.91646e-05
ENSG00000153395.9	LPCAT1	511.87	0.529317	0.116671	4.53682	5.71091e-06	7.97992e-05
ENSG00000006788.12	MYH13	108.619	-0.953539	0.210182	-4.53674	5.71302e-06	7.97992e-05
ENSG00000136381.12	IREB2	2257.2	-0.59551	0.13129	-4.53584	5.73747e-06	8.00557e-05
ENSG00000049759.16	NEDD4L	4144.65	-0.472428	0.104158	-4.53571	5.74104e-06	8.00557e-05
ENSG00000118271.9	TTR	8.42356	4.42053	0.974749	4.53505	5.75902e-06	8.02388e-05
ENSG00000005339.13	CREBBP	767.714	-0.505775	0.111531	-4.53483	5.76506e-06	8.02555e-05
ENSG00000240694.8	PNMA2	8.79909	3.18358	0.702952	4.52887	5.92999e-06	8.24821e-05
ENSG00000067560.10	RHOA	5863.99	0.464184	0.102509	4.52823	5.94798e-06	8.26629e-05
ENSG00000185551.12	NR2F2	138.583	-1.05343	0.232956	-4.522	6.12571e-06	8.50454e-05
ENSG00000159128.14	IFNGR2	1046.8	0.494109	0.109271	4.52187	6.12968e-06	8.50454e-05
ENSG00000157259.6	GATAD1	552.375	0.635561	0.140595	4.52051	6.16907e-06	8.55203e-05
ENSG00000101132.9	PFDN4	567.206	0.703416	0.155651	4.51919	6.20778e-06	8.5985e-05
ENSG00000263293.2	THCAT158	17.4985	-2.49923	0.553478	-4.5155	6.31676e-06	8.74215e-05
ENSG00000102081.13	FMR1	827.428	-0.670254	0.148485	-4.51396	6.36274e-06	8.79843e-05
ENSG00000013293.5	SLC7A14	45.4501	1.17955	0.261347	4.51335	6.3812e-06	8.81659e-05
ENSG00000198133.8	TMEM229B	401.63	-1.04434	0.231404	-4.51308	6.38924e-06	8.82034e-05
ENSG00000153936.16	HS2ST1	979.455	-0.431439	0.0956192	-4.51206	6.42018e-06	8.85568e-05
ENSG00000138246.15	DNAJC13	5419	-0.512335	0.113583	-4.51068	6.4621e-06	8.90608e-05
ENSG00000091157.13	WDR7	467.627	-0.517006	0.114649	-4.50948	6.49869e-06	8.94908e-05
ENSG00000138738.10	PRDM5	195.516	0.849172	0.188343	4.50864	6.52442e-06	8.97704e-05
ENSG00000196236.12	XPNPEP3	707.846	-0.53303	0.11828	-4.5065	6.59047e-06	9.06039e-05
ENSG00000172379.18	ARNT2	975.183	-0.826971	0.183534	-4.50582	6.61179e-06	9.08217e-05
ENSG00000204899.5	MZT1	1045.11	0.753343	0.167253	4.50421	6.66213e-06	9.14373e-05
ENSG00000112282.17	MED23	790.285	0.594304	0.131955	4.50383	6.67401e-06	9.15245e-05
ENSG00000135862.5	LAMC1	4901.39	0.451718	0.100327	4.50247	6.71695e-06	9.20046e-05
ENSG00000008256.15	CYTH3	893.97	0.618667	0.137409	4.50237	6.72012e-06	9.20046e-05
ENSG00000224631.4	RP11-51O6.1	93.2998	0.936083	0.208051	4.49928	6.81827e-06	9.32712e-05
ENSG00000121931.15	LRIF1	380.816	0.618863	0.137558	4.49892	6.83007e-06	9.33046e-05
ENSG00000044524.10	EPHA3	1607.1	0.587638	0.130619	4.49886	6.83198e-06	9.33046e-05
ENSG00000115271.10	GCA	255.119	0.713694	0.158701	4.4971	6.8886e-06	9.40004e-05
ENSG00000132155.11	RAF1	1763.27	0.330271	0.0734632	4.49574	6.93277e-06	9.45253e-05
ENSG00000170396.7	ZNF804A	377.467	1.06094	0.236069	4.4942	6.98331e-06	9.51362e-05
ENSG00000162512.15	SDC3	2004.07	-0.858743	0.191121	-4.4932	7.01598e-06	9.55027e-05
ENSG00000139998.14	RAB15	428.688	-0.778856	0.173357	-4.49278	7.02989e-06	9.56134e-05
ENSG00000145741.15	BTF3	7882.56	0.46813	0.104228	4.49142	7.07513e-06	9.61497e-05
ENSG00000156411.9	C14orf2	936.419	0.522521	0.116395	4.48922	7.14828e-06	9.70643e-05
ENSG00000104044.15	OCA2	1029.03	-0.84905	0.189212	-4.4873	7.21324e-06	9.78661e-05
ENSG00000282961.1	PRNCR1	14.1469	-3.00091	0.669278	-4.4838	7.33269e-06	9.94054e-05
ENSG00000116918.13	TSNAX	1219.22	0.564288	0.125877	4.48287	7.3647e-06	9.97576e-05
ENSG00000129422.14	MTUS1	1005.6	-0.49698	0.110919	-4.48056	7.44483e-06	0.000100761
ENSG00000177383.4	MAGEF1	813.272	0.586924	0.131002	4.48025	7.45547e-06	0.000100822
ENSG00000136940.13	PDCL	409.33	0.553539	0.123585	4.479	7.49919e-06	0.000101331
ENSG00000077984.5	CST7	193.036	-0.892936	0.199394	-4.47825	7.52587e-06	0.000101608
ENSG00000172572.6	PDE3A	9.9537	3.18484	0.711236	4.4779	7.53803e-06	0.00010169
ENSG00000072364.12	AFF4	5906.19	-0.479537	0.107107	-4.4772	7.56296e-06	0.000101943
ENSG00000108960.7	MMD	320.305	0.695959	0.155472	4.47642	7.59068e-06	0.000102233
ENSG00000139915.18	MDGA2	172.826	-0.779511	0.174192	-4.47501	7.64074e-06	0.000102824
ENSG00000103121.8	CMC2	742.276	-0.661761	0.14799	-4.47166	7.76153e-06	0.000104365
ENSG00000106803.9	SEC61B	608.516	0.779971	0.17444	4.47127	7.77559e-06	0.000104385
ENSG00000149100.12	EIF3M	3138.39	0.395988	0.0885616	4.47133	7.77355e-06	0.000104385
ENSG00000115363.13	EVA1A	165.516	-0.981745	0.219635	-4.4699	7.82579e-06	0.000104973
ENSG00000163938.16	GNL3	3220.01	0.507938	0.113644	4.46955	7.83848e-06	0.000104974
ENSG00000242574.8	HLA-DMB	393.035	0.572373	0.12806	4.46956	7.83795e-06	0.000104974
ENSG00000101871.14	MID1	5278.9	0.886431	0.198437	4.46706	7.93012e-06	0.000106115
ENSG00000170919.15	TPT1-AS1	128.161	1.0316	0.230963	4.46652	7.95031e-06	0.000106299
ENSG00000231074.8	HCG18	593.966	-0.525824	0.117748	-4.46568	7.98155e-06	0.000106631
ENSG00000144034.14	TPRKB	371.836	0.789448	0.176826	4.46454	8.02393e-06	0.000107025
ENSG00000153130.17	SCOC	1139.66	0.524422	0.117464	4.46455	8.02357e-06	0.000107025
ENSG00000131051.21	RBM39	5318.9	0.52782	0.118242	4.4639	8.04793e-06	0.000107258
ENSG00000169991.10	IFFO2	384.249	-0.494872	0.110922	-4.46146	8.14033e-06	0.000108402
ENSG00000144895.11	EIF2A	3311.46	0.414482	0.0929192	4.46067	8.17027e-06	0.000108714
ENSG00000116251.9	RPL22	2700.65	0.557306	0.125014	4.45796	8.27451e-06	0.000110012
ENSG00000111832.12	RWDD1	1178.11	0.710457	0.159449	4.4557	8.36192e-06	0.000111086
ENSG00000083123.14	BCKDHB	259.953	0.612702	0.137585	4.45326	8.45772e-06	0.000112268
ENSG00000103222.18	ABCC1	1018.97	-0.91295	0.205017	-4.45304	8.46633e-06	0.000112292
ENSG00000143772.9	ITPKB	414.739	-1.04748	0.235307	-4.45156	8.52486e-06	0.000112978
ENSG00000198258.10	UBL5	650.871	0.543421	0.122146	4.44894	8.62959e-06	0.000114275
ENSG00000145675.14	PIK3R1	1876.28	-0.542725	0.12206	-4.44639	8.7327e-06	0.000115548
ENSG00000092036.16	HAUS4	268.622	0.615316	0.138404	4.44578	8.75726e-06	0.00011578
ENSG00000171517.5	LPAR3	399.371	-0.634399	0.142726	-4.44488	8.79407e-06	0.000116174
ENSG00000196683.10	TOMM7	4405.15	0.715389	0.161092	4.44087	8.95967e-06	0.000118268
ENSG00000221890.2	NPTXR	98.0272	-1.46998	0.331057	-4.44026	8.98518e-06	0.00011851
ENSG00000272325.1	NUDT3	469.229	-0.558592	0.125848	-4.43862	9.05385e-06	0.000119321
ENSG00000225206.6	MIR137HG	38.9954	1.48838	0.335421	4.43734	9.1077e-06	0.000119935
ENSG00000165338.16	HECTD2	286.257	0.665478	0.149987	4.43691	9.12579e-06	0.000120078
ENSG00000065308.4	TRAM2	1390.14	0.561719	0.126664	4.43474	9.21853e-06	0.000121202
ENSG00000163536.12	SERPINI1	123.748	0.908069	0.204805	4.43381	9.25806e-06	0.000121625
ENSG00000267491.1	CTD-2373H9.5	25.9103	-1.8545	0.418421	-4.43215	9.32988e-06	0.000122471
ENSG00000112245.9	PTP4A1	2329.72	-0.904965	0.204358	-4.42833	9.49635e-06	0.000124558
ENSG00000090020.10	SLC9A1	90.5674	-1.5264	0.344732	-4.42777	9.52134e-06	0.000124787
ENSG00000102908.20	NFAT5	1001.01	-0.537199	0.121356	-4.42663	9.57162e-06	0.000125347
ENSG00000133704.9	IPO8	1279.62	-0.629281	0.142266	-4.42328	9.72139e-06	0.000127202
ENSG00000056998.18	GYG2	97.2822	-0.914334	0.206717	-4.42312	9.72867e-06	0.000127202
ENSG00000104164.10	BLOC1S6	1903.17	-0.507284	0.114732	-4.42148	9.80279e-06	0.00012807
ENSG00000075426.11	FOSL2	820.827	0.790474	0.178806	4.42085	9.83145e-06	0.000128343
ENSG00000196659.9	TTC30B	118.811	0.771724	0.174654	4.41857	9.93544e-06	0.000129599
ENSG00000114346.13	ECT2	4309.65	0.676968	0.153226	4.41811	9.95665e-06	0.000129773
ENSG00000152804.10	HHEX	41.5596	1.46096	0.330718	4.41752	9.98403e-06	0.000130028
ENSG00000168906.12	MAT2A	3985.26	-0.655612	0.148437	-4.41676	1.00193e-05	0.000130384
ENSG00000187498.14	COL4A1	1042.08	0.893334	0.202329	4.41526	1.00889e-05	0.000131187
ENSG00000165389.6	SPTSSA	1131.3	0.559927	0.126866	4.41354	1.01695e-05	0.000132132
ENSG00000104765.14	BNIP3L	2034.71	1.02062	0.231383	4.41094	1.02925e-05	0.000133625
ENSG00000229729.6	RP11-159G9.5	217.346	-0.794418	0.180118	-4.41053	1.03116e-05	0.000133768
ENSG00000232034.1	AC092168.2	88.4618	-1.37216	0.311216	-4.40903	1.03835e-05	0.000134491
ENSG00000126226.21	PCID2	1060.26	0.63449	0.143904	4.4091	1.03799e-05	0.000134491
ENSG00000143401.14	ANP32E	1640.29	-0.963229	0.218711	-4.40411	1.06218e-05	0.000137469
ENSG00000175040.5	CHST2	107.721	0.988451	0.224502	4.40286	1.06835e-05	0.00013816
ENSG00000115365.11	LANCL1	1907.04	-0.516833	0.117443	-4.40071	1.07898e-05	0.000139426
ENSG00000137154.12	RPS6	8133.44	0.712723	0.162033	4.39864	1.08932e-05	0.000140543
ENSG00000161791.13	FMNL3	682.002	-0.510543	0.116065	-4.39876	1.0887e-05	0.000140543
ENSG00000165495.15	PKNOX2	141.192	-0.818316	0.186078	-4.3977	1.09406e-05	0.000141045
ENSG00000173926.5	MARCH3	57.1626	1.07446	0.244394	4.39642	1.10051e-05	0.000141765
ENSG00000164961.15	KIAA0196	1134.19	-0.670569	0.152535	-4.39617	1.10179e-05	0.00014182
ENSG00000135002.11	RFK	601.743	0.534887	0.121728	4.39412	1.11222e-05	0.000143052
ENSG00000154188.9	ANGPT1	12.4124	2.69929	0.614367	4.39361	1.11486e-05	0.00014328
ENSG00000244586.1	WNT5A-AS1	8.9012	2.77391	0.631853	4.39012	1.13288e-05	0.000145483
ENSG00000237550.5	RPL9P9	864.517	0.726565	0.165532	4.38927	1.1373e-05	0.000145937
ENSG00000110911.14	SLC11A2	547.034	-0.574607	0.130961	-4.38761	1.14604e-05	0.000146946
ENSG00000105875.13	WDR91	650.216	-1.08077	0.246478	-4.38484	1.1607e-05	0.00014871
ENSG00000139318.7	DUSP6	844.65	0.652723	0.148967	4.38165	1.17782e-05	0.000150786
ENSG00000134265.12	NAPG	865.035	-0.397101	0.0906327	-4.38143	1.17903e-05	0.000150825
ENSG00000124120.10	TTPAL	787.671	-0.629572	0.143716	-4.38066	1.18321e-05	0.000151243
ENSG00000243317.7	C7orf73	363.018	-0.558297	0.12746	-4.38019	1.18576e-05	0.000151452
ENSG00000140534.13	TICRR	942.714	-0.435877	0.0996578	-4.37373	1.22139e-05	0.000155882
ENSG00000102738.7	MRPS31	371.521	0.530015	0.121202	4.37299	1.22554e-05	0.000156292
ENSG00000133131.14	MORC4	728.82	0.550415	0.125941	4.37043	1.24e-05	0.000158014
ENSG00000108175.16	ZMIZ1	543.141	-0.99302	0.227255	-4.36963	1.24457e-05	0.000158475
ENSG00000197121.14	PGAP1	425.596	-0.67166	0.153739	-4.36883	1.24913e-05	0.000158932
ENSG00000131242.15	RAB11FIP4	81.1615	-1.54543	0.35378	-4.36834	1.25193e-05	0.000159167
ENSG00000175063.16	UBE2C	870.832	0.47187	0.108066	4.36651	1.26249e-05	0.000160386
ENSG00000113140.10	SPARC	35460.5	0.53383	0.122292	4.3652	1.27007e-05	0.000161226
ENSG00000137872.15	SEMA6D	78.6293	1.21839	0.279237	4.36327	1.2813e-05	0.000162527
ENSG00000138642.14	HERC6	181.381	0.626135	0.143522	4.36265	1.28494e-05	0.000162863
ENSG00000166664.13	CHRFAM7A	33.1396	-1.49724	0.343215	-4.36238	1.28652e-05	0.00016294
ENSG00000144677.14	CTDSPL	709.945	-0.448005	0.102706	-4.36201	1.28873e-05	0.000163095
ENSG00000140006.11	WDR89	431.085	0.467136	0.107123	4.36074	1.29624e-05	0.00016392
ENSG00000104356.10	POP1	1859.99	-0.527084	0.120886	-4.3602	1.29947e-05	0.000164202
ENSG00000151552.11	QDPR	571.481	-1.08475	0.24882	-4.35959	1.30308e-05	0.000164409
ENSG00000136999.4	NOV	1628.21	-0.730885	0.167645	-4.35972	1.30227e-05	0.000164409
ENSG00000088756.12	ARHGAP28	85.585	-0.965946	0.221672	-4.35754	1.31534e-05	0.000165828
ENSG00000008294.20	SPAG9	6042.59	-0.378793	0.0870132	-4.35328	1.34113e-05	0.000168952
ENSG00000103160.11	HSDL1	646.75	-0.572174	0.131447	-4.35288	1.34361e-05	0.000169135
ENSG00000122591.11	FAM126A	4564.04	0.629253	0.144631	4.35074	1.35682e-05	0.000170668
ENSG00000224660.1	SH3BP5-AS1	377.85	-0.826298	0.189943	-4.35024	1.3599e-05	0.000170926
ENSG00000139719.9	VPS33A	190.213	-0.633998	0.145903	-4.34534	1.39058e-05	0.00017465
ENSG00000282057.1	RP4-621F18.2	11.3476	2.4857	0.572085	4.34498	1.39288e-05	0.000174806
ENSG00000083642.18	PDS5B	1101.79	-0.62851	0.144679	-4.34418	1.39795e-05	0.00017531
ENSG00000169519.20	METTL15	357.919	0.562879	0.129648	4.3416	1.41448e-05	0.000177249
ENSG00000162849.15	KIF26B	44.8675	1.42272	0.327935	4.33841	1.43516e-05	0.000179704
ENSG00000185010.13	F8	20.9605	1.69539	0.391027	4.33575	1.45266e-05	0.000181758
ENSG00000228203.6	RNF144A-AS1	88.0635	-0.955616	0.220458	-4.33469	1.45964e-05	0.000182218
ENSG00000164292.12	RHOBTB3	2508.24	0.499908	0.115319	4.335	1.45762e-05	0.000182218
ENSG00000012174.11	MBTPS2	837.957	-0.936942	0.216145	-4.33478	1.45904e-05	0.000182218
ENSG00000081014.10	AP4E1	1229.9	-0.545407	0.12583	-4.33446	1.46115e-05	0.00018227
ENSG00000137819.13	PAQR5	272.192	0.553476	0.127703	4.33409	1.46363e-05	0.000182442
ENSG00000279417.1	RP11-382B18.1	16.5398	-2.364	0.545746	-4.33168	1.47975e-05	0.000184312
ENSG00000152518.6	ZFP36L2	335.956	-0.667527	0.154204	-4.32885	1.49893e-05	0.000186561
ENSG00000233695.2	GAS6-AS1	77.9393	-1.16979	0.270403	-4.32611	1.51769e-05	0.000188754
ENSG00000134970.13	TMED7	4385.08	0.488298	0.112897	4.32516	1.52425e-05	0.000189427
ENSG00000164180.13	TMEM161B	1240.54	-0.601786	0.139244	-4.32182	1.54747e-05	0.00019217
ENSG00000111412.5	C12orf49	1605.04	-0.38846	0.0898898	-4.32151	1.54962e-05	0.000192293
ENSG00000136104.18	RNASEH2B	514.239	0.653642	0.151331	4.31928	1.56536e-05	0.0001941
ENSG00000159202.17	UBE2Z	1683.8	-0.399094	0.0924414	-4.31727	1.57973e-05	0.000195735
ENSG00000205659.10	LIN52	306.268	0.827073	0.191608	4.31648	1.58536e-05	0.000196286
ENSG00000196782.12	MAML3	242.227	0.628009	0.145528	4.31537	1.59335e-05	0.000197128
ENSG00000116679.15	IVNS1ABP	3557.75	-0.499579	0.115785	-4.3147	1.59819e-05	0.000197579
ENSG00000171943.11	SRGAP2C	524.761	0.506844	0.117477	4.31441	1.60028e-05	0.00019769
ENSG00000163001.11	CFAP36	483.783	0.640492	0.148506	4.3129	1.61128e-05	0.000198862
ENSG00000135250.16	SRPK2	1419.45	-0.430145	0.0997375	-4.31278	1.61217e-05	0.000198862
ENSG00000250786.1	SNHG18	158.331	0.669222	0.155215	4.31159	1.62085e-05	0.000199785
ENSG00000169131.10	ZNF354A	263.761	0.563293	0.130691	4.3101	1.63178e-05	0.000200982
ENSG00000065526.10	SPEN	1895.21	-0.55301	0.128325	-4.30946	1.63653e-05	0.000201417
ENSG00000105186.14	ANKRD27	1385.97	-0.705408	0.16395	-4.30257	1.68831e-05	0.000207635
ENSG00000170144.18	HNRNPA3	2362.42	-0.604594	0.140568	-4.30107	1.69976e-05	0.000208889
ENSG00000273295.1	AP000350.5	47.8332	-1.22987	0.285977	-4.3006	1.70337e-05	0.000209177
ENSG00000131507.10	NDFIP1	2105.94	-0.497731	0.115742	-4.30035	1.70527e-05	0.000209255
ENSG00000182197.10	EXT1	1114.69	0.648872	0.150928	4.29922	1.714e-05	0.000210171
ENSG00000144591.18	GMPPA	290.54	0.82364	0.191691	4.29671	1.73348e-05	0.000212403
ENSG00000138604.9	GLCE	995.004	0.454873	0.105933	4.29397	1.75502e-05	0.000214884
ENSG00000205730.6	ITPRIPL2	2068.8	-0.508424	0.118419	-4.29344	1.75929e-05	0.000215247
ENSG00000073711.10	PPP2R3A	1118.04	0.471341	0.109791	4.29308	1.76209e-05	0.000215272
ENSG00000136478.7	TEX2	1870.3	-0.452924	0.105498	-4.29321	1.76112e-05	0.000215272
ENSG00000173812.10	EIF1	1964.64	-0.915479	0.213398	-4.29	1.78674e-05	0.000218121
ENSG00000187140.5	FOXD3	26.4349	1.72568	0.402295	4.28958	1.79008e-05	0.000218368
ENSG00000137203.10	TFAP2A	754.889	-0.603792	0.140816	-4.28781	1.80441e-05	0.000219856
ENSG00000092010.14	PSME1	806.875	0.445548	0.103912	4.28775	1.80493e-05	0.000219856
ENSG00000143067.4	ZNF697	1773.44	-0.49013	0.114331	-4.28692	1.81168e-05	0.000220426
ENSG00000087842.10	PIR	1623.2	-0.537681	0.125426	-4.28685	1.81227e-05	0.000220426
ENSG00000113739.10	STC2	526.261	0.717399	0.167519	4.28248	1.8482e-05	0.000224632
ENSG00000213090.2	AC007256.5	31.1568	-1.52823	0.356982	-4.28097	1.86078e-05	0.000225995
ENSG00000139370.10	SLC15A4	726.684	-1.03786	0.242455	-4.28061	1.86381e-05	0.000226197
ENSG00000077585.13	GPR137B	1239.46	-0.656013	0.153287	-4.27963	1.87206e-05	0.000226761
ENSG00000176749.8	CDK5R1	165.875	-0.683581	0.159724	-4.27977	1.87086e-05	0.000226761
ENSG00000239672.7	NME1	1913.79	0.464699	0.108586	4.27957	1.87256e-05	0.000226761
ENSG00000172061.8	LRRC15	29.6359	1.43545	0.335437	4.27936	1.8743e-05	0.000226806
ENSG00000131389.16	SLC6A6	3919.64	-0.811198	0.189641	-4.27754	1.88971e-05	0.000228324
ENSG00000221914.8	PPP2R2A	1083.78	-0.515542	0.120527	-4.27739	1.89098e-05	0.000228324
ENSG00000276337.1	RP11-106D4.2	12.3781	-2.75106	0.643161	-4.2774	1.89093e-05	0.000228324
ENSG00000118432.12	CNR1	18.9862	1.83465	0.429025	4.27633	1.89999e-05	0.000229244
ENSG00000171033.12	PKIA	77.1955	1.20826	0.282562	4.27608	1.90214e-05	0.000229337
ENSG00000058056.8	USP13	1204.05	-0.434954	0.101734	-4.27541	1.90783e-05	0.000229855
ENSG00000138593.8	SECISBP2L	2204.58	0.461517	0.107961	4.27486	1.91258e-05	0.000230261
ENSG00000143751.9	SDE2	1208.55	0.469787	0.109937	4.27324	1.92653e-05	0.000231772
ENSG00000235859.5	AC006978.6	65.6043	-1.15945	0.271748	-4.26664	1.98436e-05	0.000238555
ENSG00000160710.15	ADAR	3690.11	-0.372608	0.0874066	-4.26292	2.01769e-05	0.000242387
ENSG00000163297.16	ANTXR2	243.102	0.630566	0.147929	4.26261	2.02049e-05	0.000242546
ENSG00000156831.7	NSMCE2	301.285	0.593823	0.139398	4.25991	2.04507e-05	0.00024532
ENSG00000135677.10	GNS	3437.83	-0.403959	0.0948744	-4.25782	2.06427e-05	0.000247443
ENSG00000131437.15	KIF3A	642.273	-0.605142	0.142233	-4.25458	2.09445e-05	0.00025088
ENSG00000082781.11	ITGB5	2149.03	0.830439	0.195238	4.25347	2.10479e-05	0.000251936
ENSG00000086758.15	HUWE1	6088.45	-0.365041	0.0858377	-4.25269	2.11214e-05	0.000252634
ENSG00000178177.14	LCORL	627.597	-0.652181	0.153383	-4.25198	2.11888e-05	0.000253257
ENSG00000076555.15	ACACB	181.273	-1.37484	0.323758	-4.2465	2.17139e-05	0.000259346
ENSG00000197818.11	SLC9A8	194.059	-0.590128	0.139021	-4.24489	2.18701e-05	0.000261023
ENSG00000152270.8	PDE3B	561.308	-0.61789	0.145647	-4.24239	2.21155e-05	0.000263762
ENSG00000066032.18	CTNNA2	50.5558	1.09583	0.258442	4.24015	2.23367e-05	0.000266209
ENSG00000221995.5	TIAF1	37.0936	-1.58262	0.373404	-4.23837	2.25145e-05	0.000268135
ENSG00000090339.8	ICAM1	244.573	-1.44155	0.340234	-4.23694	2.2659e-05	0.000269662
ENSG00000122870.11	BICC1	811.021	-0.55409	0.130795	-4.23633	2.27204e-05	0.000270199
ENSG00000222041.10	LINC00152	155.058	0.747763	0.176522	4.2361	2.27436e-05	0.00027028
ENSG00000170088.13	TMEM192	951.959	-0.564049	0.133172	-4.23549	2.28055e-05	0.000270821
ENSG00000167186.10	COQ7	379.94	0.539982	0.127496	4.23529	2.28254e-05	0.000270864
ENSG00000104833.10	TUBB4A	39.0089	-1.57504	0.371905	-4.23505	2.28496e-05	0.000270957
ENSG00000139697.11	SBNO1	2650.39	-0.396316	0.0936	-4.23414	2.29428e-05	0.000271867
ENSG00000197102.10	DYNC1H1	8631.82	-0.661089	0.156145	-4.23382	2.29754e-05	0.000272059
ENSG00000054598.6	FOXC1	212.667	0.778501	0.18395	4.23214	2.31477e-05	0.000273903
ENSG00000123836.14	PFKFB2	2048.51	-0.870765	0.205807	-4.23097	2.32685e-05	0.00027494
ENSG00000101189.6	MRGBP	369.166	-0.930993	0.220036	-4.2311	2.32551e-05	0.00027494
ENSG00000149636.15	DSN1	928.49	0.531021	0.125648	4.22624	2.37628e-05	0.000280581
ENSG00000070614.14	NDST1	2523.37	-0.796745	0.188531	-4.22608	2.37798e-05	0.000280581
ENSG00000124370.10	MCEE	105.069	0.748404	0.177103	4.22581	2.38078e-05	0.000280712
ENSG00000135457.9	TFCP2	419.793	-0.565676	0.133915	-4.22414	2.39854e-05	0.000282604
ENSG00000167881.14	SRP68	2131.5	-0.634098	0.150144	-4.22327	2.40779e-05	0.000283493
ENSG00000166200.14	COPS2	2472.32	0.474647	0.11244	4.22134	2.42849e-05	0.000285727
ENSG00000164951.15	PDP1	3027.44	0.499871	0.118442	4.22041	2.43861e-05	0.000286715
ENSG00000143543.14	JTB	926.774	0.572766	0.135793	4.21795	2.46536e-05	0.000289654
ENSG00000146376.10	ARHGAP18	829.488	0.479553	0.113704	4.21755	2.46975e-05	0.000289964
ENSG00000137962.12	ARHGAP29	81.5804	1.17075	0.277631	4.21694	2.47638e-05	0.000290537
ENSG00000154217.14	PITPNC1	365.268	0.695332	0.16491	4.21644	2.48192e-05	0.00029098
ENSG00000107554.15	DNMBP	402.924	0.453598	0.107626	4.21457	2.50259e-05	0.000293196
ENSG00000113300.11	CNOT6	1242.46	-0.612845	0.145443	-4.21363	2.51295e-05	0.000294202
ENSG00000085224.20	ATRX	2039.74	-0.575593	0.136645	-4.21234	2.52741e-05	0.000295686
ENSG00000260941.1	LINC00622	199.195	-0.792627	0.18822	-4.21118	2.54045e-05	0.000296792
ENSG00000102098.17	SCML2	126.119	1.10881	0.2633	4.21121	2.54003e-05	0.000296792
ENSG00000197780.9	TAF13	568.463	0.775752	0.184277	4.2097	2.55712e-05	0.000298529
ENSG00000174007.7	CEP19	113.017	0.84904	0.201729	4.2088	2.56725e-05	0.00029929
ENSG00000108946.14	PRKAR1A	14947.9	0.327429	0.0777962	4.20881	2.56721e-05	0.00029929
ENSG00000198836.8	OPA1	7768.01	-0.447732	0.106446	-4.2062	2.59702e-05	0.000302548
ENSG00000004846.16	ABCB5	173.994	-1.3042	0.310172	-4.20476	2.61357e-05	0.000304261
ENSG00000117707.15	PROX1	50.8527	-1.37713	0.327549	-4.20435	2.61833e-05	0.000304602
ENSG00000100129.17	EIF3L	3053.93	0.399305	0.0950179	4.20242	2.64079e-05	0.000306904
ENSG00000004961.14	HCCS	842.137	0.521476	0.124092	4.20233	2.64183e-05	0.000306904
ENSG00000106771.12	TMEM245	3012.59	-0.588164	0.14009	-4.19848	2.68715e-05	0.000311951
ENSG00000181038.13	METTL23	874.523	0.479233	0.114156	4.19806	2.69208e-05	0.000312304
ENSG00000265808.3	SEC22B	938.784	0.715619	0.17051	4.19693	2.70563e-05	0.000313656
ENSG00000188856.6	RPSAP47	136.068	0.917789	0.218919	4.19236	2.76064e-05	0.000319809
ENSG00000228624.7	RP3-399L15.3	27.346	1.3266	0.316572	4.1905	2.78344e-05	0.000322225
ENSG00000013392.7	RWDD2A	96.3692	0.81431	0.194374	4.18939	2.79702e-05	0.000323571
ENSG00000175175.5	PPM1E	202.603	0.715422	0.170815	4.18828	2.81076e-05	0.000324934
ENSG00000115677.16	HDLBP	8728.58	0.546133	0.130467	4.18599	2.83925e-05	0.000327999
ENSG00000136866.13	ZFP37	142.363	0.710876	0.169923	4.18352	2.87031e-05	0.000331355
ENSG00000101104.12	PABPC1L	164.606	-1.10306	0.263689	-4.18317	2.87467e-05	0.000331629
ENSG00000119396.10	RAB14	2021.79	-0.557841	0.133366	-4.18278	2.87961e-05	0.000331967
ENSG00000080345.17	RIF1	6110.22	-0.608561	0.145561	-4.1808	2.90481e-05	0.000334411
ENSG00000072041.16	SLC6A15	975.37	-0.379452	0.0907606	-4.1808	2.90485e-05	0.000334411
ENSG00000063046.17	EIF4B	8149.09	0.442566	0.105872	4.18018	2.91283e-05	0.000335096
ENSG00000120708.16	TGFBI	1150.24	1.422	0.340199	4.17989	2.91653e-05	0.000335289
ENSG00000241127.7	YAE1D1	338.651	0.572127	0.136911	4.17883	2.93011e-05	0.000336384
ENSG00000181222.14	POLR2A	487.736	-1.49652	0.358107	-4.17899	2.92811e-05	0.000336384
ENSG00000163788.13	SNRK	776.106	0.441835	0.105744	4.17835	2.93637e-05	0.000336443
ENSG00000123349.13	PFDN5	1168.48	0.560295	0.134096	4.17832	2.93672e-05	0.000336443
ENSG00000198176.12	TFDP1	1420.34	0.494492	0.118344	4.17844	2.93516e-05	0.000336443
ENSG00000105991.7	HOXA1	69.518	0.956061	0.228829	4.17805	2.94017e-05	0.000336606
ENSG00000047365.11	ARAP2	503.223	-0.509941	0.122077	-4.17721	2.95107e-05	0.00033762
ENSG00000175727.13	MLXIP	734.013	-0.950194	0.227587	-4.17509	2.97872e-05	0.000340548
ENSG00000083520.14	DIS3	1979.88	0.48592	0.116491	4.17132	3.02836e-05	0.000345985
ENSG00000102547.18	CAB39L	152.7	-0.64676	0.155064	-4.17092	3.03375e-05	0.000346361
ENSG00000056972.18	TRAF3IP2	488.883	-0.630517	0.151179	-4.17067	3.03704e-05	0.000346498
ENSG00000068438.14	FTSJ1	399.362	0.599568	0.14384	4.16831	3.06868e-05	0.000349867
ENSG00000153140.8	CETN3	575.342	0.562228	0.134891	4.168	3.07278e-05	0.000350094
ENSG00000171262.11	FAM98B	409.359	-0.702625	0.168596	-4.1675	3.07961e-05	0.000350631
ENSG00000167767.13	KRT80	38.176	1.40064	0.336108	4.16724	3.08307e-05	0.000350784
ENSG00000145740.18	SLC30A5	2301.19	0.425892	0.102214	4.16668	3.09064e-05	0.000351404
ENSG00000171094.15	ALK	36.8087	-1.29553	0.311077	-4.16468	3.11792e-05	0.000354262
ENSG00000112874.9	NUDT12	433.814	0.518519	0.124571	4.16245	3.14854e-05	0.000357496
ENSG00000164096.12	C4orf3	487.291	0.621466	0.149364	4.16075	3.17206e-05	0.000359789
ENSG00000212907.2	MT-ND4L	2919.45	-1.02371	0.246045	-4.16068	3.17308e-05	0.000359789
ENSG00000006327.13	TNFRSF12A	403.622	0.528768	0.127127	4.15937	3.19129e-05	0.000361607
ENSG00000166794.4	PPIB	2925.4	0.448681	0.107887	4.1588	3.19919e-05	0.000362254
ENSG00000153989.7	NUS1	1159.76	-0.62481	0.150255	-4.15833	3.2058e-05	0.000362507
ENSG00000118503.14	TNFAIP3	564.807	-1.25961	0.30291	-4.15836	3.20536e-05	0.000362507
ENSG00000143995.19	MEIS1	120.038	0.842316	0.202575	4.15805	3.20973e-05	0.000362704
ENSG00000132463.13	GRSF1	3718.12	-0.38435	0.0924417	-4.15775	3.21394e-05	0.000362932
ENSG00000112062.10	MAPK14	979.747	0.468632	0.112721	4.15744	3.21833e-05	0.00036315
ENSG00000176148.15	TCP11L1	420.371	0.572654	0.137747	4.1573	3.22025e-05	0.00036315
ENSG00000100485.11	SOS2	1353.77	0.454068	0.10923	4.15699	3.22467e-05	0.0003634
ENSG00000009694.13	TENM1	20.3392	1.8074	0.434943	4.15549	3.24592e-05	0.000365547
ENSG00000106638.15	TBL2	702.152	0.421693	0.101606	4.15027	3.32078e-05	0.000373723
ENSG00000170100.13	ZNF778	436.347	-0.522518	0.126022	-4.14623	3.37992e-05	0.000380121
ENSG00000258012.1	RP11-603K19.1	22.8963	-1.68166	0.405655	-4.14555	3.39004e-05	0.000381
ENSG00000147475.14	ERLIN2	921.206	-0.432323	0.104365	-4.14242	3.43654e-05	0.000385964
ENSG00000221988.12	PPT2	273.464	0.623435	0.150526	4.14172	3.44716e-05	0.000386555
ENSG00000198673.10	FAM19A2	37.0095	1.32646	0.320255	4.14189	3.44455e-05	0.000386555
ENSG00000100731.15	PCNX	2132.21	-0.360743	0.087102	-4.14161	3.4488e-05	0.000386555
ENSG00000049245.12	VAMP3	1449.85	0.448897	0.108398	4.14119	3.45508e-05	0.000386997
ENSG00000185950.8	IRS2	2094.6	0.443603	0.107132	4.1407	3.46245e-05	0.000387561
ENSG00000149970.14	CNKSR2	238.079	0.618089	0.149336	4.13891	3.48955e-05	0.00039033
ENSG00000145439.11	CBR4	558.038	0.61129	0.14784	4.13482	3.55235e-05	0.000397087
ENSG00000166963.12	MAP1A	37.856	-1.27975	0.309566	-4.13401	3.56483e-05	0.000398213
ENSG00000121741.16	ZMYM2	1593.84	-0.500274	0.121047	-4.13287	3.58254e-05	0.000399921
ENSG00000176171.11	BNIP3	1106.75	1.28524	0.311223	4.12963	3.63347e-05	0.000405334
ENSG00000148158.16	SNX30	2596.82	-0.359888	0.0871548	-4.1293	3.63873e-05	0.000405648
ENSG00000141446.10	ESCO1	1014.4	-0.500052	0.121117	-4.12866	3.64876e-05	0.000406492
ENSG00000166681.13	NGFRAP1	737.783	0.457867	0.110954	4.12664	3.681e-05	0.000409808
ENSG00000211455.7	STK38L	702.746	-0.512898	0.124296	-4.12644	3.68426e-05	0.000409895
ENSG00000233237.6	LINC00472	66.3686	1.19304	0.289163	4.12585	3.69364e-05	0.000410664
ENSG00000102699.5	PARP4	1794.82	-0.372001	0.0901711	-4.1255	3.69937e-05	0.000411025
ENSG00000082512.14	TRAF5	551.847	-0.412398	0.100016	-4.12332	3.73452e-05	0.000414485
ENSG00000165449.11	SLC16A9	305.286	0.816908	0.198122	4.12326	3.73552e-05	0.000414485
ENSG00000111801.15	BTN3A3	143.233	0.649231	0.157618	4.11901	3.80501e-05	0.000421913
ENSG00000110344.9	UBE4A	1778.17	-0.47936	0.116428	-4.11721	3.83484e-05	0.000424936
ENSG00000143842.14	SOX13	241.766	-0.955792	0.232265	-4.11509	3.87031e-05	0.000428448
ENSG00000153774.8	CFDP1	346.175	0.690554	0.167814	4.11501	3.87171e-05	0.000428448
ENSG00000005020.12	SKAP2	1661.05	0.362542	0.0881168	4.11433	3.88304e-05	0.000429415
ENSG00000010017.12	RANBP9	707.57	-0.656697	0.15963	-4.11388	3.89068e-05	0.000429973
ENSG00000153250.17	RBMS1	1310.65	0.536923	0.130568	4.1122	3.91914e-05	0.00043283
ENSG00000183475.12	ASB7	476.359	0.484173	0.117752	4.1118	3.92593e-05	0.000433291
ENSG00000179119.14	SPTY2D1	819.033	0.558628	0.135886	4.111	3.93944e-05	0.000434493
ENSG00000175348.10	TMEM9B	491.015	-0.696471	0.169474	-4.1096	3.96343e-05	0.000436471
ENSG00000198431.15	TXNRD1	8784.57	0.516157	0.125601	4.10949	3.96528e-05	0.000436471
ENSG00000120688.8	WBP4	336.636	0.691447	0.168249	4.10968	3.96211e-05	0.000436471
ENSG00000278540.4	ACACA	2774.89	-0.473041	0.115157	-4.10779	3.99456e-05	0.00043911
ENSG00000167380.16	ZNF226	230.117	0.714266	0.173875	4.10792	3.99238e-05	0.00043911
ENSG00000236671.7	PRKG1-AS1	21.4237	1.58372	0.385556	4.10761	3.99768e-05	0.000439161
ENSG00000135316.17	SYNCRIP	4896.49	-0.644848	0.156996	-4.10741	4.00128e-05	0.000439266
ENSG00000118096.7	IFT46	260.916	0.574062	0.139793	4.10653	4.01649e-05	0.000440644
ENSG00000136275.10	C7orf69	52.5913	-1.15081	0.28032	-4.10533	4.03738e-05	0.000442643
ENSG00000146247.13	PHIP	3119.88	-0.438683	0.1069	-4.10368	4.06626e-05	0.000445514
ENSG00000173517.10	PEAK1	905.114	-0.42963	0.104702	-4.10335	4.07203e-05	0.000445851
ENSG00000134982.16	APC	4771.53	-0.592485	0.144399	-4.10311	4.07641e-05	0.000446036
ENSG00000028203.17	VEZT	750.531	-0.497588	0.121296	-4.10227	4.0912e-05	0.000447064
ENSG00000224689.7	ZNF812	12.7831	2.37687	0.579396	4.10231	4.09038e-05	0.000447064
ENSG00000142192.20	APP	4757.33	-0.393586	0.0959481	-4.10207	4.09478e-05	0.00044716
ENSG00000116991.10	SIPA1L2	1303.31	0.448976	0.109472	4.10129	4.10861e-05	0.000448375
ENSG00000109184.14	DCUN1D4	851.978	-0.549114	0.133964	-4.09897	4.15e-05	0.000452593
ENSG00000100916.13	BRMS1L	235.61	-0.621415	0.151707	-4.09616	4.20064e-05	0.000457814
ENSG00000189337.15	KAZN	144.032	-0.724102	0.17679	-4.09584	4.20641e-05	0.000458142
ENSG00000116922.14	C1orf109	372.473	0.551673	0.134711	4.09522	4.21768e-05	0.000458766
ENSG00000076248.10	UNG	594.385	-0.862388	0.210583	-4.09525	4.21712e-05	0.000458766
ENSG00000137449.15	CPEB2	349.653	-0.677694	0.165494	-4.09499	4.22188e-05	0.000458922
ENSG00000260257.2	RP5-1085F17.3	186.778	-0.589805	0.144061	-4.09413	4.23759e-05	0.000460327
ENSG00000142552.7	RCN3	26.1835	2.3413	0.571941	4.09361	4.24713e-05	0.000461061
ENSG00000109332.19	UBE2D3	3692.39	-0.532009	0.12998	-4.09299	4.25839e-05	0.000461679
ENSG00000119314.15	PTBP3	4228.1	-0.512894	0.125309	-4.09304	4.2576e-05	0.000461679
ENSG00000079263.18	SP140	25.8661	-1.9658	0.480386	-4.09213	4.27438e-05	0.000463109
ENSG00000215717.5	TMEM167B	494.813	0.614764	0.150262	4.09129	4.28983e-05	0.000464479
ENSG00000197265.8	GTF2E2	662.447	0.551498	0.134805	4.09108	4.29361e-05	0.000464585
ENSG00000198169.8	ZNF251	70.5971	0.923825	0.225871	4.09006	4.31271e-05	0.000466347
ENSG00000188467.10	SLC24A5	109.203	-1.12724	0.275714	-4.08843	4.34299e-05	0.000469315
ENSG00000137145.20	DENND4C	862.524	-0.508471	0.124441	-4.08605	4.38785e-05	0.000473853
ENSG00000111328.6	CDK2AP1	659.003	0.498772	0.122131	4.08389	4.42872e-05	0.000477956
ENSG00000129625.12	REEP5	1550.44	-0.491414	0.120341	-4.08352	4.43594e-05	0.000478423
ENSG00000198586.13	TLK1	744.934	-0.761101	0.186428	-4.08254	4.45471e-05	0.000480135
ENSG00000151892.14	GFRA1	24.9025	2.16901	0.531539	4.08062	4.4915e-05	0.000483786
ENSG00000157890.17	MEGF11	54.6846	-1.25976	0.308881	-4.07846	4.53341e-05	0.000487983
ENSG00000136261.14	BZW2	4921.97	-0.340288	0.0834434	-4.07807	4.5412e-05	0.000488504
ENSG00000181004.9	BBS12	113.235	0.751963	0.184415	4.07756	4.55099e-05	0.000489238
ENSG00000117614.9	SYF2	538.425	0.516176	0.126604	4.0771	4.55999e-05	0.000489571
ENSG00000134250.17	NOTCH2	3191.78	-0.465257	0.114112	-4.07721	4.55792e-05	0.000489571
ENSG00000148484.17	RSU1	744.885	0.528766	0.129766	4.07477	4.6059e-05	0.00049418
ENSG00000102763.15	VWA8	1165.29	-0.555882	0.136461	-4.07355	4.63025e-05	0.000496471
ENSG00000172428.10	MYEOV2	243.598	0.759829	0.186706	4.06966	4.70822e-05	0.000504178
ENSG00000102781.13	KATNAL1	1516.56	0.578326	0.142104	4.06974	4.70647e-05	0.000504178
ENSG00000118454.12	ANKRD13C	755.669	0.571918	0.140596	4.06781	4.7458e-05	0.000507874
ENSG00000076108.11	BAZ2A	947.361	-0.83941	0.206515	-4.06465	4.81047e-05	0.000514143
ENSG00000141664.9	ZCCHC2	508.797	-0.613596	0.150959	-4.06464	4.81059e-05	0.000514143
ENSG00000091542.8	ALKBH5	757.102	0.451495	0.111091	4.06418	4.82019e-05	0.000514838
ENSG00000118515.11	SGK1	8296.98	-0.294236	0.0724229	-4.06276	4.84969e-05	0.000517654
ENSG00000166710.17	B2M	8057.35	0.358046	0.0881355	4.06245	4.85595e-05	0.000517989
ENSG00000151239.13	TWF1	2082.24	-0.577734	0.142228	-4.06202	4.86502e-05	0.000518622
ENSG00000253522.3	MIR3142HG	1657.56	-0.654261	0.161151	-4.05992	4.90886e-05	0.000522959
ENSG00000234741.7	GAS5	3732.71	0.444336	0.109459	4.05938	4.92039e-05	0.000523514
ENSG00000118777.10	ABCG2	152.501	0.83487	0.20566	4.05947	4.91833e-05	0.000523514
ENSG00000158555.14	GDPD5	88.0902	-1.74475	0.429873	-4.05875	4.9336e-05	0.000524583
ENSG00000158164.6	TMSB15A	55.5816	1.05025	0.258781	4.05846	4.93972e-05	0.000524897
ENSG00000134684.10	YARS	2154.44	-0.429793	0.10603	-4.0535	5.04559e-05	0.000535803
ENSG00000233817.1	RP11-168K11.3	23.6067	1.52692	0.376968	4.05053	5.11016e-05	0.000542312
ENSG00000163565.18	IFI16	2635.26	-0.818289	0.20214	-4.04814	5.16264e-05	0.000547531
ENSG00000250116.2	RP11-417F21.1	27.1244	-1.49832	0.37042	-4.04493	5.2339e-05	0.000554733
ENSG00000121057.12	AKAP1	935.585	-0.548023	0.135565	-4.04251	5.28815e-05	0.000559767
ENSG00000157554.18	ERG	152.544	-0.911464	0.225467	-4.04257	5.28688e-05	0.000559767
ENSG00000085365.17	SCAMP1	1419.06	0.420491	0.10404	4.04162	5.30838e-05	0.00056155
ENSG00000133393.12	FOPNL	976.579	0.541022	0.133889	4.04083	5.32632e-05	0.000563088
ENSG00000145147.19	SLIT2	51.2622	1.42911	0.353701	4.04044	5.3351e-05	0.000563656
ENSG00000115129.13	TP53I3	92.1618	0.851321	0.210816	4.03821	5.38601e-05	0.000568309
ENSG00000120526.10	NUDCD1	990.72	0.503183	0.124604	4.03826	5.385e-05	0.000568309
ENSG00000139433.9	GLTP	332.401	0.519837	0.128768	4.03699	5.41413e-05	0.000570914
ENSG00000090520.10	DNAJB11	3518.03	0.604727	0.149803	4.0368	5.41846e-05	0.000571007
ENSG00000144597.13	EAF1	611.631	-0.597714	0.148112	-4.03555	5.44755e-05	0.000573633
ENSG00000160299.16	PCNT	721.215	-0.466045	0.115488	-4.03543	5.45031e-05	0.000573633
ENSG00000138386.16	NAB1	516.195	0.584101	0.144759	4.03498	5.46058e-05	0.000574349
ENSG00000083544.13	TDRD3	1950.89	-0.525175	0.130274	-4.03132	5.54644e-05	0.00058301
ENSG00000109956.12	B3GAT1	327.106	-0.764384	0.189657	-4.03034	5.56954e-05	0.00058493
ENSG00000206052.10	DOK6	43.4497	1.3313	0.330327	4.03025	5.57177e-05	0.00058493
ENSG00000144560.13	VGLL4	356.973	0.781532	0.193938	4.02979	5.58257e-05	0.000585692
ENSG00000119943.10	PYROXD2	53.6237	-1.19881	0.297542	-4.02904	5.60042e-05	0.000587193
ENSG00000137168.7	PPIL1	731.233	0.641755	0.159344	4.02749	5.63744e-05	0.000590701
ENSG00000170425.3	ADORA2B	181.157	-0.605086	0.15025	-4.02721	5.64433e-05	0.000591049
ENSG00000255090.5	MIR100HG	29.2082	1.67218	0.415288	4.02655	5.6602e-05	0.000592337
ENSG00000125952.18	MAX	475.831	0.476701	0.118395	4.02634	5.66506e-05	0.000592471
ENSG00000026103.19	FAS	90.999	1.09937	0.273117	4.02528	5.69075e-05	0.000594782
ENSG00000136938.8	ANP32B	702.893	-0.960977	0.238763	-4.02482	5.70191e-05	0.000595573
ENSG00000140948.11	ZCCHC14	1445.91	-1.02927	0.255846	-4.02303	5.74544e-05	0.000599741
ENSG00000172469.14	MANEA	763.044	0.741016	0.184234	4.02216	5.76678e-05	0.00060159
ENSG00000139726.10	DENR	1377.07	-0.750797	0.186672	-4.022	5.77053e-05	0.000601602
ENSG00000134532.15	SOX5	313.908	0.754202	0.187542	4.02152	5.78248e-05	0.000602469
ENSG00000278709.1	NKILA	35.3914	1.38249	0.343956	4.01938	5.83503e-05	0.000607562
ENSG00000172339.9	ALG14	173.155	0.685147	0.170481	4.01891	5.84668e-05	0.000608393
ENSG00000143162.7	CREG1	716.465	0.495236	0.12324	4.01845	5.85812e-05	0.0006092
ENSG00000186132.14	C2orf76	64.9754	0.936173	0.233039	4.01724	5.88832e-05	0.000611898
ENSG00000124486.12	USP9X	6416.93	-0.358275	0.089187	-4.01712	5.89145e-05	0.000611898
ENSG00000133313.14	CNDP2	1073.38	-0.639299	0.159216	-4.01529	5.93726e-05	0.000616269
ENSG00000100410.7	PHF5A	690.104	0.459315	0.114443	4.01347	5.98325e-05	0.000620655
ENSG00000143469.16	SYT14	267.145	-0.81909	0.204106	-4.01306	5.99358e-05	0.000621337
ENSG00000221909.2	FAM200A	158.037	0.766589	0.191083	4.01182	6.02521e-05	0.000624225
ENSG00000149503.12	INCENP	829.548	-0.70457	0.175645	-4.01133	6.03788e-05	0.000625147
ENSG00000187187.13	ZNF546	101.232	0.762138	0.190056	4.01007	6.07011e-05	0.000628091
ENSG00000161921.14	CXCL16	20.3681	1.61661	0.403179	4.00966	6.08059e-05	0.000628784
ENSG00000052723.11	SIKE1	918.139	-0.514603	0.128347	-4.00948	6.08531e-05	0.000628878
ENSG00000163803.12	PLB1	137.679	-1.34123	0.334546	-4.00911	6.09475e-05	0.000629461
ENSG00000068028.17	RASSF1	110.493	0.7822	0.195122	4.00877	6.10358e-05	0.000629588
ENSG00000112276.13	BVES	739.769	0.728086	0.181617	4.00891	6.10006e-05	0.000629588
ENSG00000115828.15	QPCT	1566.39	-0.484889	0.1211	-4.00402	6.22742e-05	0.000641963
ENSG00000276855.1	CTD-3157E16.2	73.0333	0.960029	0.239908	4.00165	6.2903e-05	0.000648042
ENSG00000123124.13	WWP1	836.699	-0.702796	0.175664	-4.00079	6.31321e-05	0.000649998
ENSG00000280128.1	XXbac-BPG283O16.9	199.332	-0.588274	0.147064	-4.00011	6.33122e-05	0.000651447
ENSG00000168491.9	CCDC110	13.0677	1.99802	0.499545	3.99968	6.34281e-05	0.000652235
ENSG00000128791.11	TWSG1	1398.73	0.42988	0.107493	3.99916	6.3568e-05	0.000653268
ENSG00000119139.16	TJP2	479.483	0.603427	0.150968	3.99705	6.41363e-05	0.000658699
ENSG00000258657.5	RP11-104E19.1	115.904	-0.907513	0.227096	-3.99617	6.43756e-05	0.000660748
ENSG00000181090.17	EHMT1	267.538	-0.644201	0.161223	-3.99571	6.45015e-05	0.00066163
ENSG00000174808.11	BTC	11.602	2.07148	0.518574	3.99457	6.48116e-05	0.000664399
ENSG00000186298.11	PPP1CC	4353.8	0.703141	0.176052	3.99395	6.49823e-05	0.000665737
ENSG00000196159.11	FAT4	247.297	1.08585	0.271957	3.99272	6.5319e-05	0.000668773
ENSG00000143390.17	RFX5	929.554	0.39428	0.0987889	3.99114	6.57576e-05	0.000672847
ENSG00000140450.8	ARRDC4	272.512	1.202	0.301316	3.98916	6.63078e-05	0.000677746
ENSG00000261350.1	RP11-80F22.14	23.4192	-1.67589	0.420114	-3.98912	6.63181e-05	0.000677746
ENSG00000188859.6	FAM78B	303.404	-0.681123	0.170755	-3.98889	6.63844e-05	0.000678004
ENSG00000125347.13	IRF1	37.2308	1.07637	0.270191	3.98374	6.78397e-05	0.000692442
ENSG00000129460.15	NGDN	633.927	0.466925	0.117278	3.98133	6.85294e-05	0.00069905
ENSG00000125868.15	DSTN	5143.75	0.509887	0.128128	3.9795	6.90593e-05	0.000704022
ENSG00000103642.11	LACTB	900.85	0.427442	0.107441	3.97839	6.93832e-05	0.000706889
ENSG00000118705.16	RPN2	5315.5	-0.501659	0.126118	-3.9777	6.95845e-05	0.000708504
ENSG00000140830.8	TXNL4B	193.123	0.578013	0.145391	3.97558	7.02073e-05	0.000714407
ENSG00000172466.15	ZNF24	3185.37	-0.491805	0.123734	-3.97468	7.04732e-05	0.000716672
ENSG00000021355.12	SERPINB1	311.214	0.628108	0.158179	3.97087	7.16098e-05	0.000727784
ENSG00000229162.1	RP11-84D1.1	56.3498	-1.04912	0.264261	-3.97002	7.18678e-05	0.000729958
ENSG00000115866.10	DARS	1532.76	0.506465	0.127641	3.96789	7.25103e-05	0.000735376
ENSG00000170791.17	CHCHD7	201.209	0.660974	0.166572	3.9681	7.24479e-05	0.000735376
ENSG00000133135.13	RNF128	41.0113	1.12528	0.283602	3.96782	7.25344e-05	0.000735376
ENSG00000011258.15	MBTD1	388.444	-0.525794	0.132538	-3.96712	7.27453e-05	0.000737063
ENSG00000175745.11	NR2F1	43.0983	1.22599	0.309274	3.96409	7.36766e-05	0.000745465
ENSG00000138829.10	FBN2	143.683	-0.705997	0.178103	-3.96398	7.37095e-05	0.000745465
ENSG00000119699.7	TGFB3	58.4162	0.957329	0.241489	3.96427	7.36211e-05	0.000745465
ENSG00000095564.13	BTAF1	2144.59	0.433153	0.109317	3.96236	7.42115e-05	0.000750084
ENSG00000170271.10	FAXDC2	133.154	-0.899562	0.227103	-3.96103	7.46268e-05	0.000753822
ENSG00000047597.5	XK	46.6611	1.4146	0.357183	3.96043	7.48157e-05	0.000755269
ENSG00000111229.15	ARPC3	1647.31	0.411505	0.103944	3.9589	7.52971e-05	0.000759666
ENSG00000269397.1	CTB-92J24.2	31.8152	1.18355	0.299091	3.95716	7.5847e-05	0.000764749
ENSG00000172687.13	ZNF738	64.3815	0.961276	0.243172	3.95306	7.71566e-05	0.000777479
ENSG00000144847.12	IGSF11	194.77	-1.01526	0.256857	-3.95264	7.72946e-05	0.000777924
ENSG00000105176.17	URI1	1766.75	0.441692	0.111743	3.95277	7.72524e-05	0.000777924
ENSG00000198814.12	GK	863.986	-0.374265	0.09473	-3.95086	7.78694e-05	0.000783233
ENSG00000009830.11	POMT2	496.344	-0.603448	0.152777	-3.94987	7.81931e-05	0.000786012
ENSG00000273019.1	RP11-508N22.13	24.7636	-1.62659	0.411881	-3.94917	7.84238e-05	0.000787853
ENSG00000114554.11	PLXNA1	369.283	-1.2831	0.324973	-3.94831	7.87036e-05	0.000788765
ENSG00000109265.12	KIAA1211	167.209	-0.62307	0.157807	-3.94831	7.87051e-05	0.000788765
ENSG00000099194.5	SCD	26612.5	-0.930625	0.235701	-3.94833	7.86991e-05	0.000788765
ENSG00000125870.10	SNRPB2	2875.3	0.542251	0.137329	3.94855	7.86249e-05	0.000788765
ENSG00000122033.14	MTIF3	333.754	0.576429	0.146017	3.94769	7.89101e-05	0.000790342
ENSG00000077092.18	RARB	25.6847	1.37775	0.349135	3.94619	7.94049e-05	0.000794817
ENSG00000251370.1	CTD-2201E9.1	16.8576	-2.43439	0.617092	-3.94494	7.98201e-05	0.000798491
ENSG00000204186.7	ZDBF2	953.101	0.400498	0.101532	3.94457	7.99426e-05	0.000799192
ENSG00000171217.5	CLDN20	26.888	-1.71528	0.434859	-3.94444	7.99868e-05	0.000799192
ENSG00000010219.13	DYRK4	130.488	0.694837	0.176218	3.94306	8.04484e-05	0.000802837
ENSG00000131469.12	RPL27	3143.4	0.581893	0.14757	3.94317	8.04112e-05	0.000802837
ENSG00000143127.12	ITGA10	37.0335	-1.35542	0.343998	-3.94021	8.14114e-05	0.000811958
ENSG00000228649.8	AC005682.5	263.157	0.554083	0.140646	3.93955	8.16334e-05	0.000813192
ENSG00000236526.1	RP4-742J24.2	62.303	-1.11268	0.282437	-3.93955	8.16329e-05	0.000813192
ENSG00000170860.3	LSM3	1008.79	0.613009	0.155715	3.93673	8.25978e-05	0.000822305
ENSG00000115760.13	BIRC6	5387.96	-0.484178	0.123047	-3.93489	8.3236e-05	0.000828161
ENSG00000151233.10	GXYLT1	849.62	-0.800116	0.203411	-3.93349	8.37219e-05	0.000832495
ENSG00000210049.1	MT-TF	23.0421	-1.79678	0.456878	-3.93274	8.39813e-05	0.000834574
ENSG00000027001.9	MIPEP	708.696	-0.495329	0.125958	-3.93249	8.40693e-05	0.000834947
ENSG00000188846.13	RPL14	6041.44	0.466404	0.118627	3.93168	8.43555e-05	0.000835786
ENSG00000196372.12	ASB13	145.93	-0.684072	0.173988	-3.93171	8.43439e-05	0.000835786
ENSG00000149187.17	CELF1	2770	-0.314707	0.0800426	-3.93174	8.43329e-05	0.000835786
ENSG00000137845.14	ADAM10	6752.84	0.398471	0.101344	3.93187	8.42864e-05	0.000835786
ENSG00000196187.11	TMEM63A	403.514	-0.740728	0.188476	-3.9301	8.4911e-05	0.000840787
ENSG00000120696.8	KBTBD7	81.6465	0.806883	0.205344	3.92942	8.51514e-05	0.000842663
ENSG00000143507.17	DUSP10	2303.83	-0.705203	0.179612	-3.92625	8.62798e-05	0.000852743
ENSG00000168280.16	KIF5C	327.096	0.594128	0.151325	3.92617	8.63086e-05	0.000852743
ENSG00000197081.12	IGF2R	10077.6	-0.797412	0.203104	-3.92613	8.63244e-05	0.000852743
ENSG00000197223.11	C1D	305.119	0.922918	0.235125	3.92523	8.66468e-05	0.000855417
ENSG00000134516.15	DOCK2	20.0054	-1.81987	0.463731	-3.92441	8.69438e-05	0.000857839
ENSG00000152422.15	XRCC4	286.749	0.561971	0.143208	3.92417	8.70296e-05	0.000858174
ENSG00000164099.3	PRSS12	405.658	0.534729	0.136302	3.92311	8.74121e-05	0.00086092
ENSG00000054965.10	FAM168A	830.691	-0.49062	0.125057	-3.92316	8.73936e-05	0.00086092
ENSG00000123500.9	COL10A1	41.8459	-1.44372	0.36815	-3.92155	8.79803e-05	0.000866002
ENSG00000049246.14	PER3	502.656	-0.567063	0.144607	-3.9214	8.80366e-05	0.000866042
ENSG00000119950.20	MXI1	1085.87	-0.502199	0.128073	-3.92118	8.81164e-05	0.000866312
ENSG00000119689.14	DLST	1283.25	-0.664869	0.16957	-3.92091	8.82143e-05	0.000866761
ENSG00000164114.18	MAP9	442.882	-0.447855	0.114232	-3.92059	8.83342e-05	0.000867424
ENSG00000116128.9	BCL9	311.137	-0.529466	0.135152	-3.91756	8.94482e-05	0.000877843
ENSG00000230629.2	RPS23P8	81.3707	0.791655	0.202144	3.91628	8.99248e-05	0.000881998
ENSG00000244398.1	RP11-466H18.1	59.1842	0.928887	0.237342	3.9137	9.08922e-05	0.000890959
ENSG00000112149.9	CD83	267.756	0.500981	0.128021	3.91327	9.10562e-05	0.000892039
ENSG00000173917.10	HOXB2	159.065	0.616782	0.157649	3.91237	9.13948e-05	0.000894827
ENSG00000086200.16	IPO11	1229.38	-0.469188	0.119952	-3.91145	9.17419e-05	0.000897694
ENSG00000095139.13	ARCN1	4295.39	0.427969	0.109506	3.90817	9.29986e-05	0.000909454
ENSG00000175899.14	A2M	2062.26	2.72354	0.697204	3.90637	9.36938e-05	0.000915711
ENSG00000071073.12	MGAT4A	202.454	-0.590515	0.151206	-3.90537	9.40807e-05	0.000918951
ENSG00000157020.17	SEC13	1081.63	0.711025	0.182099	3.90461	9.43782e-05	0.000921313
ENSG00000109458.8	GAB1	368.691	-0.741654	0.189968	-3.90409	9.45795e-05	0.000922735
ENSG00000177990.11	DPY19L2	153.015	-0.888889	0.227801	-3.90204	9.53867e-05	0.000930062
ENSG00000118596.11	SLC16A7	2489.49	-0.401456	0.102902	-3.90136	9.56555e-05	0.000932135
ENSG00000146858.7	ZC3HAV1L	352.093	0.511701	0.131225	3.89943	9.64182e-05	0.000939015
ENSG00000122643.18	NT5C3A	1029.78	-0.574046	0.147258	-3.89823	9.68998e-05	0.00094315
ENSG00000089063.14	TMEM230	1516.55	0.437084	0.112203	3.89548	9.80032e-05	0.00095333
ENSG00000273559.4	CWC25	268.829	0.500041	0.128395	3.89456	9.83762e-05	0.000956397
ENSG00000052802.12	MSMO1	5165.02	-1.05778	0.271686	-3.89339	9.88549e-05	0.000960487
ENSG00000169813.16	HNRNPF	2998.07	-0.390644	0.100364	-3.89227	9.93118e-05	0.000964361
ENSG00000046774.9	MAGEC2	1518.14	0.390395	0.100335	3.89091	9.98674e-05	0.000969187
ENSG00000120837.7	NFYB	508.081	0.665507	0.171062	3.89043	0.000100066	0.000970549
ENSG00000177599.12	ZNF491	20.2817	1.56137	0.401522	3.88862	0.000100815	0.000977242
ENSG00000126785.12	RHOJ	333.219	0.810089	0.208452	3.88621	0.000101821	0.000986417
ENSG00000114125.13	RNF7	675.992	0.38089	0.0980157	3.88601	0.000101907	0.000986671
ENSG00000221923.8	ZNF880	18.4515	1.82838	0.470633	3.88495	0.000102353	0.000990407
ENSG00000164107.8	HAND2	14.0119	1.70475	0.438995	3.88331	0.000103043	0.000995922
ENSG00000130024.14	PHF10	970.234	-0.564452	0.145348	-3.88344	0.000102987	0.000995922
ENSG00000128590.4	DNAJB9	627.472	0.655749	0.168898	3.88252	0.000103378	0.000998581
ENSG00000143878.9	RHOB	921.188	-0.512941	0.132139	-3.88183	0.000103674	0.000999102
ENSG00000163513.17	TGFBR2	834.905	0.631831	0.162765	3.88185	0.000103664	0.000999102
ENSG00000145819.15	ARHGAP26	300.259	0.60928	0.156955	3.88187	0.000103656	0.000999102
ENSG00000153485.5	TMEM251	391.224	-0.581475	0.149784	-3.88208	0.000103567	0.000999102
ENSG00000162636.15	FAM102B	811.016	0.505439	0.130222	3.88135	0.000103876	0.00100015
ENSG00000176463.13	SLCO3A1	559.985	-0.805127	0.207438	-3.88129	0.000103903	0.00100015
ENSG00000184432.9	COPB2	6913.36	0.452306	0.116561	3.88044	0.000104267	0.00100307
ENSG00000256087.6	ZNF432	77.425	0.781212	0.20134	3.88006	0.000104431	0.00100406
ENSG00000138463.8	DIRC2	894.888	-0.413618	0.106625	-3.87917	0.000104812	0.00100714
ENSG00000149557.12	FEZ1	19.8553	1.87646	0.484022	3.87681	0.000105834	0.00101637
ENSG00000181524.6	RPL24P4	26.9893	1.39064	0.35882	3.87559	0.000106366	0.00102089
ENSG00000104231.10	ZFAND1	700.669	0.45188	0.116627	3.87458	0.000106808	0.00102454
ENSG00000125962.14	ARMCX5	169.981	0.58322	0.150647	3.87144	0.000108192	0.00103722
ENSG00000112238.11	PRDM13	32.9783	1.29938	0.335739	3.8702	0.000108746	0.00104192
ENSG00000185022.11	MAFF	1666.15	-0.794649	0.205604	-3.86495	0.00011111	0.00106396
ENSG00000123983.13	ACSL3	18984	-0.705692	0.182605	-3.86458	0.000111281	0.00106498
ENSG00000112335.14	SNX3	1341.14	0.468421	0.121218	3.8643	0.00011141	0.0010656
ENSG00000147180.16	ZNF711	230.913	0.793509	0.205383	3.86357	0.000111743	0.00106817
ENSG00000119392.14	GLE1	731.367	-0.381727	0.0988262	-3.86261	0.000112182	0.00107175
ENSG00000124151.18	NCOA3	1414.29	0.48178	0.12479	3.86072	0.000113051	0.00107943
ENSG00000169814.12	BTD	429.017	0.414854	0.10748	3.85984	0.000113459	0.0010827
ENSG00000279278.1	CH17-264L24.1	28.3941	-1.53193	0.39703	-3.85848	0.000114093	0.00108812
ENSG00000139354.10	GAS2L3	3405.8	0.429228	0.111276	3.85732	0.000114636	0.00109267
ENSG00000047579.19	DTNBP1	70.2207	-1.27158	0.329674	-3.85708	0.000114747	0.0010931
ENSG00000267002.2	RP11-242D8.1	149.3	-0.689883	0.178964	-3.85486	0.000115796	0.00110246
ENSG00000270629.5	NBPF14	80.9997	-0.911937	0.236589	-3.85452	0.000115956	0.00110271
ENSG00000198833.6	UBE2J1	1720.84	0.465155	0.120676	3.85458	0.000115927	0.00110271
ENSG00000147687.16	TATDN1	171.647	0.611294	0.158665	3.85274	0.000116805	0.00111015
ENSG00000135318.11	NT5E	4982.83	0.595843	0.154706	3.85145	0.00011742	0.00111536
ENSG00000154380.17	ENAH	2404.97	-0.750695	0.194923	-3.85123	0.000117526	0.00111572
ENSG00000042317.16	SPATA7	101.244	0.870733	0.226122	3.85072	0.00011777	0.00111739
ENSG00000106004.4	HOXA5	123.568	0.723188	0.187835	3.85012	0.000118058	0.00111949
ENSG00000069275.12	NUCKS1	11896.5	0.56263	0.146143	3.84986	0.000118187	0.00112007
ENSG00000225313.5	RP11-415J8.3	67.7037	-1.00691	0.261589	-3.84922	0.000118493	0.00112233
ENSG00000249825.5	CTD-2201I18.1	18.0981	-1.81388	0.471308	-3.84861	0.000118791	0.00112451
ENSG00000196154.11	S100A4	15.1625	1.89112	0.49149	3.84774	0.000119214	0.00112749
ENSG00000204103.3	MAFB	59.551	-1.08267	0.281382	-3.84768	0.000119242	0.00112749
ENSG00000249853.7	HS3ST5	14.2365	2.0989	0.545638	3.84669	0.000119723	0.0011314
ENSG00000272335.1	RP11-53O19.3	101.358	-0.795079	0.206807	-3.84454	0.000120778	0.00114071
ENSG00000135679.21	MDM2	3062.02	0.486663	0.126659	3.84231	0.000121879	0.00115046
ENSG00000111481.9	COPZ1	1865.56	0.328045	0.0853843	3.84199	0.000122041	0.00115133
ENSG00000169740.13	ZNF32	120.545	0.68458	0.178193	3.8418	0.000122135	0.00115156
ENSG00000196072.11	BLOC1S2	500.288	0.483187	0.1258	3.84092	0.000122575	0.00115505
ENSG00000231794.5	AC009542.2	39.0174	-1.3339	0.347309	-3.84066	0.000122704	0.00115561
ENSG00000172071.11	EIF2AK3	1097.73	0.518232	0.135022	3.83812	0.000123979	0.00116634
ENSG00000123607.14	TTC21B	708.754	0.476733	0.12421	3.83811	0.000123984	0.00116634
ENSG00000174136.11	RGMB	172.766	0.572989	0.149325	3.83719	0.000124451	0.00117007
ENSG00000165312.6	OTUD1	110.098	0.846036	0.220741	3.8327	0.000126742	0.00119093
ENSG00000135018.13	UBQLN1	3021.16	-0.509838	0.133079	-3.83109	0.000127577	0.0011981
ENSG00000140743.7	CDR2	487.481	0.496397	0.12963	3.82933	0.000128493	0.00120602
ENSG00000269893.6	SNHG8	599.445	0.512892	0.133971	3.82839	0.000128984	0.00120994
ENSG00000135912.10	TTLL4	457.951	-0.406745	0.106308	-3.82611	0.000130183	0.00122049
ENSG00000135930.13	EIF4E2	606.009	0.402137	0.105125	3.82532	0.0001306	0.00122371
ENSG00000089902.9	RCOR1	737.408	0.371938	0.0972844	3.8232	0.000131731	0.00123361
ENSG00000081870.11	HSPB11	408.824	0.765744	0.200359	3.82185	0.000132453	0.00123967
ENSG00000279078.1	SND1-IT1	25.9851	-1.60237	0.419337	-3.82119	0.000132808	0.00124229
ENSG00000134058.10	CDK7	746.863	0.433603	0.113513	3.81985	0.000133535	0.00124768
ENSG00000140543.13	DET1	97.1044	0.732657	0.191796	3.81998	0.000133461	0.00124768
ENSG00000126856.13	PRDM7	171.693	-2.31588	0.606383	-3.81917	0.000133901	0.0012504
ENSG00000198700.9	IPO9	2309.79	-0.291365	0.076302	-3.81857	0.000134225	0.00125272
ENSG00000147894.14	C9orf72	136.337	-0.642142	0.168189	-3.81797	0.000134553	0.00125507
ENSG00000111300.9	NAA25	1502.51	-0.415305	0.108796	-3.81728	0.000134932	0.0012579
ENSG00000117592.8	PRDX6	2435.01	0.293882	0.0770019	3.81656	0.000135327	0.00126087
ENSG00000215447.7	BX322557.10	85.5569	0.890586	0.233364	3.81629	0.000135473	0.00126152
ENSG00000157869.14	RAB28	301.249	-0.544832	0.142783	-3.8158	0.000135744	0.00126334
ENSG00000128656.13	CHN1	98.9253	0.757951	0.198709	3.81437	0.000136529	0.00126993
ENSG00000155368.16	DBI	1961.1	-0.396917	0.104068	-3.81403	0.000136716	0.00127096
ENSG00000132746.14	ALDH3B2	8.99273	-4.4054	1.15532	-3.81315	0.000137205	0.00127478
ENSG00000102575.10	ACP5	29.0599	-1.90855	0.500547	-3.81293	0.000137331	0.00127524
ENSG00000143570.17	SLC39A1	1320.62	-0.57915	0.151986	-3.81056	0.000138655	0.00128609
ENSG00000243444.7	PALM2	218.645	-0.800495	0.210072	-3.81058	0.000138642	0.00128609
ENSG00000149196.15	C11orf73	363.267	0.503302	0.132095	3.81016	0.000138876	0.00128742
ENSG00000146966.12	DENND2A	5.29452	5.41585	1.42167	3.80949	0.000139254	0.0012902
ENSG00000203837.4	PNLIPRP3	120.03	-1.65515	0.43475	-3.80713	0.00014059	0.00130185
ENSG00000126903.15	SLC10A3	54.7624	0.909817	0.239032	3.80625	0.000141089	0.00130575
ENSG00000074621.13	SLC24A1	201.57	-0.611207	0.160655	-3.80446	0.000142113	0.00131449
ENSG00000146409.10	SLC18B1	2169.74	-0.463707	0.121932	-3.80301	0.000142951	0.0013215
ENSG00000280670.2	CCDC163P	83.2685	-0.912993	0.240183	-3.80123	0.000143977	0.00133024
ENSG00000119326.14	CTNNAL1	2167.98	0.730722	0.192267	3.80055	0.000144374	0.00133317
ENSG00000213699.8	SLC35F6	920.628	-0.594439	0.156432	-3.79999	0.000144705	0.00133548
ENSG00000167637.16	ZNF283	353.168	0.667876	0.175767	3.79978	0.000144822	0.00133582
ENSG00000155158.20	TTC39B	103.475	-0.788576	0.207574	-3.79902	0.000145272	0.00133922
ENSG00000065882.15	TBC1D1	1280.01	0.392943	0.103491	3.79689	0.000146523	0.00134925
ENSG00000148677.6	ANKRD1	8.22625	3.05031	0.803356	3.79696	0.00014648	0.00134925
ENSG00000167202.11	TBC1D2B	401.752	0.420728	0.110861	3.7951	0.000147585	0.00135827
ENSG00000152484.13	USP12	1201.21	0.691537	0.182296	3.79349	0.000148547	0.00136637
ENSG00000122299.11	ZC3H7A	967.194	-0.495163	0.13058	-3.79202	0.000149426	0.00137369
ENSG00000197608.11	ZNF841	236.165	0.661952	0.174661	3.78992	0.000150697	0.00138461
ENSG00000170485.16	NPAS2	1150.63	-0.385805	0.101846	-3.78812	0.000151793	0.00139391
ENSG00000225937.1	PCA3	18.0434	-2.17382	0.574174	-3.786	0.00015309	0.00140426
ENSG00000148943.11	LIN7C	1854.42	0.511796	0.135178	3.78609	0.000153034	0.00140426
ENSG00000113384.13	GOLPH3	1344.58	0.573199	0.151433	3.78517	0.000153603	0.00140794
ENSG00000147679.11	UTP23	605.914	0.484421	0.127982	3.78508	0.000153662	0.00140794
ENSG00000141252.19	VPS53	601.564	-0.48129	0.1272	-3.78371	0.000154505	0.00141489
ENSG00000163625.15	WDFY3	1900.71	-0.373246	0.098801	-3.77775	0.00015825	0.00144838
ENSG00000156687.10	UNC5D	5.92703	3.85	1.01917	3.77757	0.000158364	0.00144862
ENSG00000112531.16	QKI	2842.62	-0.480804	0.127292	-3.77716	0.000158624	0.0014502
ENSG00000028839.9	TBPL1	299.417	0.541637	0.143437	3.77614	0.000159275	0.00145535
ENSG00000102384.13	CENPI	858.49	-0.497339	0.131741	-3.77512	0.00015993	0.00146053
ENSG00000183087.14	GAS6	33.8167	-1.43717	0.380729	-3.77478	0.00016015	0.00146173
ENSG00000198857.3	HSD3BP5	359.328	-0.822346	0.217867	-3.77453	0.000160311	0.0014624
ENSG00000164086.9	DUSP7	164.401	0.737397	0.19538	3.77417	0.000160542	0.0014637
ENSG00000171960.10	PPIH	380.236	0.54255	0.143761	3.77397	0.000160673	0.00146408
ENSG00000239306.4	RBM14	421.578	-0.491306	0.130206	-3.77331	0.000161098	0.00146715
ENSG00000198964.13	SGMS1	327.933	0.664078	0.176153	3.76989	0.00016332	0.00148657
ENSG00000255866.1	RP11-221N13.2	31.407	-1.58651	0.420859	-3.76971	0.00016344	0.00148685
ENSG00000235033.7	RP11-61I13.3	63.751	-1.14526	0.304037	-3.76682	0.000165338	0.00150272
ENSG00000126756.11	UXT	305.307	0.60213	0.159853	3.76678	0.000165366	0.00150272
ENSG00000197381.15	ADARB1	205.478	-0.949202	0.252009	-3.76655	0.000165522	0.00150331
ENSG00000198315.10	ZKSCAN8	650.904	-0.407567	0.108298	-3.76339	0.000167628	0.0015216
ENSG00000023572.8	GLRX2	294.096	0.675102	0.179426	3.76255	0.000168187	0.00152584
ENSG00000128272.14	ATF4	2856.27	0.479197	0.127373	3.76216	0.000168453	0.00152742
ENSG00000114790.12	ARHGEF26	408.403	0.813186	0.216311	3.75934	0.000170361	0.00154388
ENSG00000173166.17	RAPH1	254.367	0.740122	0.196884	3.75918	0.000170471	0.00154403
ENSG00000074755.14	ZZEF1	1160.93	-0.406319	0.108094	-3.75894	0.000170635	0.00154467
ENSG00000156639.11	ZFAND3	216.516	-0.529117	0.140857	-3.75642	0.000172364	0.00155861
ENSG00000198783.5	ZNF830	136.47	0.676286	0.180035	3.75642	0.00017236	0.00155861
ENSG00000100583.4	SAMD15	49.833	1.05046	0.279712	3.75553	0.000172978	0.00156246
ENSG00000103356.15	EARS2	683.556	0.349703	0.0931158	3.75557	0.000172949	0.00156246
ENSG00000151240.16	DIP2C	551.07	-0.792068	0.211014	-3.75362	0.0001743	0.00157354
ENSG00000172915.18	NBEA	442.051	-0.532637	0.141919	-3.7531	0.000174659	0.00157593
ENSG00000196865.4	NHLRC2	1786.77	-0.39818	0.106115	-3.75234	0.000175193	0.00157989
ENSG00000189266.11	PNRC2	1108.72	0.716687	0.191006	3.75217	0.000175309	0.00158007
ENSG00000101888.11	NXT2	308.018	0.710677	0.189412	3.75201	0.000175423	0.00158024
ENSG00000241973.10	PI4KA	1168.09	-0.645913	0.172198	-3.75099	0.000176136	0.0015858
ENSG00000180525.11	PRR26	22.3619	-2.11921	0.565	-3.75081	0.000176265	0.0015861
ENSG00000170776.19	AKAP13	1637.19	0.592914	0.158087	3.75057	0.000176435	0.00158677
ENSG00000181924.6	COA4	485.875	0.484385	0.129194	3.74927	0.000177348	0.00159411
ENSG00000258077.2	RP11-114H23.1	207.117	-0.812668	0.216864	-3.74736	0.000178703	0.00160529
ENSG00000120509.10	PDZD11	364.034	0.457469	0.122081	3.74725	0.000178785	0.00160529
ENSG00000104626.14	ERI1	337.139	-0.636581	0.169904	-3.7467	0.000179176	0.00160792
ENSG00000198843.12	SELT	2222.96	0.483326	0.129023	3.74604	0.000179648	0.00161129
ENSG00000271383.6	NBPF19	169.308	-0.708134	0.189056	-3.74563	0.000179944	0.0016122
ENSG00000136193.16	SCRN1	9440.09	-0.364419	0.0972908	-3.74567	0.000179916	0.0016122
ENSG00000137558.7	PI15	47.0729	-1.15916	0.309492	-3.74538	0.000180122	0.00161254
ENSG00000109079.9	TNFAIP1	502.013	0.359253	0.095921	3.7453	0.000180177	0.00161254
ENSG00000136560.13	TANK	441.252	0.547398	0.146164	3.7451	0.000180323	0.00161297
ENSG00000078804.12	TP53INP2	630.19	-1.27868	0.341702	-3.7421	0.000182492	0.00163149
ENSG00000171729.13	TMEM51	119.135	-1.0208	0.272808	-3.74181	0.000182698	0.00163246
ENSG00000085231.13	AK6	492.058	0.575408	0.153802	3.74123	0.000183125	0.00163539
ENSG00000181274.6	FRAT2	175.242	0.597631	0.15978	3.74035	0.000183768	0.00164025
ENSG00000138381.9	ASNSD1	1218.58	0.697905	0.18664	3.73931	0.000184525	0.00164612
ENSG00000197956.9	S100A6	5701.47	0.629633	0.168389	3.73915	0.000184646	0.00164631
ENSG00000116830.11	TTF2	1930.19	-0.315413	0.0843658	-3.73863	0.000185023	0.00164879
ENSG00000139842.14	CUL4A	1921.3	0.28186	0.075415	3.73746	0.000185891	0.00165563
ENSG00000119922.8	IFIT2	63.4451	0.816449	0.218478	3.73698	0.000186243	0.00165787
ENSG00000074935.13	TUBE1	244.204	0.621463	0.166332	3.73629	0.000186757	0.00166091
ENSG00000118507.15	AKAP7	153.464	0.79436	0.212609	3.73625	0.000186784	0.00166091
ENSG00000086666.18	ZFAND6	1004.27	-0.478413	0.128056	-3.73597	0.000186991	0.00166185
ENSG00000162236.11	STX5	184	0.736438	0.197165	3.73514	0.000187608	0.00166645
ENSG00000198478.7	SH3BGRL2	90.6666	0.735639	0.197024	3.73374	0.000188655	0.00167484
ENSG00000178919.8	FOXE1	5.84471	2.95403	0.791205	3.73359	0.000188772	0.00167498
ENSG00000128694.11	OSGEPL1	251.325	0.553578	0.148356	3.73142	0.000190403	0.00168855
ENSG00000164190.16	NIPBL	1654.06	-0.538699	0.144473	-3.72872	0.000192455	0.00170584
ENSG00000137273.3	FOXF2	36.7666	1.10687	0.296958	3.72738	0.000193483	0.00171404
ENSG00000186111.8	PIP5K1C	62.6925	-1.65077	0.442969	-3.72661	0.000194075	0.00171836
ENSG00000133706.17	LARS	5052.1	0.337424	0.0905636	3.72582	0.000194679	0.00172278
ENSG00000162341.15	TPCN2	283.7	-1.16896	0.313885	-3.72418	0.000195953	0.00173313
ENSG00000256268.1	RP11-221N13.3	40.5303	-1.35702	0.364417	-3.72381	0.000196237	0.0017338
ENSG00000142149.8	HUNK	90.451	0.868887	0.233326	3.72392	0.000196157	0.0017338
ENSG00000185015.7	CA13	133.747	-0.777357	0.208765	-3.7236	0.000196406	0.00173436
ENSG00000118058.20	KMT2A	2123.72	-0.616772	0.165698	-3.72226	0.000197451	0.00174266
ENSG00000145391.13	SETD7	1402.7	0.433391	0.116479	3.72075	0.000198631	0.00175215
ENSG00000114354.12	TFG	1793.27	0.399812	0.107461	3.72054	0.000198799	0.00175269
ENSG00000221869.4	CEBPD	17.829	1.86259	0.500846	3.71888	0.00020011	0.00176331
ENSG00000272374.1	RP3-329A5.8	23.0092	-1.43741	0.386667	-3.71745	0.000201243	0.00177235
ENSG00000151131.9	C12orf45	187.081	0.585717	0.157565	3.71731	0.000201359	0.00177243
ENSG00000174013.7	FBXO45	1462.92	0.496286	0.133556	3.71593	0.000202456	0.00178114
ENSG00000137996.12	RTCA	656.705	0.525678	0.141538	3.71403	0.000203983	0.00179362
ENSG00000164398.12	ACSL6	6.86359	3.38739	0.912279	3.71311	0.000204727	0.00179921
ENSG00000155744.9	FAM126B	647.988	-0.423044	0.113952	-3.71249	0.000205232	0.00180269
ENSG00000115504.14	EHBP1	910.302	-0.599859	0.161618	-3.71159	0.000205963	0.00180815
ENSG00000153363.12	LINC00467	75.5742	1.02268	0.275743	3.70881	0.000208236	0.00182714
ENSG00000141429.13	GALNT1	2150.42	-0.499771	0.134795	-3.70765	0.000209194	0.00183457
ENSG00000186184.15	POLR1D	1099.27	0.374589	0.101036	3.7075	0.000209316	0.00183467
ENSG00000123146.19	ADGRE5	230.818	-1.16041	0.313414	-3.7025	0.000213487	0.00187025
ENSG00000233101.10	HOXB-AS3	44.4714	-1.0747	0.290284	-3.70224	0.000213701	0.00187113
ENSG00000267680.5	ZNF224	104.431	0.759049	0.205032	3.70209	0.00021383	0.00187126
ENSG00000113645.13	WWC1	247.03	0.529745	0.14318	3.69985	0.000215728	0.00188688
ENSG00000213468.3	FIRRE	71.8327	0.85951	0.232386	3.69863	0.000216763	0.00189494
ENSG00000171940.13	ZNF217	1157.35	0.374904	0.101442	3.69575	0.000219241	0.00191558
ENSG00000280798.1	LINC00294	262.335	0.559422	0.15148	3.69304	0.000221588	0.00193507
ENSG00000100628.11	ASB2	21.2833	-2.47822	0.671081	-3.69288	0.000221728	0.00193527
ENSG00000151849.14	CENPJ	1774.61	-0.447276	0.121165	-3.69147	0.000222959	0.00194499
ENSG00000196850.5	PPTC7	773.084	-0.695324	0.188369	-3.69128	0.000223128	0.00194545
ENSG00000149948.13	HMGA2	535.92	-0.770127	0.20874	-3.68941	0.000224774	0.00195877
ENSG00000084731.13	KIF3C	380.626	-0.767236	0.208056	-3.68764	0.000226344	0.0019714
ENSG00000161267.11	BDH1	326.064	-0.756051	0.205087	-3.68649	0.000227367	0.00197927
ENSG00000232082.1	RPS6KA2-IT1	22.7949	-1.93355	0.524635	-3.68551	0.000228244	0.00198587
ENSG00000081386.12	ZNF510	323.019	0.503468	0.136622	3.68513	0.000228588	0.00198781
ENSG00000147862.14	NFIB	593.632	-0.54589	0.148156	-3.68456	0.000229101	0.00199123
ENSG00000038274.16	MAT2B	1259.21	0.396635	0.107656	3.68427	0.000229358	0.00199242
ENSG00000188807.12	TMEM201	93.5553	-1.00362	0.272441	-3.68382	0.000229769	0.00199494
ENSG00000255302.3	EID1	4491.85	0.414064	0.112474	3.68141	0.000231951	0.00201283
ENSG00000179476.7	C14orf28	67.6408	0.794907	0.215983	3.68042	0.000232848	0.00201956
ENSG00000011198.7	ABHD5	284.436	-0.704083	0.191321	-3.68011	0.000233138	0.00202101
ENSG00000136504.11	KAT7	1358.66	-0.368391	0.10015	-3.67839	0.000234712	0.0020336
ENSG00000137491.14	SLCO2B1	9.91089	-2.75248	0.748445	-3.67759	0.000235446	0.00203889
ENSG00000171827.10	ZNF570	93.1341	0.716961	0.195048	3.67581	0.000237092	0.00205207
ENSG00000156256.14	USP16	2016.3	0.483679	0.131603	3.67529	0.00023758	0.00205522
ENSG00000261959.1	RP11-893F2.14	25.3143	-1.30108	0.354079	-3.67455	0.000238271	0.00206012
ENSG00000073792.15	IGF2BP2	1857.1	0.375157	0.10219	3.67119	0.000241428	0.00208416
ENSG00000145860.11	RNF145	2273.49	0.481326	0.131109	3.67119	0.000241422	0.00208416
ENSG00000099797.11	TECR	148.926	-0.707522	0.192722	-3.6712	0.000241414	0.00208416
ENSG00000163191.5	S100A11	894.396	0.521976	0.142251	3.66939	0.000243128	0.00209774
ENSG00000134160.13	TRPM1	196.147	-0.780384	0.212875	-3.66592	0.00024645	0.00212419
ENSG00000101974.14	ATP11C	876.849	-0.391122	0.106691	-3.66593	0.000246446	0.00212419
ENSG00000180953.11	ST20	57.1635	-0.883287	0.240966	-3.66562	0.000246743	0.0021256
ENSG00000148090.11	AUH	197.741	0.549931	0.15007	3.6645	0.000247826	0.00213383
ENSG00000175600.15	SUGCT	90.9963	0.690583	0.188591	3.66179	0.000250455	0.00215534
ENSG00000119729.10	RHOQ	1923.2	-0.454498	0.124211	-3.65908	0.000253118	0.00217678
ENSG00000233124.1	LINC00456	15.3106	-2.12758	0.581465	-3.65899	0.000253209	0.00217678
ENSG00000166275.15	BORCS7	186.144	0.615041	0.168143	3.65785	0.000254338	0.00218536
ENSG00000262703.1	RP11-485G7.6	14.2857	-1.77727	0.48604	-3.65663	0.000255556	0.00219468
ENSG00000176731.11	C8orf59	263.425	0.808608	0.221308	3.65376	0.000258424	0.00221816
ENSG00000124641.14	MED20	161.934	-0.582796	0.159561	-3.6525	0.000259695	0.00222765
ENSG00000105429.12	MEGF8	380.369	-0.69577	0.190496	-3.6524	0.000259798	0.00222765
ENSG00000130558.18	OLFM1	166.439	0.570344	0.15622	3.65091	0.000261317	0.00223951
ENSG00000213967.10	ZNF726	52.2348	0.866263	0.237289	3.65066	0.000261564	0.00224047
ENSG00000128872.9	TMOD2	370.582	-0.844533	0.231353	-3.6504	0.00026183	0.00224159
ENSG00000197050.10	ZNF420	65.6223	0.987953	0.270658	3.65018	0.000262054	0.00224235
ENSG00000105928.13	DFNA5	591.146	-0.472177	0.129438	-3.6479	0.000264392	0.00226119
ENSG00000111144.9	LTA4H	1176.52	0.388289	0.106456	3.6474	0.000264908	0.00226336
ENSG00000186297.11	GABRA5	348.221	-0.46742	0.128152	-3.64739	0.000264919	0.00226336
ENSG00000081138.13	CDH7	8.85386	2.21103	0.606339	3.64652	0.000265811	0.00226981
ENSG00000100612.13	DHRS7	823.411	-0.379937	0.104262	-3.64407	0.000268361	0.0022904
ENSG00000280010.1	AP001350.4	22.9721	-1.40936	0.387244	-3.63946	0.00027321	0.00233059
ENSG00000197296.5	FITM2	674.349	-0.383836	0.105552	-3.63647	0.0002764	0.00235659
ENSG00000166803.10	KIAA0101	558.111	0.636123	0.174978	3.63545	0.000277498	0.00236472
ENSG00000184203.7	PPP1R2	873.514	-0.42163	0.116019	-3.63415	0.000278898	0.00237536
ENSG00000196968.10	FUT11	600.318	0.380992	0.10484	3.63403	0.000279033	0.00237536
ENSG00000138771.14	SHROOM3	35.7253	1.04637	0.287999	3.63323	0.000279894	0.00238147
ENSG00000008086.10	CDKL5	191.809	-0.632626	0.174147	-3.63272	0.00028045	0.00238497
ENSG00000141540.10	TTYH2	105.569	-1.03455	0.284821	-3.63227	0.000280937	0.0023879
ENSG00000196371.3	FUT4	123.993	0.784969	0.216151	3.63158	0.00028169	0.00239307
ENSG00000249453.1	RP13-497K6.1	14.3062	-2.13663	0.588445	-3.63098	0.000282348	0.00239743
ENSG00000059573.8	ALDH18A1	2293.2	0.40481	0.111516	3.63007	0.000283344	0.00240465
ENSG00000114166.7	KAT2B	2101.56	-0.638076	0.175793	-3.6297	0.000283756	0.00240521
ENSG00000279192.1	PWAR5	268.783	-0.544213	0.149937	-3.62961	0.000283846	0.00240521
ENSG00000102978.12	POLR2C	927.985	0.452098	0.124552	3.62978	0.000283664	0.00240521
ENSG00000112640.14	PPP2R5D	693.446	-0.568774	0.156743	-3.62871	0.000284839	0.00241116
ENSG00000175029.16	CTBP2	978.165	-0.343882	0.094767	-3.62871	0.000284838	0.00241116
ENSG00000163683.11	SMIM14	137.421	0.772469	0.213058	3.62562	0.000288264	0.00243891
ENSG00000220842.6	RP11-572P18.1	31.5897	1.19859	0.330612	3.62536	0.000288559	0.00243891
ENSG00000090612.20	ZNF268	517.297	0.542699	0.149693	3.62541	0.000288504	0.00243891
ENSG00000023608.4	SNAPC1	979.118	0.48336	0.133474	3.62138	0.000293041	0.00247553
ENSG00000260261.1	RP11-480A16.1	52.3435	-1.10455	0.30507	-3.62066	0.000293855	0.00248114
ENSG00000026508.16	CD44	12065.4	-0.525871	0.145331	-3.61843	0.00029639	0.00250128
ENSG00000166965.12	RCCD1	275.023	0.453147	0.125244	3.61812	0.000296751	0.00250305
ENSG00000143158.10	MPC2	494.824	0.521711	0.144227	3.61729	0.000297703	0.00250888
ENSG00000184307.13	ZDHHC23	437.215	-0.422078	0.116685	-3.61725	0.000297746	0.00250888
ENSG00000138709.17	LARP1B	724.058	0.448977	0.12415	3.6164	0.000298723	0.00251583
ENSG00000106245.9	BUD31	467.047	0.505429	0.139767	3.61623	0.000298928	0.00251629
ENSG00000131013.3	PPIL4	784.402	0.53116	0.146946	3.61466	0.000300744	0.00252771
ENSG00000235180.1	LINC00601	63.4961	-0.951067	0.263099	-3.61486	0.000300513	0.00252771
ENSG00000142065.13	ZFP14	84.2222	0.737388	0.203996	3.61472	0.00030067	0.00252771
ENSG00000149357.9	LAMTOR1	297.484	0.514973	0.142497	3.61393	0.000301592	0.00253356
ENSG00000134874.17	DZIP1	1070.62	0.540098	0.149488	3.61298	0.000302693	0.00254023
ENSG00000276649.1	RP5-858L17.1	41.5612	-1.08819	0.301183	-3.61305	0.000302615	0.00254023
ENSG00000167460.14	TPM4	6652.38	0.363348	0.100575	3.61271	0.000303009	0.00254159
ENSG00000120784.15	ZFP30	89.4491	0.931103	0.25787	3.61074	0.000305326	0.00255973
ENSG00000156515.21	HK1	3067.39	-0.49902	0.138232	-3.61003	0.00030616	0.00256542
ENSG00000115648.13	MLPH	533.434	-1.15648	0.320426	-3.60918	0.000307161	0.00257251
ENSG00000151229.12	SLC2A13	518.746	0.595032	0.165051	3.60514	0.000311984	0.00261158
ENSG00000174607.10	UGT8	343.074	1.04007	0.28864	3.60337	0.000314124	0.00262817
ENSG00000110395.5	CBL	1724.47	-0.3676	0.102022	-3.60317	0.000314365	0.00262886
ENSG00000170364.12	SETMAR	208.658	0.528216	0.146604	3.60302	0.000314546	0.00262905
ENSG00000146733.13	PSPH	447.703	0.439502	0.122005	3.60234	0.000315365	0.00263456
ENSG00000126883.16	NUP214	738.826	-0.348667	0.0968784	-3.59901	0.000319428	0.00266716
ENSG00000165959.11	CLMN	348.535	-0.407192	0.113216	-3.59658	0.000322428	0.00269085
ENSG00000164209.16	SLC25A46	2460.43	0.464899	0.129293	3.59571	0.000323513	0.00269583
ENSG00000110628.13	SLC22A18	38.3413	-1.8666	0.519118	-3.59571	0.000323503	0.00269583
ENSG00000078246.15	TULP3	633.745	0.420024	0.116805	3.59596	0.000323201	0.00269583
ENSG00000069509.5	FUNDC1	314.99	0.560445	0.15588	3.59537	0.00032393	0.00269795
ENSG00000261578.1	RP11-21L23.2	42.0211	-1.13467	0.315609	-3.59519	0.000324154	0.00269846
ENSG00000113597.17	TRAPPC13	533.127	0.394684	0.109922	3.59057	0.000329954	0.00274537
ENSG00000251893.2	SNORA70	33.5404	-1.23563	0.344227	-3.58957	0.000331223	0.00275454
ENSG00000239482.6	RP11-90K6.1	41.3685	-1.4045	0.391301	-3.58932	0.000331537	0.00275577
ENSG00000235121.1	RP11-90L20.2	16.6762	-2.08384	0.580625	-3.58896	0.000331995	0.00275819
ENSG00000162616.8	DNAJB4	252.179	0.783446	0.218528	3.58511	0.000336938	0.00279785
ENSG00000184719.11	RNLS	239.739	0.640731	0.178732	3.58488	0.000337236	0.00279892
ENSG00000138075.11	ABCG5	31.9795	-1.30248	0.363348	-3.58467	0.000337499	0.0027997
ENSG00000144048.10	DUSP11	332.133	0.527174	0.147131	3.58302	0.000339645	0.00281609
ENSG00000204308.7	RNF5	311.942	0.567225	0.158317	3.58284	0.00033988	0.00281663
[truncated: 2,402 more rows]
