# Supplementary material for: Loss of miR-101-3p in melanoma stabilizes genomic integrity, leading to cell death prevention
Source: Cell Mol Biol Lett. 2024 Mar 2;29:29. doi: 10.1186/s11658-024-00552-2 (PMC10909299; doi:10.1186/s11658-024-00552-2)
Supplement: Supplementary file 5 — Additional file 5. SupplTab4_EnrichR. [file 11658_2024_552_MOESM5_ESM.xlsx]

## Sheet: results_enrichr_1_down
KEGG_2021_Human.Term	KEGG_2021_Human.Overlap	KEGG_2021_Human.Adjusted.P.value	KEGG_2021_Human.Odds.Ratio	KEGG_2021_Human.Combined.Score
Thyroid hormone signaling pathway	30/121	0.00215289	2.80149	33.2566
Lysosome	30/128	0.00351051	2.60036	27.7951
Lysine degradation	17/63	0.0226955	3.12902	26.3372
Insulin resistance	24/108	0.0262425	2.42197	19.3374
Apoptosis	28/142	0.0553172	2.0825	14.6094
Sphingolipid signaling pathway	24/119	0.0685731	2.14021	13.9675
mTOR signaling pathway	29/154	0.0685731	1.96679	12.7134
FoxO signaling pathway	25/131	0.0902737	1.99775	11.8723
Prostate cancer	20/97	0.0902737	2.19847	13.0287
Notch signaling pathway	14/59	0.0902737	2.6305	15.3296
Ubiquitin mediated proteolysis	26/140	0.0902737	1.93191	11.0836
AMPK signaling pathway	23/120	0.0922462	2.00756	11.2995
Aldosterone-regulated sodium reabsorption	10/37	0.0931737	3.12878	17.1185
Signaling pathways regulating pluripotency of stem cells	26/143	0.0931737	1.88205	10.2418
Autophagy	25/137	0.0931737	1.89009	10.0757
Insulin signaling pathway	25/137	0.0931737	1.89009	10.0757
Fc gamma R-mediated phagocytosis	19/97	0.10341	2.06067	10.5275
Phosphatidylinositol signaling system	19/97	0.10341	2.06067	10.5275
Human papillomavirus infection	50/331	0.107839	1.51035	7.57106
Colorectal cancer	17/86	0.123719	2.08332	9.98393
Spinocerebellar ataxia	25/143	0.123719	1.79337	8.56394
Ferroptosis	10/41	0.12813	2.72446	12.788
Longevity regulating pathway	19/102	0.139447	1.93599	8.83718
Sphingolipid metabolism	11/49	0.1465	2.44504	10.775
Renal cell carcinoma	14/69	0.1465	2.15102	9.41584
Focal adhesion	32/201	0.1465	1.60354	6.98392
Chronic myeloid leukemia	15/76	0.1465	2.07827	9.05082
Neurotrophin signaling pathway	21/119	0.14786	1.81246	7.81057
Steroid biosynthesis	6/20	0.157575	3.61624	15.2267
Proteoglycans in cancer	32/205	0.171189	1.56611	6.40024
Endometrial cancer	12/58	0.171189	2.20349	8.94859
Inositol phosphate metabolism	14/73	0.191036	2.00474	7.82627
Type II diabetes mellitus	10/46	0.191036	2.3454	9.12099
Carbohydrate digestion and absorption	10/47	0.209175	2.28188	8.54886
Histidine metabolism	6/22	0.209175	3.16385	11.8307
Endocytosis	37/252	0.224445	1.4571	5.30487
Valine, leucine and isoleucine degradation	10/48	0.225328	2.22171	8.019
GO_Biological_Process_2023.Term	GO_Biological_Process_2023.Overlap	GO_Biological_Process_2023.Adjusted.P.value	GO_Biological_Process_2023.Odds.Ratio	GO_Biological_Process_2023.Combined.Score
Vascular Transport (GO:0010232)	24/83	0.0108774	3.45307	43.5561
Transport Across Blood-Brain Barrier (GO:0150104)	24/85	0.0108774	3.33948	40.5936
Regulation Of Autophagy (GO:0010506)	48/241	0.0176899	2.11956	23.8745
Cytosolic Transport (GO:0016482)	30/127	0.0189526	2.62731	28.5075
Peptidyl-Serine Modification (GO:0018209)	36/166	0.0189526	2.35484	25.1594
Cellular Response To Insulin Stimulus (GO:0032869)	25/99	0.0192215	2.86679	30.0218
Neutral Amino Acid Transport (GO:0015804)	13/35	0.0192215	5.00032	51.6711
Peptidyl-Serine Phosphorylation (GO:0018105)	34/158	0.0233156	2.33019	23.318
Phosphorylation (GO:0016310)	72/429	0.0261798	1.72279	16.8373
Melanosome Organization (GO:0032438)	13/37	0.0264913	4.58312	44.2549
Nuclear Migration (GO:0007097)	8/16	0.0351239	8.4487	78.393
Protein Polyubiquitination (GO:0000209)	43/226	0.0369322	1.99885	18.2725
Protein Modification Process (GO:0036211)	106/711	0.0582583	1.50033	12.8759
Amino Acid Transport (GO:0006865)	14/46	0.0582583	3.70184	31.5621
Phospholipid Translocation (GO:0045332)	11/31	0.0582583	4.65026	39.353
Sulfur Amino Acid Transport (GO:0000101)	5/7	0.0605877	21.0989	176.362
Melanosome Localization (GO:0032400)	8/18	0.0635731	6.7582	55.7557
Intracellular pH Reduction (GO:0051452)	11/32	0.0669307	4.42857	36.055
Import Into Cell (GO:0098657)	12/38	0.0804409	3.90285	30.7029
Peptidyl-Threonine Modification (GO:0018210)	17/66	0.0804409	2.93695	22.9541
Protein Localization (GO:0008104)	58/351	0.0804409	1.68561	13.0638
Melanosome Transport (GO:0032402)	7/15	0.0804409	7.38912	56.9883
Pigment Granule Transport (GO:0051904)	7/15	0.0804409	7.38912	56.9883
Carboxylic Acid Transmembrane Transport (GO:1905039)	12/39	0.0862998	3.75809	28.56
Organelle Organization (GO:0006996)	66/418	0.107744	1.59744	11.7202
Membrane Lipid Biosynthetic Process (GO:0046467)	15/57	0.108254	3.02165	22.0366
Establishment Of Melanosome Localization (GO:0032401)	7/16	0.11069	6.56774	47.5038
Peptidyl-Threonine Phosphorylation (GO:0018107)	15/58	0.118892	2.95122	20.9402
Regulation Of Macromolecule Metabolic Process (GO:0060255)	31/162	0.118892	2.00738	14.232
Non-Membrane-Bounded Organelle Assembly (GO:0140694)	27/135	0.118892	2.11939	14.9157
Epithelial To Mesenchymal Transition (GO:0001837)	13/47	0.118892	3.23333	22.6088
Proteasomal Protein Catabolic Process (GO:0010498)	39/220	0.118892	1.82963	12.7657
L-amino Acid Transport (GO:0015807)	9/26	0.118892	4.4727	30.9999
Negative Regulation Of Receptor-Mediated Endocytosis (GO:0048261)	9/26	0.118892	4.4727	30.9999
Microtubule Anchoring (GO:0034453)	5/9	0.134484	10.5483	71.2063
Peptidyl-Lysine Acetylation (GO:0018394)	5/9	0.134484	10.5483	71.2063
Positive Regulation Of Chromosome Separation (GO:1905820)	6/13	0.137155	7.23531	48.3145
Negative Regulation Of Gene Expression (GO:0010629)	54/336	0.137155	1.62845	10.8439
Vesicle Transport Along Microtubule (GO:0047496)	8/22	0.137155	4.82621	32.0924
Response To Insulin (GO:0032868)	18/79	0.137155	2.49747	16.547
Positive Regulation Of Organelle Assembly (GO:1902117)	15/61	0.14618	2.75828	18.0311
Nose Development (GO:0043584)	4/6	0.156786	16.8712	108.7
Intracellular Protein Transport (GO:0006886)	52/325	0.165473	1.61909	10.3063
Heterochromatin Organization (GO:0070828)	11/39	0.176996	3.32013	20.8343
Glycerophospholipid Biosynthetic Process (GO:0046474)	22/108	0.180362	2.1662	13.4857
2-Oxoglutarate Metabolic Process (GO:0006103)	6/14	0.180362	6.33054	39.3229
Embryonic Limb Morphogenesis (GO:0030326)	10/34	0.180362	3.52047	21.6625
Notch Signaling Involved In Heart Development (GO:0061314)	5/10	0.180362	8.43815	51.8836
Branched-Chain Amino Acid Transport (GO:0015803)	5/10	0.180362	8.43815	51.8836
RNA-mediated Gene Silencing (GO:0031047)	9/29	0.189458	3.80116	23.0331
Regulation Of Protein Modification By Small Protein Conjugation Or Removal (GO:1903320)	9/29	0.189458	3.80116	23.0331
Stress Granule Assembly (GO:0034063)	8/24	0.192141	4.22246	25.3769
Negative Regulation Of Nucleic Acid-Templated Transcription (GO:1903507)	68/456	0.192141	1.49152	8.95953
Regulation Of Gene Expression (GO:0010468)	149/1127	0.196878	1.30425	7.77844
Positive Regulation Of Telomere Maintenance Via Telomere Lengthening (GO:1904358)	10/35	0.20293	3.37946	19.9905
Phospholipid Transport (GO:0015914)	14/59	0.206523	2.6305	15.3296
Insulin Receptor Signaling Pathway (GO:0008286)	12/47	0.206523	2.8978	16.831
Carboxylic Acid Transport (GO:0046942)	13/53	0.206523	2.74741	15.9544
DNA Alkylation (GO:0006305)	6/15	0.206523	5.62683	32.6029
Golgi To Endosome Transport (GO:0006895)	6/15	0.206523	5.62683	32.6029
Phagosome Maturation (GO:0090382)	6/15	0.206523	5.62683	32.6029
Lysosomal Transport (GO:0007041)	21/105	0.207996	2.1162	12.2122
Vesicle-Mediated Transport Between Endosomal Compartments (GO:0098927)	8/25	0.210038	3.97386	22.7333
DNA Methylation (GO:0006306)	7/20	0.210038	4.54588	25.9153
Pulmonary Valve Development (GO:0003177)	7/20	0.210038	4.54588	25.9153
Cyclic Nucleotide Transport (GO:0070729)	4/7	0.210038	11.2468	63.9213
Thyroid Hormone Transport (GO:0070327)	4/7	0.210038	11.2468	63.9213
Amino Acid Transmembrane Transport (GO:0003333)	11/42	0.214385	2.99832	16.8954
Melanocyte Differentiation (GO:0030318)	5/11	0.214385	7.0314	39.6121
Nitrogen Compound Transport (GO:0071705)	29/163	0.220567	1.83376	10.2522
Negative Regulation Of Cellular Catabolic Process (GO:0031330)	15/67	0.222313	2.4392	13.5501
Regulation Of Cell Morphogenesis (GO:0022604)	9/31	0.222313	3.45521	19.1928
Positive Regulation Of Telomere Capping (GO:1904355)	6/16	0.243775	5.06386	27.4328
Histone Modification (GO:0016570)	17/81	0.243775	2.24671	12.1678
Positive Regulation Of Dendritic Spine Development (GO:0060999)	7/21	0.243775	4.22094	22.7518
Zinc Ion Transmembrane Transport (GO:0071577)	7/21	0.243775	4.22094	22.7518
Endosomal Transport (GO:0016197)	31/180	0.243775	1.76309	9.48828
Regulation Of RNA Splicing (GO:0043484)	20/102	0.243775	2.06383	10.9869
Heterochromatin Formation (GO:0031507)	9/32	0.243775	3.3048	17.5871
Positive Regulation Of Telomere Maintenance Via Telomerase (GO:0032212)	9/32	0.243775	3.3048	17.5871
Regulation Of Cell Cycle Process (GO:0010564)	24/130	0.243775	1.91692	10.196
Positive Regulation Of Bone Mineralization (GO:0030501)	10/38	0.243775	3.01687	15.8807
Regulation Of Epithelial Cell Migration (GO:0010632)	12/50	0.243775	2.66858	14.047
Endocytosis (GO:0006897)	32/189	0.243775	1.72727	9.06847
Phosphatidylinositol Phosphate Biosynthetic Process (GO:0046854)	11/44	0.243775	2.81629	14.7842
Regulation Of Macroautophagy (GO:0016241)	19/96	0.243775	2.08755	10.9067
Ubiquitin-Dependent Protein Catabolic Process (GO:0006511)	55/367	0.243775	1.49729	7.81112
Regulation Of Cellular Catabolic Process (GO:0031329)	14/63	0.243775	2.41523	12.5501
Amino Acid Import Across Plasma Membrane (GO:0089718)	8/27	0.243775	3.55516	18.4649
Regulation Of Microtubule Polymerization Or Depolymerization (GO:0031110)	8/27	0.243775	3.55516	18.4649
Aspartate Family Amino Acid Metabolic Process (GO:0009066)	5/12	0.243775	6.02657	31.2499
Lipid Droplet Formation (GO:0140042)	5/12	0.243775	6.02657	31.2499
Microtubule Anchoring At Microtubule Organizing Center (GO:0072393)	5/12	0.243775	6.02657	31.2499
Negative Regulation Of Stem Cell Differentiation (GO:2000737)	5/12	0.243775	6.02657	31.2499
Regulation Of Chromosome Separation (GO:1905818)	5/12	0.243775	6.02657	31.2499
Epigenetic Regulation Of Gene Expression (GO:0040029)	17/83	0.243969	2.17839	11.2351
Chromatin Remodeling (GO:0006338)	37/228	0.243969	1.64242	8.45077
RISC Complex Assembly (GO:0070922)	4/8	0.243969	8.43464	42.8299
RNA Secondary Structure Unwinding (GO:0010501)	4/8	0.243969	8.43464	42.8299
Glutamine Transport (GO:0006868)	4/8	0.243969	8.43464	42.8299
Mesodermal Cell Differentiation (GO:0048333)	4/8	0.243969	8.43464	42.8299
Positive Regulation Of Dendrite Morphogenesis (GO:0050775)	6/17	0.243969	4.60326	23.3614
Regulation Of Vacuole Organization (GO:0044088)	6/17	0.243969	4.60326	23.3614
Transepithelial Transport (GO:0070633)	6/17	0.243969	4.60326	23.3614
Sphingolipid Biosynthetic Process (GO:0030148)	16/77	0.243969	2.21787	11.2436
Axonal Transport (GO:0098930)	10/39	0.243969	2.91268	14.7545
Vesicle Cytoskeletal Trafficking (GO:0099518)	10/39	0.243969	2.91268	14.7545
WikiPathway_2021_Human.Term	WikiPathway_2021_Human.Overlap	WikiPathway_2021_Human.Adjusted.P.value	WikiPathway_2021_Human.Odds.Ratio	WikiPathway_2021_Human.Combined.Score
Hematopoietic Stem Cell Gene Regulation by GABP alpha/beta Complex WP3657	10/20	0.00648892	8.45575	95.7814
Pathways affected in adenoid cystic carcinoma WP3651	19/65	0.00777223	3.50046	36.593
Epithelial to mesenchymal transition in colorectal cancer WP4239	34/160	0.0105887	2.29294	22.3311
Osteoblast differentiation WP4787	25/118	0.0575931	2.27867	17.0766
Sterol regulatory element-binding proteins (SREBP) signaling WP1982	17/69	0.0575931	2.76705	20.0893
Glioblastoma signaling pathways WP2261	19/82	0.0575931	2.55346	18.2253
EGF/EGFR signaling pathway WP437	31/162	0.0575931	2.00738	14.232
Ebola Virus Pathway on Host WP4217	26/129	0.0575931	2.13955	14.8631
Androgen receptor signaling pathway WP138	20/90	0.0575931	2.41926	16.6468
Cytosine methylation WP3585	5/9	0.0575931	10.5483	71.2063
MECP2 and Associated Rett Syndrome WP3584	17/72	0.0575931	2.61568	17.6458
Phosphoinositides metabolism WP4971	13/49	0.0629814	3.05336	20.0597
Transcription co-factors SKI and SKIL protein partners WP4533	7/18	0.0664036	5.373	34.3918
Endoderm differentiation WP2853	27/141	0.0664036	2.00717	12.7709
Translation inhibitors in chronically activated PDGFRA cells WP4566	12/46	0.0858597	2.9832	17.9089
EGFR Tyrosine Kinase Inhibitor Resistance WP4806	18/84	0.0858597	2.30762	13.61
Insulin Signaling WP481	29/160	0.0858597	1.87608	11.0119
MET in type 1 papillary renal cell carcinoma WP4205	14/59	0.0858597	2.6305	15.3296
PI3K-AKT-mTOR signaling pathway and therapeutic opportunities WP3844	9/30	0.0858597	3.61995	20.9968
Sphingolipid Metabolism (integrated pathway) WP4726	8/25	0.0883257	3.97386	22.7333
PTF1A related regulatory pathway WP4147	5/11	0.0917757	7.0314	39.6121
Gastrin signaling pathway WP4659	22/114	0.093787	2.02424	11.1853
Fragile X Syndrome WP4549	23/121	0.093787	1.98696	10.9699
RANKL/RANK signaling pathway WP2018	13/55	0.095304	2.61628	14.291
Synaptic signaling pathways associated with autism spectrum disorder WP4539	12/50	0.111582	2.66858	14.047
DNA damage response (only ATM dependent) WP710	21/110	0.113282	1.99675	10.3902
Angiopoietin Like Protein 8 Regulatory Pathway WP3915	24/132	0.113282	1.88121	9.63654
Fatty Acid Biosynthesis WP357	7/22	0.113282	3.93932	20.0979
Fluoropyrimidine Activity WP1601	9/33	0.113282	3.16692	16.1522
Ferroptosis WP4313	10/40	0.13708	2.81543	13.7272
MFAP5-mediated ovarian cancer cell motility and invasiveness WP3301	5/13	0.144485	5.27296	25.2591
Sphingolipid Metabolism (general overview) WP4725	7/24	0.167294	3.47548	15.9275
Biotin Metabolism (including IEMs) WP5031	4/9	0.167294	6.74733	30.8839
Notch Signaling Pathway Netpath WP61	13/61	0.167294	2.28848	10.4157
15q13.3 copy number variation syndrome WP4942	6/19	0.175384	3.89463	17.429
Mesodermal commitment pathway WP2857	25/147	0.177719	1.73418	7.68894
Endometrial cancer WP4155	13/63	0.200928	2.19669	9.40976
Brain-derived neurotrophic factor (BDNF) signaling pathway WP2380	24/144	0.223785	1.69195	6.8905
ATM Signaling Network in Development and Disease WP3878	10/45	0.223785	2.41255	9.73971
Notch Signaling WP268	10/45	0.223785	2.41255	9.73971
Focal Adhesion WP306	31/198	0.223785	1.57146	6.34307
exRNA mechanism of action and biogenesis WP2805	3/6	0.223785	8.43113	33.5669
Somatroph axis (GH) and its relationship to dietary restriction and aging WP4186	3/6	0.223785	8.43113	33.5669
Copper homeostasis WP3286	11/52	0.223785	2.26575	8.99839
miRNA regulation of prostate cancer signaling pathways WP3981	8/33	0.223785	2.70101	10.6234
Canonical and non-canonical Notch signaling WP3845	7/27	0.223785	2.95366	11.5841
Chromosomal and microsatellite instability in colorectal cancer WP4216	14/73	0.223785	2.00474	7.82627
Head and Neck Squamous Cell Carcinoma WP4674	14/73	0.223785	2.00474	7.82627
Cholesterol metabolism (includes both Bloch and Kandutsch-Russell pathways) WP4718	10/46	0.223785	2.3454	9.12099
Wnt signaling pathway and pluripotency WP399	18/102	0.223785	1.8113	6.99735
SREBF and miR33 in cholesterol and lipid homeostasis WP2011	5/16	0.223785	3.83423	14.7153
TGF-beta Signaling Pathway WP366	22/132	0.223785	1.69129	6.48209
Glycogen Synthesis and Degradation WP500	9/40	0.223785	2.45085	9.35365
BDNF-TrkB Signaling WP3676	8/34	0.231304	2.59698	9.7636
Energy Metabolism WP1541	10/47	0.231304	2.28188	8.54886
Rett syndrome causing genes WP4312	10/48	0.245865	2.22171	8.019
IL-1 signaling pathway WP195	11/55	0.245865	2.11091	7.55787
The Overlap Between Signal Transduction Pathways that Contribute to a Range of LMNA Laminopathies WP4879	11/55	0.245865	2.11091	7.55787
Amplification and Expansion of Oncogenic Pathways as Metastatic Traits WP3678	5/17	0.245865	3.51452	12.5777
MAP3K1 role in promoting and blocking gonadal determination WP4872	5/17	0.245865	3.51452	12.5777
Regulation of Wnt/B-catenin Signaling by Small Molecule Compounds WP3664	5/17	0.245865	3.51452	12.5777
ErbB signaling pathway WP673	16/91	0.245865	1.80245	6.36243
TNF related weak inducer of apoptosis (TWEAK) Signaling Pathway WP2036	9/42	0.245865	2.30206	8.10047
Cholesterol Biosynthesis with Skeletal Dysplasias WP4804	3/7	0.245865	6.323	22.1497
DDX1 as a regulatory component of the Drosha microprocessor WP2942	3/7	0.245865	6.323	22.1497
Disorders of the Krebs cycle WP4236	3/7	0.245865	6.323	22.1497

## Sheet: Tabelle1
KEGG_2021_Human.Term	KEGG_2021_Human.Overlap	KEGG_2021_Human.Adjusted.P.value	KEGG_2021_Human.Odds.Ratio	KEGG_2021_Human.Combined.Score
Ribosome	67/158	7.57087e-21	5.87412	305.75
Coronavirus disease	60/232	6.28251e-08	2.76159	58.5584
Herpes simplex virus 1 infection	107/498	7.03032e-09	2.18573	52.0207
Basal transcription factors	16/45	0.00146067	4.31765	46.9021
p53 signaling pathway	21/73	0.00256956	3.16328	31.8697
Protein export	8/23	0.0957653	4.1623	24.4283
RNA polymerase	10/31	0.0724665	3.71836	23.7939
Non-alcoholic fatty liver disease	35/155	0.0026436	2.29001	22.5891
Nucleotide excision repair	12/47	0.138156	2.67746	14.0138
SNARE interactions in vesicular transport	9/33	0.194935	2.92642	13.6001
Glycosaminoglycan biosynthesis	13/53	0.138156	2.53842	13.2064
Hippo signaling pathway	31/163	0.0957653	1.83937	10.8008
RNA degradation	17/79	0.150013	2.14271	10.667
Spliceosome	28/150	0.138156	1.79616	9.27869
Protein processing in endoplasmic reticulum	31/171	0.138156	1.73347	8.90092
Focal adhesion	34/201	0.225351	1.59352	7.07178
Rap1 signaling pathway	35/210	0.240456	1.56539	6.75045
GO_Biological_Process_2023.Term	GO_Biological_Process_2023.Overlap	GO_Biological_Process_2023.Adjusted.P.value	GO_Biological_Process_2023.Odds.Ratio	GO_Biological_Process_2023.Combined.Score
Cytoplasmic Translation (GO:0002181)	52/93	7.68315e-22	10.0791	573.91
Peptide Biosynthetic Process (GO:0043043)	64/158	9.40322e-18	5.42373	254.022
Positive Regulation Of Extrinsic Apoptotic Signaling Pathway Via Death Domain Receptors (GO:1902043)	4/5	0.0871261	31.187	223.915
Macromolecule Biosynthetic Process (GO:0009059)	67/183	4.8955e-16	4.60161	195.464
Translation (GO:0006412)	77/234	9.76935e-16	3.91599	161.635
Gene Expression (GO:0010467)	90/296	5.45711e-16	3.49934	147.256
Negative Regulation Of Plasminogen Activation (GO:0010757)	4/6	0.194489	15.5926	96.3011
Endoplasmic Reticulum To Golgi Vesicle-Mediated Transport (GO:0006888)	39/115	8.06728e-08	4.04633	91.8916
Ribosomal Large Subunit Biogenesis (GO:0042273)	21/54	7.08046e-05	4.98993	77.7225
Ribonucleoprotein Complex Biogenesis (GO:0022613)	38/118	6.55974e-07	3.74293	76.6574
Golgi Vesicle Transport (GO:0048193)	56/197	3.17811e-08	3.14404	74.8142
intra-Golgi Vesicle-Mediated Transport (GO:0006891)	14/33	0.00201717	5.7645	69.4278
Chondroitin Sulfate Metabolic Process (GO:0030204)	8/16	0.0288463	7.8074	68.5304
Positive Regulation Of Receptor Recycling (GO:0001921)	5/9	0.162231	9.74857	62.6642
Ribosome Biogenesis (GO:0042254)	44/155	2.57159e-06	3.12644	59.3918
Negative Regulation Of Autophagosome Assembly (GO:1902902)	5/10	0.241173	7.79842	45.4889
Negative Regulation Of Exocytosis (GO:0045920)	5/10	0.241173	7.79842	45.4889
Regulation Of Plasminogen Activation (GO:0010755)	7/16	0.118772	6.06941	41.321
Mitotic G1 DNA Damage Checkpoint Signaling (GO:0031571)	10/26	0.0481906	4.88173	38.9961
Transcription By RNA Polymerase II (GO:0006366)	47/192	9.5961e-05	2.55502	38.7764
Mitochondrial Translation (GO:0032543)	27/98	0.00277129	2.98344	34.7462
COPII-coated Vesicle Cargo Loading (GO:0090110)	6/14	0.241173	5.8504	34.2145
Embryonic Cranial Skeleton Morphogenesis (GO:0048701)	6/14	0.241173	5.8504	34.2145
Retrograde Vesicle-Mediated Transport, Golgi To Endoplasmic Reticulum (GO:0006890)	15/48	0.0317221	3.55478	30.5183
Ribosomal Small Subunit Biogenesis (GO:0042274)	23/84	0.0100689	2.9545	29.636
mRNA Transcription By RNA Polymerase II (GO:0042789)	12/38	0.0856003	3.60611	26.0563
mRNA Transcription (GO:0009299)	13/43	0.0856003	3.38647	24.5733
Cardiac Muscle Cell Differentiation (GO:0055007)	9/27	0.195352	3.90322	23.9158
Synapse Assembly (GO:0007416)	19/71	0.0417171	2.85948	23.4629
rRNA Processing (GO:0006364)	25/101	0.024996	2.57768	23.1151
rRNA Metabolic Process (GO:0016072)	23/91	0.0299244	2.64931	23.0396
Glycosaminoglycan Biosynthetic Process (GO:0006024)	16/58	0.0723323	2.97904	22.2941
Vesicle Budding From Membrane (GO:0006900)	10/32	0.195352	3.54914	21.7581
Protein Transport (GO:0015031)	61/313	0.00458587	1.90843	20.8689
DNA-templated Transcription (GO:0006351)	42/199	0.0110365	2.10254	20.6758
Positive Regulation Of DNA-templated Transcription Initiation (GO:2000144)	15/56	0.118772	2.85987	19.3457
Golgi Organization (GO:0007030)	29/130	0.0417171	2.25079	18.4653
Regulation Of Apoptotic Process (GO:0042981)	118/705	0.00295045	1.59551	18.3638
Mitochondrial Gene Expression (GO:0140053)	24/103	0.062425	2.37914	18.3086
Negative Regulation Of Apoptotic Process (GO:0043066)	85/482	0.00625532	1.69233	17.8778
Protein Localization (GO:0008104)	65/351	0.0109252	1.79157	17.7278
Negative Regulation Of Transcription By RNA Polymerase II (GO:0000122)	125/763	0.00431475	1.55547	17.2044
ncRNA Processing (GO:0034470)	23/100	0.0856003	2.33846	16.9275
Ribosome Assembly (GO:0042255)	13/50	0.249087	2.7447	15.7615
Regulation Of Translation (GO:0006417)	40/202	0.0481906	1.93833	15.5412
Negative Regulation Of Programmed Cell Death (GO:0043069)	67/381	0.0317221	1.68084	14.3792
Cell Junction Assembly (GO:0034329)	21/95	0.194465	2.22008	13.7627
Positive Regulation Of Programmed Cell Death (GO:0043068)	45/245	0.0897667	1.76643	12.5814
Neuron Projection Morphogenesis (GO:0048812)	29/146	0.19002	1.94123	12.1246
Positive Regulation Of Apoptotic Process (GO:0043065)	48/270	0.118772	1.69762	11.4935
Protein Localization To Organelle (GO:0033365)	27/137	0.245999	1.92142	11.1304
Negative Regulation Of DNA-templated Transcription (GO:0045892)	151/1025	0.0635319	1.36923	10.4679
Positive Regulation Of Transcription By RNA Polymerase II (GO:0045944)	134/938	0.245999	1.31583	7.59771
WikiPathway_2021_Human.Term	WikiPathway_2021_Human.Overlap	WikiPathway_2021_Human.Adjusted.P.value	WikiPathway_2021_Human.Odds.Ratio	WikiPathway_2021_Human.Combined.Score
Cytoplasmic Ribosomal Proteins WP477	49/89	6.18651e-21	9.72248	513.375
Cellular Proteostasis WP4918	4/6	0.0673409	15.5926	96.3011
Eukaryotic Transcription Initiation WP405	17/43	0.000343516	5.11996	67.3206
Mammary gland development pathway - Puberty (Stage 2 of 4) WP2814	6/13	0.0673409	6.68654	42.1734
Photodynamic therapy-induced unfolded protein response WP3613	10/27	0.0284762	4.59431	35.0658
VEGFA-VEGFR2 Signaling Pathway WP3888	88/432	9.20891e-06	2.03097	34.8782
Genotoxicity pathway WP4286	19/63	0.00499199	3.38092	33.6789
Glucocorticoid Receptor Pathway WP2880	20/70	0.00624034	3.13212	29.9304
Genes related to primary cilium development (based on CRISPR) WP4536	27/103	0.00310893	2.78637	29.6976
miRNA targets in ECM and membrane receptors WP2911	8/22	0.0673409	4.45986	27.6175
Transcription factor regulation in adipogenesis WP3599	8/22	0.0673409	4.45986	27.6175
p53 transcriptional gene network WP4963	18/67	0.0245984	2.87405	22.6953
Cell-type Dependent Selectivity of CCK2R Signaling WP3679	5/13	0.180711	4.87318	21.9052
Transcriptional cascade regulating adipogenesis WP4211	5/13	0.180711	4.87318	21.9052
miRNA regulation of p53 pathway in prostate cancer WP3982	8/24	0.101068	3.90194	21.7229
Photodynamic therapy-induced HIF-1 survival signaling WP3614	11/37	0.0673409	3.30414	20.4073
NOTCH1 regulation of endothelial cell calcification WP3413	6/17	0.166354	4.25411	20.1323
Nonalcoholic fatty liver disease WP4396	34/155	0.00915348	2.20509	19.887
Exercise-induced Circadian Regulation WP410	13/48	0.0673409	2.90187	17.8052
TGF-B Signaling in Thyroid Cells for Epithelial-Mesenchymal Transition WP3859	6/18	0.180711	3.89938	17.2606
Nucleotide Excision Repair WP4753	12/44	0.0872583	2.92897	17.0452
Follicle Stimulating Hormone (FSH) signaling pathway WP2035	8/27	0.165747	3.28529	15.6788
Joubert Syndrome WP4656	18/76	0.0673409	2.42684	15.2868
GDNF/RET signaling axis WP4830	7/23	0.180711	3.41269	15.2141
Overview of nanoparticle effects WP3287	6/19	0.204163	3.59923	14.9233
TP53 network WP1742	6/19	0.204163	3.59923	14.9233
Unfolded protein response WP4925	7/24	0.200492	3.21176	13.5357
Parkinson's disease pathway WP2371	10/38	0.165747	2.78767	13.3049
Hypertrophy Model WP516	6/20	0.230459	3.34195	12.9953
Imatinib and Chronic Myeloid Leukemia WP3640	6/20	0.230459	3.34195	12.9953
Gastrin signaling pathway WP4659	24/114	0.0673409	2.08705	12.9174
Hypothesized Pathways in Pathogenesis of Cardiovascular Disease WP3668	7/25	0.228318	3.03316	12.0926
Photodynamic therapy-induced NF-kB survival signaling WP3617	9/35	0.19849	2.70101	11.4804
Pyrimidine metabolism WP4022	18/85	0.15858	2.09978	10.5501
Integrated breast cancer pathway WP1984	29/152	0.100257	1.8459	10.3861
Pathways Regulating Hippo Signaling WP4540	20/98	0.15858	2.00459	10.0476
Senescence and Autophagy in Cancer WP615	21/105	0.15858	1.95468	9.69694
TGF-beta Signaling Pathway WP366	25/132	0.15858	1.82766	9.01845
Hepatitis C and Hepatocellular Carcinoma WP3646	11/49	0.230459	2.2592	8.85781
Apoptosis Modulation and Signaling WP1772	18/90	0.180711	1.95341	8.64782
Apoptosis WP254	17/84	0.187493	1.98225	8.64555
Mesodermal commitment pathway WP2857	27/147	0.165747	1.7603	8.46665
DNA damage response WP707	14/68	0.230459	2.02424	7.96652
Adipogenesis WP236	24/130	0.180711	1.77042	7.9234
Focal Adhesion WP306	34/198	0.172765	1.62295	7.56216
Insulin Signaling WP481	28/160	0.194585	1.65915	7.12929
Endoderm differentiation WP2853	25/141	0.204611	1.685	6.94213
Small cell lung cancer WP4658	18/96	0.247212	1.80253	6.84476
