# Supplementary material for: Loss of miR-101-3p in melanoma stabilizes genomic integrity, leading to cell death prevention
Source: Cell Mol Biol Lett. 2024 Mar 2;29:29. doi: 10.1186/s11658-024-00552-2 (PMC10909299; doi:10.1186/s11658-024-00552-2)
Supplement: Supplementary file 6 — Additional file 6. SupplTab5_GSEA_Hallmark_mimic. [file 11658_2024_552_MOESM6_ESM.xlsx]

## Sheet: Tabelle2
NAME	SIZE	NES	FDR q-val
HALLMARK_EPITHELIAL_MESENCHYMAL_TRANSITION	182	2.43677	0
HALLMARK_TNFA_SIGNALING_VIA_NFKB	190	2.12846	0
HALLMARK_INTERFERON_ALPHA_RESPONSE	90	1.91192	0.000607843
HALLMARK_IL6_JAK_STAT3_SIGNALING	68	1.85185	0.00121605
HALLMARK_APOPTOSIS	146	1.70579	0.00663143
HALLMARK_UNFOLDED_PROTEIN_RESPONSE	107	1.66004	0.00937594
HALLMARK_HYPOXIA	182	1.63691	0.00948796
HALLMARK_DNA_REPAIR	147	1.5661	0.017631
HALLMARK_UV_RESPONSE_DN	135	1.54915	0.0196031
HALLMARK_ANGIOGENESIS	27	1.54887	0.0176428
HALLMARK_INTERFERON_GAMMA_RESPONSE	178	1.51845	0.0204208
HALLMARK_KRAS_SIGNALING_UP	162	1.49371	0.0239351
HALLMARK_P53_PATHWAY	181	1.48179	0.0250889
HALLMARK_COAGULATION	111	1.46758	0.0268647
HALLMARK_INFLAMMATORY_RESPONSE	167	1.44918	0.0298333
HALLMARK_TGF_BETA_SIGNALING	53	1.32586	0.0869985
HALLMARK_ALLOGRAFT_REJECTION	148	1.30346	0.0986532
HALLMARK_COMPLEMENT	173	1.29649	0.0989848
HALLMARK_PROTEIN_SECRETION	94	1.29029	0.097867
HALLMARK_CHOLESTEROL_HOMEOSTASIS	73	1.27745	0.104318
HALLMARK_ESTROGEN_RESPONSE_LATE	172	1.25762	0.117326
HALLMARK_WNT_BETA_CATENIN_SIGNALING	39	1.21108	0.163397
HALLMARK_SPERMATOGENESIS	104	1.20637	0.162882
HALLMARK_NOTCH_SIGNALING	29	1.15893	0.217875
