# Supplementary material for: Loss of miR-101-3p in melanoma stabilizes genomic integrity, leading to cell death prevention
Source: Cell Mol Biol Lett. 2024 Mar 2;29:29. doi: 10.1186/s11658-024-00552-2 (PMC10909299; doi:10.1186/s11658-024-00552-2)
Supplement: Supplementary file 7 — Additional file 7. SupplTab6_miR101_targetgenes_down_padj. [file 11658_2024_552_MOESM7_ESM.xlsx]

## Sheet: miR101vssiCtrl_tarbase_heat_pad
Gene	log2FoldChange	ENSG
VGF	-2.56101092968777	ENSG00000128564.6
C1orf54	-2.48004486854703	ENSG00000118292.8
NEK7	-2.0729075015233	ENSG00000151414.14
ITGB3	-2.05653960954414	ENSG00000259207.7
DMBT1	-1.98862529738884	ENSG00000187908.15
SP140	-1.96579872728774	ENSG00000079263.18
MFSD6	-1.93314531439963	ENSG00000151690.14
LONRF2	-1.82802307201445	ENSG00000170500.12
STX16	-1.81538299218768	ENSG00000124222.21
ABHD17C	-1.79948137832195	ENSG00000136379.11
EPHA5	-1.78165548307697	ENSG00000145242.13
ACLY	-1.73652018176836	ENSG00000131473.16
GNPTAB	-1.69444862231339	ENSG00000111670.14
TBC1D9	-1.67740545304752	ENSG00000109436.7
CSGALNACT1	-1.6756364823776	ENSG00000147408.14
ATG4D	-1.65572232915986	ENSG00000130734.9
STMN1	-1.65521541270353	ENSG00000117632.20
PNLIPRP3	-1.65514894872589	ENSG00000203837.4
PIP5K1C	-1.65077130160779	ENSG00000186111.8
SLC26A2	-1.64145234003322	ENSG00000155850.7
HEXIM1	-1.62874231059262	ENSG00000186834.3
FAM78A	-1.6217921139907	ENSG00000126882.12
SLC39A10	-1.61984083980918	ENSG00000196950.13
IRF4	-1.61930060023333	ENSG00000137265.14
EXTL3	-1.57422667005873	ENSG00000012232.8
SLC7A11	-1.5695627136625	ENSG00000151012.13
DENND6A	-1.56117592021098	ENSG00000174839.12
SMARCD1	-1.55742840905174	ENSG00000066117.14
RAB11FIP4	-1.54543174544406	ENSG00000131242.15
MTMR2	-1.53562774236129	ENSG00000087053.18
LCOR	-1.52679216622681	ENSG00000196233.11
SLC9A1	-1.52639522526809	ENSG00000090020.10
TMED5	-1.50214962702786	ENSG00000117500.12
SEMA5A	-1.49862076235617	ENSG00000112902.11
NDC1	-1.47743427482749	ENSG00000058804.11
PANK3	-1.46040585725813	ENSG00000120137.6
SH2B3	-1.44658171325358	ENSG00000111252.10
GPR137C	-1.43220037046024	ENSG00000180998.11
HEG1	-1.42875765627972	ENSG00000173706.12
ANKRD52	-1.42853303724652	ENSG00000139645.9
ATP11A	-1.4231511969253	ENSG00000068650.18
TFB2M	-1.39996588643349	ENSG00000162851.7
RC3H2	-1.39153166737444	ENSG00000056586.15
FZD6	-1.39101573005629	ENSG00000164930.11
GATSL2	-1.39053377189404	ENSG00000274070.1
LRRTM2	-1.38947896122803	ENSG00000146006.7
PITPNB	-1.38916017077541	ENSG00000180957.17
INO80D	-1.38307664072935	ENSG00000114933.15
GPRC5B	-1.3815781893251	ENSG00000167191.11
STAMBP	-1.35845770808771	ENSG00000124356.15
USP14	-1.35593056272616	ENSG00000101557.14
TTYH3	-1.354778201813	ENSG00000136295.14
CDK19	-1.34955740042772	ENSG00000155111.14
TRIM2	-1.34476030521251	ENSG00000109654.14
MAP3K9	-1.33065552463321	ENSG00000006432.15
CBX5	-1.32026922681737	ENSG00000094916.13
DHX33	-1.31908937124259	ENSG00000005100.12
SYNRG	-1.29465426681751	ENSG00000275066.4
TNKS2	-1.26773621557676	ENSG00000107854.5
PPARGC1A	-1.26250721753669	ENSG00000109819.8
EVI5	-1.25982933064114	ENSG00000067208.14
TNFAIP3	-1.25960944184915	ENSG00000118503.14
IGIP	-1.25308173556412	ENSG00000182700.4
HRK	-1.23750948733355	ENSG00000135116.9
LMNB1	-1.22834257809294	ENSG00000113368.11
EPAS1	-1.21721896724449	ENSG00000116016.13
ITGA2	-1.21684037379856	ENSG00000164171.10
TOP1	-1.20423572175839	ENSG00000198900.5
OTUD4	-1.1994882426823	ENSG00000164164.15
PYROXD2	-1.19881049807052	ENSG00000119943.10
MTSS1L	-1.19811420308391	ENSG00000132613.14
C10orf12	-1.19747333564636	ENSG00000155640.6
THBS4	-1.19671402155878	ENSG00000113296.14
GLTSCR1	-1.18730342142897	ENSG00000063169.10
EIF4G2	-1.18640202114976	ENSG00000110321.15
TANC2	-1.18548105488936	ENSG00000170921.14
RIPK4	-1.18447449035242	ENSG00000183421.11
SLC36A1	-1.18141971987023	ENSG00000123643.12
FAM217B	-1.17548192338352	ENSG00000196227.10
KDM6B	-1.17315711195671	ENSG00000132510.10
PURB	-1.16475563628654	ENSG00000146676.6
MKI67	-1.16345436439219	ENSG00000148773.12
SEL1L	-1.15189363981364	ENSG00000071537.13
PIK3C2B	-1.14281344086356	ENSG00000133056.13
MC1R	-1.1359632633353	ENSG00000258839.2
ZMAT3	-1.13186972157351	ENSG00000172667.10
HPS4	-1.13150758762819	ENSG00000100099.20
FAM3C	-1.13148564880689	ENSG00000196937.10
RPS6KA2	-1.12936585448979	ENSG00000071242.11
LBR	-1.12857866963359	ENSG00000143815.14
CDS2	-1.12837705535931	ENSG00000101290.13
FAM69A	-1.12028973398024	ENSG00000154511.11
MREG	-1.11904372680335	ENSG00000118242.15
TMEM144	-1.11128080909828	ENSG00000164124.10
CXXC4	-1.10896947970383	ENSG00000168772.10
PABPC1L	-1.10305685628368	ENSG00000101104.12
PRRC2C	-1.09895301142602	ENSG00000117523.15
SLC22A23	-1.09617871358976	ENSG00000137266.14
AEBP2	-1.09529484924609	ENSG00000139154.14
ZNF746	-1.08743179951818	ENSG00000181220.15
DCAF7	-1.08433978989957	ENSG00000136485.14
MAFB	-1.08266749491669	ENSG00000204103.3
VANGL1	-1.08135468547538	ENSG00000173218.14
BAHCC1	-1.07789246290519	ENSG00000266074.8
TSHZ3	-1.07620708849103	ENSG00000121297.6
RAB1A	-1.07551615764653	ENSG00000138069.16
SLC20A1	-1.07169599909297	ENSG00000144136.10
ASAH1	-1.06857559947339	ENSG00000104763.17
JAZF1	-1.06385830066461	ENSG00000153814.11
RAI1	-1.06372163271984	ENSG00000108557.17
MSMO1	-1.05777744074132	ENSG00000052802.12
NR2F2	-1.05342851013132	ENSG00000185551.12
MOB1B	-1.05287242323242	ENSG00000173542.8
EYA4	-1.0522677888092	ENSG00000112319.17
MAPK6	-1.04742683446274	ENSG00000069956.11
BCL2A1	-1.04685702290927	ENSG00000140379.7
ACVR2B	-1.04634266946439	ENSG00000114739.13
SH2D5	-1.04621883297136	ENSG00000189410.11
DNAJA4	-1.04479804029673	ENSG00000140403.12
DIXDC1	-1.04435080998374	ENSG00000150764.13
PIK3R3	-1.03314139734693	ENSG00000117461.14
ZCCHC14	-1.02927424462534	ENSG00000140948.11
SGPL1	-1.02863073838407	ENSG00000166224.16
MEF2D	-1.02704503004929	ENSG00000116604.17
RAB11FIP1	-1.0247645788086	ENSG00000156675.15
MT-ND4L	-1.02371485357554	ENSG00000212907.2
IMPA1	-1.01417004267143	ENSG00000133731.9
SHTN1	-1.01409092695914	ENSG00000187164.17
TRIM37	-1.01221048304539	ENSG00000108395.13
SLC23A2	-1.01121431409506	ENSG00000089057.14
TGM2	-1.01059478995475	ENSG00000198959.11
TMEM201	-1.0036211946589	ENSG00000188807.12
CARNMT1	-1.00249523574968	ENSG00000156017.12
FAM199X	-1.00161941184841	ENSG00000123575.8
HEY1	-0.992869997150603	ENSG00000164683.16
DSTYK	-0.992230383244238	ENSG00000133059.16
BBX	-0.990959501109867	ENSG00000114439.18
MGAT5	-0.982921326644263	ENSG00000152127.8
PRKCE	-0.98075767223823	ENSG00000171132.13
GFPT1	-0.979335710278052	ENSG00000198380.12
H2AFV	-0.975067366885723	ENSG00000105968.18
DIP2B	-0.970117846759773	ENSG00000066084.12
TROVE2	-0.970105088708087	ENSG00000116747.12
GADD45B	-0.968971792940504	ENSG00000099860.8
PPARGC1B	-0.965664222860024	ENSG00000155846.16
ACSL4	-0.96471507919129	ENSG00000068366.19
SLC19A2	-0.964102405933781	ENSG00000117479.12
ANP32E	-0.963228962183108	ENSG00000143401.14
ZNF507	-0.951183326638561	ENSG00000168813.16
MAGI1	-0.950566944097274	ENSG00000151276.23
SLC12A2	-0.944745210423414	ENSG00000064651.13
PIKFYVE	-0.940481929559893	ENSG00000115020.16
ZNF618	-0.937573900016475	ENSG00000157657.14
DIAPH1	-0.937556231846379	ENSG00000131504.15
MBTPS2	-0.936941815241752	ENSG00000012174.11
MKL2	-0.931277684693309	ENSG00000186260.16
MRGBP	-0.930993425329339	ENSG00000101189.6
SFT2D2	-0.930826274797611	ENSG00000213064.9
GPD2	-0.92566446971108	ENSG00000115159.15
GCLM	-0.925154143692276	ENSG00000023909.9
LONRF3	-0.922785772126828	ENSG00000175556.16
TNRC6B	-0.921290554828453	ENSG00000100354.20
SEPT2	-0.920404604594749	ENSG00000168385.17
ITGB8	-0.91896377442275	ENSG00000105855.9
SOD2	-0.917332649918033	ENSG00000112096.16
SACM1L	-0.916127965208381	ENSG00000211456.10
CEP350	-0.914600416056366	ENSG00000135837.15
TXNDC16	-0.914501769538126	ENSG00000087301.8
PDE8B	-0.913203602626715	ENSG00000113231.13
ZFHX3	-0.912231366845997	ENSG00000140836.14
REV3L	-0.909950263430544	ENSG00000009413.15
POMP	-0.905479142423606	ENSG00000132963.7
PURA	-0.903545350695284	ENSG00000185129.5
NLK	-0.902860684998134	ENSG00000087095.12
FAM73A	-0.896940550776482	ENSG00000180488.14
DSG2	-0.895738565853973	ENSG00000046604.12
DCP2	-0.895611164409088	ENSG00000172795.15
MOB4	-0.895116145002512	ENSG00000115540.14
UBE2D1	-0.894241981427526	ENSG00000072401.14
MT-ND5	-0.89222503749976	ENSG00000198786.2
RAB8B	-0.88636248468787	ENSG00000166128.12
ZNF827	-0.884761305643074	ENSG00000151612.15
SORT1	-0.881605779047421	ENSG00000134243.11
MAPK8	-0.881235506964763	ENSG00000107643.15
KPNA1	-0.880469675539464	ENSG00000114030.12
SDCBP	-0.876668751840256	ENSG00000137575.11
DLG5	-0.866717227622099	ENSG00000151208.16
ELK3	-0.865990553400499	ENSG00000111145.7
RCN2	-0.864522683940785	ENSG00000117906.13
ZFHX4	-0.862648646253472	ENSG00000091656.15
UNG	-0.862388167784229	ENSG00000076248.10
HIPK1	-0.852771952446747	ENSG00000163349.21
HSP90B1	-0.848269575719982	ENSG00000166598.12
TMOD2	-0.844532651289159	ENSG00000128872.9
B3GALNT2	-0.842014695844541	ENSG00000162885.12
PSME4	-0.841396129905619	ENSG00000068878.14
ATXN1	-0.839717119815276	ENSG00000124788.17
BAZ2A	-0.839409656438879	ENSG00000076108.11
SOX6	-0.836951889650286	ENSG00000110693.15
TUSC2	-0.834661277268658	ENSG00000114383.9
N6AMT1	-0.830286639637567	ENSG00000156239.11
C8orf76	-0.826899916221752	ENSG00000189376.11
PSEN1	-0.821647025572817	ENSG00000080815.18
BMPR2	-0.819017115595248	ENSG00000204217.12
SFXN1	-0.815667907678889	ENSG00000164466.12
BHLHE41	-0.814393183692794	ENSG00000123095.5
TULP4	-0.811715241462183	ENSG00000130338.12
HIF1AN	-0.811049776327519	ENSG00000166135.13
QSER1	-0.810392247060978	ENSG00000060749.14
CAPN2	-0.809522948304623	ENSG00000162909.17
UHMK1	-0.808984341766731	ENSG00000152332.15
IGF2R	-0.797412364261706	ENSG00000197081.12
RAPGEFL1	-0.796834303517358	ENSG00000108352.11
NDST1	-0.796745157500027	ENSG00000070614.14
ADNP	-0.796623914696021	ENSG00000101126.15
SERPINF1	-0.796296126481031	ENSG00000132386.10
C21orf91	-0.793189507474035	ENSG00000154642.10
ARID1A	-0.792232091338487	ENSG00000117713.17
CBFA2T2	-0.790651321491277	ENSG00000078699.21
STX3	-0.789262448201803	ENSG00000166900.14
CDK8	-0.788514906482312	ENSG00000132964.11
TPD52	-0.78807510164204	ENSG00000076554.15
IL13RA2	-0.783755481681732	ENSG00000123496.7
MPP5	-0.783155844233605	ENSG00000072415.8
G3BP1	-0.783064087098733	ENSG00000145907.14
WNK1	-0.78246145575637	ENSG00000060237.16
NHLRC3	-0.780484126083872	ENSG00000188811.12
VCPIP1	-0.780429745463328	ENSG00000175073.7
PUM2	-0.780254050595663	ENSG00000055917.15
RAB15	-0.778856020195554	ENSG00000139998.14
LIFR	-0.778162873821755	ENSG00000113594.9
DUSP5	-0.76991543157946	ENSG00000138166.5
CACUL1	-0.767880654160955	ENSG00000151893.14
ZBED4	-0.766164792701343	ENSG00000100426.6
COPS7B	-0.764471085479066	ENSG00000144524.17
CERS2	-0.763850445872557	ENSG00000143418.19
OTUD3	-0.762975860768446	ENSG00000169914.5
THEM4	-0.762400369913166	ENSG00000159445.12
RRAGC	-0.761334004691439	ENSG00000116954.7
TLK1	-0.761100813211816	ENSG00000198586.13
DYSF	-0.757755195933391	ENSG00000135636.13
TDRD7	-0.75352324281982	ENSG00000196116.7
DENR	-0.750797180417512	ENSG00000139726.10
ENAH	-0.750694831580152	ENSG00000154380.17
PPFIA1	-0.750329106520589	ENSG00000131626.15
RNF213	-0.747801054504221	ENSG00000173821.19
NAPEPLD	-0.742851113613221	ENSG00000161048.11
GAB1	-0.741654474389546	ENSG00000109458.8
CASP3	-0.741404943758756	ENSG00000164305.17
LATS2	-0.739009698217838	ENSG00000150457.8
KIAA0556	-0.737899033066919	ENSG00000047578.12
VPS4B	-0.73411642783089	ENSG00000119541.9
MLEC	-0.733521925700531	ENSG00000110917.7
C22orf39	-0.733396386795404	ENSG00000242259.8
SOCS5	-0.732346720231315	ENSG00000171150.7
SMARCA5	-0.719456652406765	ENSG00000153147.5
ATP5B	-0.716472079704247	ENSG00000110955.8
GSE1	-0.714994290454199	ENSG00000131149.17
TOB1	-0.714843588461907	ENSG00000141232.4
HELZ	-0.710516447335811	ENSG00000198265.11
NUFIP2	-0.710043183990514	ENSG00000108256.8
FBN2	-0.705997304960505	ENSG00000138829.10
ACSL3	-0.705691560884895	ENSG00000123983.13
LSAMP	-0.704696149875705	ENSG00000185565.11
PRELID3B	-0.701842716605365	ENSG00000101166.15
SLC39A6	-0.700501804329183	ENSG00000141424.12
POU2F1	-0.70010845404125	ENSG00000143190.21
RFX7	-0.698885740070825	ENSG00000181827.14
FAM222B	-0.698823767769223	ENSG00000173065.13
PPTC7	-0.695323610090031	ENSG00000196850.5
SAT1	-0.694485187586343	ENSG00000130066.16
TUBGCP4	-0.692585839284047	ENSG00000137822.12
CCNG1	-0.686907728366285	ENSG00000113328.18
ABR	-0.686902797216715	ENSG00000159842.14
CYP7B1	-0.686074230553001	ENSG00000172817.3
TRIM23	-0.685791050053551	ENSG00000113595.14
CPEB2	-0.677694152640677	ENSG00000137449.15
TRIB1	-0.67704892671427	ENSG00000173334.3
BCL2L11	-0.676931691553531	ENSG00000153094.21
RBM22	-0.675357610586068	ENSG00000086589.11
SUB1	-0.674655266051065	ENSG00000113387.11
SCAF11	-0.673843428996274	ENSG00000139218.17
ANKRD17	-0.673407587334807	ENSG00000132466.17
PHACTR2	-0.672562000515552	ENSG00000112419.14
ZFP91	-0.671800154171706	ENSG00000186660.14
FMR1	-0.670253602820891	ENSG00000102081.13
AKT3	-0.669063378480608	ENSG00000117020.16
ATP8A1	-0.668063726543853	ENSG00000124406.16
ZFP36L2	-0.667527100578738	ENSG00000152518.6
TMTC2	-0.663147933491501	ENSG00000179104.8
ZBTB41	-0.662380188706576	ENSG00000177888.7
KCTD12	-0.662369027496876	ENSG00000178695.5
PPM1K	-0.662354068542918	ENSG00000163644.14
CMC2	-0.661760780279225	ENSG00000103121.8
BICD2	-0.661405325533929	ENSG00000185963.13
XPO7	-0.658917598717969	ENSG00000130227.16
CSRP2	-0.658796451811856	ENSG00000175183.9
RANBP9	-0.656696596260034	ENSG00000010017.12
TET2	-0.652374931615264	ENSG00000168769.12
GSK3B	-0.650133834085729	ENSG00000082701.14
SLC38A1	-0.646304594030041	ENSG00000111371.15
TMEM33	-0.645050724794456	ENSG00000109133.12
SYNCRIP	-0.64484753467226	ENSG00000135316.17
G6PC3	-0.643874428153366	ENSG00000141349.8
C9orf72	-0.642142386449498	ENSG00000147894.14
BTBD3	-0.640735960993644	ENSG00000132640.14
KAT2B	-0.638076118708949	ENSG00000114166.7
MAPK8IP2	-0.635879506611048	ENSG00000008735.13
ROBO2	-0.634511279641074	ENSG00000185008.17
HIPK2	-0.632548686809435	ENSG00000064393.15
AASDHPPT	-0.631397223281472	ENSG00000149313.10
PDS5B	-0.628510383732215	ENSG00000083642.18
CMIP	-0.626234627404015	ENSG00000153815.16
UBR4	-0.625421594576014	ENSG00000127481.14
NUS1	-0.624810326678797	ENSG00000153989.7
DHTKD1	-0.624346019039659	ENSG00000181192.11
MARCKSL1	-0.623890044611439	ENSG00000175130.6
CCSER2	-0.619984340945086	ENSG00000107771.15
AGO3	-0.618712135941643	ENSG00000126070.19
KMT2C	-0.618565872830808	ENSG00000055609.17
TNKS	-0.618526046075766	ENSG00000173273.15
DSC2	-0.615522122648076	ENSG00000134755.14
ZCCHC2	-0.613595669005047	ENSG00000141664.9
SLC3A2	-0.613513351759418	ENSG00000168003.16
NF1	-0.612948979279661	ENSG00000196712.16
CNOT6	-0.612844779376795	ENSG00000113300.11
MSI2	-0.61119623554347	ENSG00000153944.10
ZNF326	-0.605733262255752	ENSG00000162664.16
KIF3A	-0.605142130739903	ENSG00000131437.15
ADORA2B	-0.605086267506467	ENSG00000170425.3
SLC7A5	-0.602832986350441	ENSG00000103257.8
TMEM161B	-0.601785716899017	ENSG00000164180.13
CAMSAP2	-0.601495920569694	ENSG00000118200.14
IREB2	-0.595510406602055	ENSG00000136381.12
ATXN1L	-0.592188550402662	ENSG00000224470.7
STOX2	-0.591588572585781	ENSG00000173320.9
CLSTN1	-0.590516166145017	ENSG00000171603.16
MGAT4A	-0.590514771633967	ENSG00000071073.12
MRPS30	-0.587171429000362	ENSG00000112996.9
ABI2	-0.583819893395012	ENSG00000138443.15
CPNE8	-0.582591217361805	ENSG00000139117.13
CCNI	-0.582060727762904	ENSG00000118816.9
TMEM251	-0.581474672208609	ENSG00000153485.5
DCBLD2	-0.578808476112255	ENSG00000057019.15
CUL4B	-0.576633743883246	ENSG00000158290.16
ATRX	-0.575593452327223	ENSG00000085224.20
NSD1	-0.573448996017669	ENSG00000165671.18
HSDL1	-0.572173786007373	ENSG00000103160.11
TMEM159	-0.57096954465405	ENSG00000011638.10
ITPRIP	-0.570434936659495	ENSG00000148841.15
FUBP3	-0.570396061087907	ENSG00000107164.15
KLHL21	-0.569485544752576	ENSG00000162413.16
PPP2R5D	-0.568773746514731	ENSG00000112640.14
SGK3	-0.567788725096601	ENSG00000104205.12
PHF10	-0.564452488937489	ENSG00000130024.14
TMEM192	-0.56404925415946	ENSG00000170088.13
DCUN1D3	-0.560199570305161	ENSG00000188215.9
C3orf58	-0.559649309439087	ENSG00000181744.8
ZSCAN22	-0.558776409032893	ENSG00000182318.5
NUDT3	-0.558591621749139	ENSG00000272325.1
C7orf73	-0.558297309563681	ENSG00000243317.7
CUX1	-0.557856218093468	ENSG00000257923.9
RAB14	-0.557840873035113	ENSG00000119396.10
AP1G1	-0.557242223301533	ENSG00000166747.12
ASAP1	-0.557227340179462	ENSG00000153317.14
VAT1	-0.557080445536861	ENSG00000108828.15
UBE2F	-0.554179429504029	ENSG00000184182.18
BICC1	-0.554089615132155	ENSG00000122870.11
SESN3	-0.553963694403713	ENSG00000149212.11
ERBB2IP	-0.550623567430255	ENSG00000112851.14
DCUN1D4	-0.549114442755631	ENSG00000109184.14
FAM214A	-0.546897301772058	ENSG00000047346.12
TAF1	-0.545919147733624	ENSG00000147133.15
NFIB	-0.545890210961998	ENSG00000147862.14
PSAP	-0.545671420473038	ENSG00000197746.13
AP4E1	-0.545406841764543	ENSG00000081014.10
RAB28	-0.544832181061792	ENSG00000157869.14
TRIM25	-0.543009367883712	ENSG00000121060.14
LGR4	-0.542555478258676	ENSG00000205213.13
ARHGAP31	-0.541768668007764	ENSG00000031081.10
FAM60A	-0.53889818632027	ENSG00000139146.13
MAK16	-0.536711012956965	ENSG00000198042.10
KIF1B	-0.53409234408749	ENSG00000054523.17
CXorf23	-0.533422806296796	ENSG00000173681.16
UBE2D3	-0.532009060131062	ENSG00000109332.19
CCNJ	-0.530650966362231	ENSG00000107443.15
BCL9	-0.529465652856061	ENSG00000116128.9
ZFAND3	-0.529116645708661	ENSG00000156639.11
TUBB2A	-0.528460961018236	ENSG00000137267.5
CD44	-0.525871483636334	ENSG00000026508.16
ZNF778	-0.522518182294087	ENSG00000170100.13
ATP2B1	-0.522432600255345	ENSG00000070961.15
PPP1R12A	-0.520366257746881	ENSG00000058272.16
SIKE1	-0.514603336380511	ENSG00000052723.11
REL	-0.514378759982353	ENSG00000162924.13
RHOB	-0.512941268382147	ENSG00000143878.9
STK38L	-0.51289791430827	ENSG00000211455.7
PTBP3	-0.512893774858115	ENSG00000119314.15
ARAP2	-0.509941362959994	ENSG00000047365.11
UBQLN1	-0.509837530973019	ENSG00000135018.13
CAMSAP1	-0.508745650781045	ENSG00000130559.18
SLC1A5	-0.508708674579598	ENSG00000105281.12
ITPRIPL2	-0.508424413591432	ENSG00000205730.6
BLOC1S6	-0.507284432533521	ENSG00000104164.10
ABCC5	-0.504794074795526	ENSG00000114770.16
C11orf30	-0.503940530183533	ENSG00000158636.16
PARVA	-0.503125982885101	ENSG00000197702.11
EPT1	-0.501311029239781	ENSG00000138018.17
ZMYM2	-0.500273775794474	ENSG00000121741.16
PBX3	-0.500256409878375	ENSG00000167081.16
PAFAH1B1	-0.49926314258659	ENSG00000007168.12
EED	-0.498326700074128	ENSG00000074266.17
UBE2A	-0.497889069400394	ENSG00000077721.15
NDFIP1	-0.497731119072287	ENSG00000131507.10
VEZT	-0.497587824130828	ENSG00000028203.17
ZC3H7A	-0.495162587725536	ENSG00000122299.11
IFFO2	-0.494872282201436	ENSG00000169991.10
ZBTB34	-0.494343584956094	ENSG00000177125.5
ANXA2	-0.493988670716045	ENSG00000182718.16
DCUN1D1	-0.493016560927391	ENSG00000043093.13
AARS	-0.492835534410084	ENSG00000090861.15
ZNF24	-0.491805056054926	ENSG00000172466.15
REEP5	-0.491413536477559	ENSG00000129625.12
ENTPD4	-0.487475471460722	ENSG00000197217.12
BIRC6	-0.484177747758048	ENSG00000115760.13
HPRT1	-0.483210926337689	ENSG00000165704.14
AMPH	-0.480851125984333	ENSG00000078053.16
QKI	-0.480803915252187	ENSG00000112531.16
AFF4	-0.47953701658069	ENSG00000072364.12
OSBPL11	-0.479491975305678	ENSG00000144909.7
ZFAND6	-0.478412631679742	ENSG00000086666.18
ERO1A	-0.478304867541411	ENSG00000197930.12
PATL1	-0.477996613736235	ENSG00000166889.13
POLR3K	-0.476496654839786	ENSG00000161980.5
MLLT4	-0.474327163105254	ENSG00000130396.20
TNPO1	-0.472767639766795	ENSG00000083312.17
HELLS	-0.469895589372876	ENSG00000119969.14
ANO6	-0.468693580236711	ENSG00000177119.15
GABRA5	-0.467420112165746	ENSG00000186297.11
CLASP1	-0.466882395367429	ENSG00000074054.17
KIAA1191	-0.465296740489435	ENSG00000122203.14
NOTCH2	-0.465256932492189	ENSG00000134250.17
RAB5A	-0.458939890121273	ENSG00000144566.10
UHRF1BP1	-0.457130820754194	ENSG00000065060.16
KHDRBS1	-0.457063501428141	ENSG00000121774.17
LRRC8D	-0.456307653640633	ENSG00000171492.14
PICALM	-0.456077659061419	ENSG00000073921.17
SLC1A1	-0.455658897276686	ENSG00000106688.11
G3BP2	-0.454794157696002	ENSG00000138757.14
RHOQ	-0.45449809588311	ENSG00000119729.10
N4BP2	-0.452924437576677	ENSG00000078177.13
AGAP1	-0.45096936261014	ENSG00000157985.18
VAPB	-0.449459642505988	ENSG00000124164.15
MAP1B	-0.44847833751802	ENSG00000131711.14
CTDSPL	-0.448005001589017	ENSG00000144677.14
MAP9	-0.447855065299192	ENSG00000164114.18
SGPP1	-0.447305150843147	ENSG00000126821.7
CLTC	-0.446497266207691	ENSG00000141367.11
AGO2	-0.445958454142912	ENSG00000123908.11
FAM134B	-0.439764757718408	ENSG00000154153.13
PHIP	-0.438682616047113	ENSG00000146247.13
MTMR4	-0.438389386586085	ENSG00000108389.9
LNX2	-0.436969442290805	ENSG00000139517.7
RFFL	-0.436370182281661	ENSG00000092871.16
FGF2	-0.435977453144642	ENSG00000138685.12
TMEM181	-0.433669529443528	ENSG00000146433.8
ERLIN2	-0.43232302106345	ENSG00000147475.14
HAS2	-0.432236146049689	ENSG00000170961.6
EZH2	-0.430958403099147	ENSG00000106462.10
TMEM65	-0.430791343973984	ENSG00000164983.7
YARS	-0.429793389947663	ENSG00000134684.10
SC5D	-0.427246440962022	ENSG00000109929.9
NUPL2	-0.426953303615613	ENSG00000136243.16
KPNA2	-0.424619305504399	ENSG00000182481.8
AP3M2	-0.423956778965743	ENSG00000070718.11
FAM126B	-0.423044163206933	ENSG00000155744.9
ZNF706	-0.422190818539424	ENSG00000120963.11
PCGF5	-0.421799227390595	ENSG00000180628.14
PPP1R2	-0.421630403952656	ENSG00000184203.7
TRIP12	-0.418685187707707	ENSG00000153827.13
ANKRD11	-0.418406493734966	ENSG00000167522.14
CA8	-0.413171743855593	ENSG00000178538.9
ZKSCAN8	-0.407567008862132	ENSG00000198315.10
PANK1	-0.405662498559511	ENSG00000152782.16
PHF6	-0.405459672953711	ENSG00000156531.16
OSMR	-0.403385983460926	ENSG00000145623.12
TXNL4A	-0.403341381534397	ENSG00000141759.14
JARID2	-0.402289753422311	ENSG00000008083.13
KDM3B	-0.400694013523818	ENSG00000120733.13
ARHGEF3	-0.400632034628078	ENSG00000163947.11
LMBRD2	-0.400210666874938	ENSG00000164187.6
JAG1	-0.399273099311101	ENSG00000101384.11
UBE2Z	-0.39909438372141	ENSG00000159202.17
NHLRC2	-0.398180498288695	ENSG00000196865.4
USP3	-0.395973147710305	ENSG00000140455.16
C5orf24	-0.395787686699347	ENSG00000181904.8
FAR1	-0.394162707613931	ENSG00000197601.12
APP	-0.393585535339177	ENSG00000142192.20
TM9SF3	-0.392775931849688	ENSG00000077147.14
ATM	-0.392470667995791	ENSG00000149311.17
EP300	-0.391875589842935	ENSG00000100393.10
HNRNPF	-0.390644086342055	ENSG00000169813.16
C12orf49	-0.388459855287209	ENSG00000111412.5
SMPDL3A	-0.386159368389644	ENSG00000172594.12
YWHAZ	-0.386121704324762	ENSG00000164924.17
NPAS2	-0.385804810335996	ENSG00000170485.16
GNB1	-0.385381536877436	ENSG00000078369.17
GRSF1	-0.38434956980116	ENSG00000132463.13
PDHX	-0.382864415915196	ENSG00000110435.11
MLKL	-0.381420936736278	ENSG00000168404.12
PPP1CB	-0.379251528671716	ENSG00000213639.9
SPAG9	-0.378793088735534	ENSG00000008294.20
OXCT1	-0.378725902493227	ENSG00000083720.12
GNA13	-0.378038839980976	ENSG00000120063.9
FEM1C	-0.376871640081839	ENSG00000145780.7
WDFY3	-0.373245810077133	ENSG00000163625.15
DDX1	-0.37292421146968	ENSG00000079785.14
ZNRF2	-0.37125477083904	ENSG00000180233.10
SFXN4	-0.371146176597463	ENSG00000183605.16
MCCC2	-0.371035668009637	ENSG00000131844.15
XIAP	-0.369626238415508	ENSG00000101966.12
TJP1	-0.366549440492524	ENSG00000104067.16
ARHGAP5	-0.365942357495263	ENSG00000100852.12
ZBTB38	-0.36567253463556	ENSG00000177311.10
HUWE1	-0.365041247412654	ENSG00000086758.15
MAP3K2	-0.361884164938696	ENSG00000169967.16
PCNX	-0.360742510989543	ENSG00000100731.15
ZNF462	-0.360279951170177	ENSG00000148143.12
KMT2E	-0.359844953074774	ENSG00000005483.19
USP9X	-0.358274540281964	ENSG00000124486.12
PSMC5	-0.357529748238975	ENSG00000087191.12
TMEM19	-0.355269502183593	ENSG00000139291.13
PCLO	-0.351926689357534	ENSG00000186472.19
SLC39A14	-0.351920911735824	ENSG00000104635.13
SEC24C	-0.350002044082177	ENSG00000176986.15
TMBIM6	-0.347705883132179	ENSG00000139644.12
MCC	-0.345510344097547	ENSG00000171444.17
FBXW11	-0.343787161459326	ENSG00000072803.17
SSH2	-0.340351604527728	ENSG00000141298.17
BZW2	-0.340287641454776	ENSG00000136261.14
MON2	-0.339485530710327	ENSG00000061987.14
UBP1	-0.338280186595089	ENSG00000153560.11
LARP4B	-0.338069653059588	ENSG00000107929.14
ITPR2	-0.335060616794567	ENSG00000123104.11
NPTN	-0.329312227890158	ENSG00000156642.16
KANSL1	-0.327480029002505	ENSG00000120071.12
HADH	-0.321734494537659	ENSG00000138796.15
PRR11	-0.320633062283371	ENSG00000068489.12
MYO5A	-0.318861103746173	ENSG00000197535.14
SPTLC2	-0.316375058740353	ENSG00000100596.6
GDE1	-0.30994120893629	ENSG00000006007.11
VHL	-0.309176344206701	ENSG00000134086.7
FAXC	-0.30879598542316	ENSG00000146267.11
ADIPOR2	-0.306564819817579	ENSG00000006831.9
KCTD9	-0.304795769887212	ENSG00000104756.15
TET3	-0.304564380400593	ENSG00000187605.15
MESDC2	-0.303227721083505	ENSG00000117899.10
PPM1A	-0.302011825153155	ENSG00000100614.17
LONRF1	-0.301919695535304	ENSG00000154359.12
CHD4	-0.300308602603416	ENSG00000111642.14
SLC1A4	-0.299116350942163	ENSG00000115902.10
ATP2C1	-0.297692892765489	ENSG00000017260.19
IGF1R	-0.297417448199958	ENSG00000140443.13
LIMS1	-0.296407626029918	ENSG00000169756.16
CLASP2	-0.295754675589204	ENSG00000163539.16
MCL1	-0.295540242104253	ENSG00000143384.12
KIF13A	-0.287198879400278	ENSG00000137177.18
RALGAPB	-0.285731408134426	ENSG00000170471.14
ZNF770	-0.28384761860388	ENSG00000198146.4
DYRK2	-0.283105904628648	ENSG00000127334.10
LITAF	-0.278575829310502	ENSG00000189067.12
C6orf62	-0.273769252274383	ENSG00000112308.12
SCARB2	-0.272658990948715	ENSG00000138760.8
AGO1	-0.272512125634236	ENSG00000092847.11
ARHGAP32	-0.268037353690141	ENSG00000134909.18
STRN	-0.267989901329386	ENSG00000115808.11
SPG11	-0.267771679985534	ENSG00000104133.14
OTULIN	-0.265167367905619	ENSG00000154124.4
USP34	-0.265015948713358	ENSG00000115464.14
MAPK1	-0.264287618604475	ENSG00000100030.14
MYSM1	-0.260806223473055	ENSG00000162601.9
CLCN3	-0.256079398964892	ENSG00000109572.13
RIC1	-0.256016155793853	ENSG00000107036.11
ZNF207	-0.255051802202585	ENSG00000010244.16
PGM2	-0.249077085558722	ENSG00000169299.13
CSNK1A1	-0.241912920122493	ENSG00000113712.16
ZFX	-0.238162058735499	ENSG00000005889.15
HIATL1	-0.23056427065058	ENSG00000148110.15
ETV5	-0.189040052732126	ENSG00000244405.7
