# Supplementary material for: Loss of miR-101-3p in melanoma stabilizes genomic integrity, leading to cell death prevention
Source: Cell Mol Biol Lett. 2024 Mar 2;29:29. doi: 10.1186/s11658-024-00552-2 (PMC10909299; doi:10.1186/s11658-024-00552-2)
Supplement: Supplementary file 8 — Additional file 8. SupplTab7_EnrichR_hallmarkv20_miR101_down. [file 11658_2024_552_MOESM8_ESM.xlsx]

## Sheet: MSigDB_Hallmark_2020_table(1)
Term	Overlap	Adjusted P-value	Odds Ratio	Combined Score
UV Response Dn	18/144	1.24912e-05	4.82487	73.3501
Protein Secretion	13/96	0.000118148	5.25569	64.4476
mTORC1 Signaling	18/200	0.000461508	3.33059	34.9527
G2-M Checkpoint	17/200	0.00117187	3.12274	28.963
TNF-alpha Signaling via NF-kB	16/200	0.0025112	2.91782	23.6826
Apoptosis	14/161	0.0025112	3.19072	25.868
Mitotic Spindle	15/199	0.00529622	2.73069	19.3151
IL-2/STAT5 Signaling	15/199	0.00529622	2.73069	19.3151
TGF-beta Signaling	7/54	0.00534141	4.95533	34.2873
PI3K/AKT/mTOR Signaling	10/105	0.00534141	3.51168	24.0259
Unfolded Protein Response	9/113	0.0231777	2.88069	14.6352
Estrogen Response Early	13/200	0.0231777	2.32019	11.688
E2F Targets	13/200	0.0231777	2.32019	11.688
KRAS Signaling Up	13/200	0.0231777	2.32019	11.688
heme Metabolism	12/200	0.0523347	2.12652	8.83369
Hypoxia	11/200	0.0976382	1.93554	6.48045
Adipogenesis	11/200	0.0976382	1.93554	6.48045
Epithelial Mesenchymal Transition	11/200	0.0976382	1.93554	6.48045
Notch Signaling	3/32	0.164845	3.42156	9.24343
Complement	10/200	0.164845	1.7472	4.58419
Inflammatory Response	10/200	0.164845	1.7472	4.58419
p53 Pathway	10/200	0.164845	1.7472	4.58419
Pperoxisome	6/104	0.188689	2.02818	4.95725
UV Response Up	8/158	0.199488	1.76808	4.14786
