# Supplementary material for: Loss of miR-101-3p in melanoma stabilizes genomic integrity, leading to cell death prevention
Source: Cell Mol Biol Lett. 2024 Mar 2;29:29. doi: 10.1186/s11658-024-00552-2 (PMC10909299; doi:10.1186/s11658-024-00552-2)
Supplement: Supplementary file 9 — Additional file 9. SupplTab8_miR_padj_dwn_hallmarks. [file 11658_2024_552_MOESM9_ESM.xlsx]

## Sheet: Sheet1
HALLMARK_APOPTOSIS
Gene	log2FoldChange	JusomiR_101_3pMimic_26_11_20	JusomiR_101_3pMimic_16_11_20	JusomiR_101_3pMimic_19_11_20	Juso_sictrl_26_11_20	Juso_sictrl_16_11_20	Juso_sictrl_19_11_20	uniqID
CASP3	-0.741405	382.271	369.657	473.796	780.831	542.478	725.102	ENSG00000164305.17&CASP3
BCL2L11	-0.676932	53.5989	50.5932	51.7204	80.4673	76.8781	92.1334	ENSG00000153094.21&BCL2L11
MCL1	-0.29554	2616.23	2614.53	2866.79	3370.69	3261.36	3306.03	ENSG00000143384.12&MCL1
CD44	-0.525871	10330.4	8621.25	9702.19	13940.7	12179.2	15135	ENSG00000026508.16&CD44
RHOB	-0.512941	675.549	573.662	688.066	841.43	1013.49	908.172	ENSG00000143878.9&RHOB
XIAP	-0.369626	680.605	838.052	792.431	953.687	1067.63	966.802	ENSG00000101966.12&XIAP
IGF2R	-0.797412	5914.08	7411.09	5748.35	9162.35	12897.1	11091.9	ENSG00000197081.12&IGF2R
GADD45B	-0.968972	179	280.711	185.639	362.6	527.319	374.516	ENSG00000099860.8&GADD45B
APP	-0.393586	3834.85	4093.15	3874.41	4984.01	4720.97	5803.21	ENSG00000142192.20&APP
PSEN1	-0.821647	479.356	542.653	461.789	830.502	833.748	962.016	ENSG00000080815.18&PSEN1
SOD2	-0.917333	856.571	1252.59	1283.77	2304.74	2054.05	2052.06	ENSG00000112096.16&SOD2
SC5D	-0.427246	1223.67	1876.03	1888.72	1806.04	2342.08	2562.98	ENSG00000109929.9&SC5D
SLC20A1	-1.0717	1841.58	2340.34	2289.55	4402.85	4571.54	4632.99	ENSG00000144136.10&SLC20A1
SAT1	-0.694485	1565.49	1403.55	1597.79	2811.39	2242.46	2333.25	ENSG00000130066.16&SAT1
HALLMARK_DNA_REPAIR
SDCBP	-0.876669	1443.13	1762.6	1955.22	3416.38	3010.16	3051.17	ENSG00000137575.11&SDCBP
HPRT1	-0.483211	198.215	178.708	202.264	228.487	283.691	297.938	ENSG00000165704.14&HPRT1
REV3L	-0.90995	1791.01	1647.54	1931.2	3678.65	2831.5	3578.84	ENSG00000009413.15&REV3L
STX3	-0.789262	817.131	924.55	915.266	1662.99	1330.75	1599.77	ENSG00000166900.14&STX3
HALLMARK_UV_RESPONSE_DN
TJP1	-0.366549	1148.84	1208.53	1200.65	1607.36	1308.01	1672.76	ENSG00000104067.16&TJP1
NFIB	-0.54589	453.063	418.618	507.045	695.397	621.522	695.188	ENSG00000147862.14&NFIB
AKT3	-0.669063	1200.41	1431.3	1525.75	2089.17	2280.36	2243.51	ENSG00000117020.16&AKT3
ANXA2	-0.493989	5594.51	3963.41	5376.15	8337.8	5403.12	7289.31	ENSG00000182718.16&ANXA2
ATXN1	-0.839717	299.345	266.838	272.456	468.896	552.223	478.615	ENSG00000124788.17&ATXN1
PRKCE	-0.980758	143.605	136.275	109.906	272.198	284.774	210.591	ENSG00000171132.13&PRKCE
AMPH	-0.480851	858.594	792.355	957.751	1294.43	1031.9	1313.8	ENSG00000078053.16&AMPH
PIK3R3	-1.03314	168.887	172.18	198.569	416.244	283.691	404.43	ENSG00000117461.14&PIK3R3
NOTCH2	-0.465257	2713.32	2506	2589.71	3261.41	3822.25	3697.3	ENSG00000134250.17&NOTCH2
MAP1B	-0.448478	1881.02	2244.87	2130.7	2428.92	2702.64	3410.13	ENSG00000131711.14&MAP1B
NEK7	-2.07291	219.452	272.551	270.609	1067.93	1009.16	1137.91	ENSG00000151414.14&NEK7
ADORA2B	-0.605086	152.706	145.251	135.766	225.507	210.061	223.753	ENSG00000170425.3&ADORA2B
IGF1R	-0.297417	892.978	864.165	713.003	994.417	1038.4	1002.7	ENSG00000140443.13&IGF1R
ATRX	-0.575593	1509.87	1407.63	1502.66	2315.67	1871.06	2400.25	ENSG00000085224.20&ATRX
ATP2C1	-0.297693	2189.47	1987.82	2331.11	2690.19	2531.56	2777.16	ENSG00000017260.19&ATP2C1
ITGB3	-2.05654	152.706	219.509	178.251	767.916	728.718	804.073	ENSG00000259207.7&ITGB3
ATP2B1	-0.522433	1694.94	2009.04	2139.01	2733.9	2638.76	3023.65	ENSG00000070961.15&ATP2B1
HAS2	-0.432236	203.271	232.566	193.952	335.777	231.717	282.383	ENSG00000170961.6&HAS2
