# Supplementary material for: Loss of miR-101-3p in melanoma stabilizes genomic integrity, leading to cell death prevention
Source: Cell Mol Biol Lett. 2024 Mar 2;29:29. doi: 10.1186/s11658-024-00552-2 (PMC10909299; doi:10.1186/s11658-024-00552-2)
Supplement: Supplementary file 10 — Additional file 10. SupplTab9_tarbase_mirtarbase_enrichresults. [file 11658_2024_552_MOESM10_ESM.xlsx]

## Sheet: Sheet1
TarBase v8.0 results							miRTarBase v9.0 results
Index	Name	P-value	Adjusted p-value	Odds Ratio	Combined score		Index	Name	P-value	Adjusted p-value	Odds Ratio	Combined score
1	UV Response Dn	2.498e-07	1.249e-05	4.82	73.35		1	G2-M Checkpoint	5.353e-06	0.0001874	7.86	95.4
2	Protein Secretion	4.726e-06	0.0001181	5.26	64.45		2	E2F Targets	4.217e-05	0.0007379	6.89	69.42
3	mTORC1 Signaling	2.769e-05	0.0004615	3.33	34.95		3	TGF-beta Signaling	0.004898	0.05715	9.4	50.01
4	G2-M Checkpoint	9.375e-05	0.001172	3.12	28.96		4	Mitotic Spindle	0.008869	0.0776	4.16	19.64
5	TNF-alpha Signaling via NF-kB	0.0002986	0.002511	2.92	23.68		5	Apoptosis	0.01948	0.1359	4.08	16.08
6	Apoptosis	0.0003013	0.002511	3.19	25.87		6	Protein Secretion	0.02329	0.1359	5.15	19.35
7	Mitotic Spindle	0.0008474	0.005296	2.73	19.32		7	TNF-alpha Signaling via NF-kB	0.0388	0.1698	3.26	10.61
8	IL-2/STAT5 Signaling	0.0008474	0.005296	2.73	19.32		8	Adipogenesis	0.0388	0.1698	3.26	10.61
9	TGF-beta Signaling	0.0009885	0.005341	4.96	34.29		9	Spermatogenesis	0.05483	0.2132	3.62	10.51
10	PI3K/AKT/mTOR Signaling	0.001068	0.005341	3.51	24.03		10	UV Response Dn	0.06401	0.224	3.39	9.31
11	Unfolded Protein Response	0.006217	0.02318	2.88	14.64
12	Estrogen Response Early	0.00649	0.02318	2.32	11.69
13	E2F Targets	0.00649	0.02318	2.32	11.69
14	KRAS Signaling Up	0.00649	0.02318	2.32	11.69
15	heme Metabolism	0.0157	0.05233	2.13	8.83
16	Hypoxia	0.03515	0.09764	1.94	6.48
17	Adipogenesis	0.03515	0.09764	1.94	6.48
18	Epithelial Mesenchymal Transition	0.03515	0.09764	1.94	6.48
19	Notch Signaling	0.0671	0.1648	3.42	9.24
20	Complement	0.07253	0.1648	1.75	4.58
21	Inflammatory Response	0.07253	0.1648	1.75	4.58
22	p53 Pathway	0.07253	0.1648	1.75	4.58
23	Pperoxisome	0.0868	0.1887	2.03	4.96
24	UV Response Up	0.09575	0.1995	1.77	4.15
