# Supplementary material for: Loss of miR-101-3p in melanoma stabilizes genomic integrity, leading to cell death prevention
Source: Cell Mol Biol Lett. 2024 Mar 2;29:29. doi: 10.1186/s11658-024-00552-2 (PMC10909299; doi:10.1186/s11658-024-00552-2)
Supplement: Supplementary file 11 — Additional file 11. SupplTab10_miRTargetLink_GeneTrail. [file 11658_2024_552_MOESM11_ESM.xlsx]

## Sheet: KEGG_-_Pathways
#Name	Reference	Hits	Score	Expected Score	P-value	Info	Regulation_direction
Pathways in cancer	{"levels": "['Human Diseases', 'Cancer: overview']", "link": "http://www.genome.jp/dbget-bin/www_bget?path:hsa05200", "id": "05200"}	37	37	10.462	6.74542e-09	BCL2L11,BIRC5,CCND1,CDKN1A,CTNNB1,E2F3,FGF2,FOS,FZD6,GNB1,HSP90AA1,HSP90B1,ITGA3,JAK2,JUN,MAP2K1,MET,MITF,MSH2,MTOR,NOTCH1,PIK3CB,PIK3CD,PIM1,PTGER4,PTGS2,RAC1,RHOA,RPS6KA5,RUNX1,TGFBR1,TGFBR2,VEGFA,VEGFC,VHL,WNT7A,XIAP	1
Metabolic pathways	{"levels": "['Metabolism', 'Global and overview maps']", "link": "http://www.genome.jp/dbget-bin/www_bget?path:hsa01100", "id": "01100"}	34	34	28.1822	0.187512	ADO,ALG14,AMD1,ATP5F1B,B3GALNT2,CARNMT1,CERS2,COX10,CPS1,DCTD,DNMT3A,EXTL3,GCLC,GFPT2,GPAM,L2HGDH,MT-CO2,NT5C3A,PAFAH1B1,PANK1,PCCB,PIK3C2B,PIK3CB,PIK3CD,PIP4K2A,PIP5K1C,PTGS2,QDPR,RRM2,SACM1L,SGPL1,SHMT1,UGT2A1,UGT2A2	1
MicroRNAs in cancer	{"levels": "['Human Diseases', 'Cancer: overview']", "link": "http://www.genome.jp/dbget-bin/www_bget?path:hsa05206", "id": "05206"}	24	24	3.1841	3.32052e-11	ATM,BCL2L11,CCND1,CDKN1A,DDIT4,DICER1,DNMT3A,E2F3,EZH2,MAP2K1,MCL1,MET,MTOR,NOTCH1,PIK3CB,PIK3CD,PIM1,PTGS2,RHOA,RPS6KA5,STMN1,VEGFA,ZEB1,ZEB2	1
PI3K-Akt signaling pathway	{"levels": "['Environmental Information Processing', 'Signal transduction']", "link": "http://www.genome.jp/dbget-bin/www_bget?path:hsa04151", "id": "04151"}	22	22	6.98128	5.63527e-05	BCL2L11,CCND1,CDKN1A,DDIT4,FGF2,GNB1,HSP90AA1,HSP90B1,ITGA3,JAK2,MAP2K1,MCL1,MET,MTOR,PIK3CB,PIK3CD,PPP2R2A,PPP2R5E,PRKAA1,RAC1,VEGFA,VEGFC	1
Focal adhesion	{"levels": "['Cellular Processes', 'Cellular community - eukaryotes']", "link": "http://www.genome.jp/dbget-bin/www_bget?path:hsa04510", "id": "04510"}	18	18	3.93562	1.07453e-05	CAPN2,CCND1,CTNNB1,ITGA3,JUN,MAP2K1,MET,PAK3,PIK3CB,PIK3CD,PIP5K1C,PPP1CC,RAC1,RAP1B,RHOA,VEGFA,VEGFC,XIAP	1
Human papillomavirus infection	{"levels": "['Human Diseases', 'Infectious disease: viral']", "link": "http://www.genome.jp/dbget-bin/www_bget?path:hsa05165", "id": "05165"}	18	18	6.50663	0.00103112	ATM,CCND1,CDKN1A,CTNNB1,FZD6,ITGA3,MAML3,MAP2K1,MTOR,NOTCH1,PIK3CB,PIK3CD,PPP2R2A,PPP2R5E,PTGER4,PTGS2,VEGFA,WNT7A	1
MAPK signaling pathway	{"levels": "['Environmental Information Processing', 'Signal transduction']", "link": "http://www.genome.jp/dbget-bin/www_bget?path:hsa04010", "id": "04010"}	18	18	5.81444	0.000304658	DUSP1,FGF2,FOS,JUN,MAP2K1,MAP3K4,MET,MKNK2,NLK,RAC1,RAP1B,RPS6KA5,SRF,STMN1,TGFBR1,TGFBR2,VEGFA,VEGFC	1
Proteoglycans in cancer	{"levels": "['Human Diseases', 'Cancer: overview']", "link": "http://www.genome.jp/dbget-bin/www_bget?path:hsa05205", "id": "05205"}	17	17	3.97518	3.1289e-05	CCND1,CDKN1A,CTNNB1,FGF2,FRS2,FZD6,MAP2K1,MET,MTOR,PIK3CB,PIK3CD,PPP1CC,RAC1,RHOA,TFAP4,VEGFA,WNT7A	1
Colorectal cancer	{"levels": "['Human Diseases', 'Cancer: specific types']", "link": "http://www.genome.jp/dbget-bin/www_bget?path:hsa05210", "id": "05210"}	16	16	1.70082	6.74542e-09	BCL2L11,BIRC5,CCND1,CDKN1A,CTNNB1,FOS,JUN,MAP2K1,MSH2,MTOR,PIK3CB,PIK3CD,RAC1,RHOA,TGFBR1,TGFBR2	1
Herpes simplex virus 1 infection	{"levels": "['Human Diseases', 'Infectious disease: viral']", "link": "http://www.genome.jp/dbget-bin/www_bget?path:hsa05168", "id": "05168"}	16	16	9.69073	0.0655693	JAK2,MTOR,PIK3CB,PIK3CD,POU2F1,PPP1CC,ZNF100,ZNF124,ZNF223,ZNF284,ZNF350,ZNF431,ZNF480,ZNF490,ZNF567,ZNF792	1
Kaposi sarcoma-associated herpesvirus infection	{"levels": "['Human Diseases', 'Infectious disease: viral']", "link": "http://www.genome.jp/dbget-bin/www_bget?path:hsa05167", "id": "05167"}	16	16	3.67852	4.06391e-05	CCND1,CDKN1A,CTNNB1,E2F3,FGF2,FOS,GNB1,JAK2,JUN,MAP2K1,MTOR,PIK3CB,PIK3CD,PTGS2,RAC1,VEGFA	1
Hepatocellular carcinoma	{"levels": "['Human Diseases', 'Cancer: specific types']", "link": "http://www.genome.jp/dbget-bin/www_bget?path:hsa05225", "id": "05225"}	15	15	3.30276	4.43127e-05	ARID1A,CCND1,CDKN1A,CTNNB1,E2F3,FZD6,MAP2K1,MET,MTOR,PIK3CB,PIK3CD,SMARCD1,TGFBR1,TGFBR2,WNT7A	1
Breast cancer	{"levels": "['Human Diseases', 'Cancer: specific types']", "link": "http://www.genome.jp/dbget-bin/www_bget?path:hsa05224", "id": "05224"}	14	14	2.90722	4.43127e-05	CCND1,CDKN1A,CTNNB1,E2F3,FGF2,FOS,FZD6,JUN,MAP2K1,MTOR,NOTCH1,PIK3CB,PIK3CD,WNT7A	1
Cellular senescence	{"levels": "['Cellular Processes', 'Cell growth and death']", "link": "http://www.genome.jp/dbget-bin/www_bget?path:hsa04218", "id": "04218"}	14	14	3.16432	8.38584e-05	ATM,BTRC,CAPN2,CCND1,CDKN1A,E2F3,MAP2K1,MTOR,PIK3CB,PIK3CD,PPP1CC,TGFBR1,TGFBR2,ZFP36L2	1
Fluid shear stress and atherosclerosis	{"levels": "['Human Diseases', 'Cardiovascular disease']", "link": "http://www.genome.jp/dbget-bin/www_bget?path:hsa05418", "id": "05418"}	14	14	2.72923	3.35622e-05	ACVR2B,CDH5,CTNNB1,DUSP1,FOS,HSP90AA1,HSP90B1,JUN,PIK3CB,PIK3CD,PRKAA1,RAC1,RHOA,VEGFA	1
Gastric cancer	{"levels": "['Human Diseases', 'Cancer: specific types']", "link": "http://www.genome.jp/dbget-bin/www_bget?path:hsa05226", "id": "05226"}	14	14	2.90722	4.43127e-05	CCND1,CDKN1A,CTNNB1,E2F3,FGF2,FZD6,MAP2K1,MET,MTOR,PIK3CB,PIK3CD,TGFBR1,TGFBR2,WNT7A	1
Human cytomegalovirus infection	{"levels": "['Human Diseases', 'Infectious disease: viral']", "link": "http://www.genome.jp/dbget-bin/www_bget?path:hsa05163", "id": "05163"}	14	14	4.44983	0.00154652	CCND1,CDKN1A,CTNNB1,E2F3,GNB1,MAP2K1,MTOR,PIK3CB,PIK3CD,PTGER4,PTGS2,RAC1,RHOA,VEGFA	1
Ras signaling pathway	{"levels": "['Environmental Information Processing', 'Signal transduction']", "link": "http://www.genome.jp/dbget-bin/www_bget?path:hsa04014", "id": "04014"}	14	14	4.56849	0.0018534	FGF2,GNB1,MAP2K1,MET,PAK3,PIK3CB,PIK3CD,RAB5A,RAC1,RAP1B,REL,RHOA,VEGFA,VEGFC	1
Transcriptional misregulation in cancer	{"levels": "['Human Diseases', 'Cancer: overview']", "link": "http://www.genome.jp/dbget-bin/www_bget?path:hsa05202", "id": "05202"}	14	14	3.65875	0.00029789	ATM,CDKN1A,EYA1,HOXA9,LDB1,MEIS1,MET,MITF,MYCN,REL,RUNX1,SIX4,TGFBR2,ZEB1	1
FoxO signaling pathway	{"levels": "['Environmental Information Processing', 'Signal transduction']", "link": "http://www.genome.jp/dbget-bin/www_bget?path:hsa04068", "id": "04068"}	13	13	2.59079	5.63527e-05	ATG12,ATM,BCL2L11,CCND1,CDKN1A,MAP2K1,NLK,PIK3CB,PIK3CD,PRKAA1,PRKAB1,TGFBR1,TGFBR2	1
Human T-cell leukemia virus 1 infection	{"levels": "['Human Diseases', 'Infectious disease: viral']", "link": "http://www.genome.jp/dbget-bin/www_bget?path:hsa05166", "id": "05166"}	13	13	4.33116	0.00268176	ATM,CCND1,CDKN1A,E2F3,FOS,JUN,MAP2K1,PIK3CB,PIK3CD,SRF,TGFBR1,TGFBR2,XIAP	1
Human immunodeficiency virus 1 infection	{"levels": "['Human Diseases', 'Infectious disease: viral']", "link": "http://www.genome.jp/dbget-bin/www_bget?path:hsa05170", "id": "05170"}	13	13	4.17295	0.00227799	AP1G1,AP1S3,ATM,BTRC,FOS,GNB1,JUN,MAP2K1,MTOR,PAK3,PIK3CB,PIK3CD,RAC1	1
Apoptosis	{"levels": "['Cellular Processes', 'Cell growth and death']", "link": "http://www.genome.jp/dbget-bin/www_bget?path:hsa04210", "id": "04210"}	12	12	2.6699	0.000265052	ATM,BCL2L11,BIRC5,CAPN2,FOS,JUN,LMNB1,MAP2K1,MCL1,PIK3CB,PIK3CD,XIAP	1
Regulation of actin cytoskeleton	{"levels": "['Cellular Processes', 'Cell motility']", "link": "http://www.genome.jp/dbget-bin/www_bget?path:hsa04810", "id": "04810"}	12	12	4.2125	0.00455464	FGF2,ITGA3,MAP2K1,NCKAP1,PAK3,PIK3CB,PIK3CD,PIP4K2A,PIP5K1C,PPP1CC,RAC1,RHOA	1
Signaling pathways regulating pluripotency of stem cells	{"levels": "['Cellular Processes', 'Cellular community - eukaryotes']", "link": "http://www.genome.jp/dbget-bin/www_bget?path:hsa04550", "id": "04550"}	12	12	2.76878	0.000304658	ACVR2B,CTNNB1,FGF2,FZD6,JAK2,LEFTY1,LIFR,MAP2K1,MEIS1,PIK3CB,PIK3CD,WNT7A	1
AGE-RAGE signaling pathway in diabetic complications	{"levels": "['Human Diseases', 'Endocrine and metabolic disease']", "link": "http://www.genome.jp/dbget-bin/www_bget?path:hsa04933", "id": "04933"}	11	11	1.9777	0.000102799	CCND1,JAK2,JUN,PIK3CB,PIK3CD,PIM1,RAC1,TGFBR1,TGFBR2,VEGFA,VEGFC	1
Hepatitis B	{"levels": "['Human Diseases', 'Infectious disease: viral']", "link": "http://www.genome.jp/dbget-bin/www_bget?path:hsa05161", "id": "05161"}	11	11	3.20387	0.00258352	BIRC5,CDKN1A,E2F3,FOS,JAK2,JUN,MAP2K1,PIK3CB,PIK3CD,TGFBR1,TGFBR2	1
Hippo signaling pathway	{"levels": "['Environmental Information Processing', 'Signal transduction']", "link": "http://www.genome.jp/dbget-bin/www_bget?path:hsa04390", "id": "04390"}	11	11	3.02588	0.00202854	BIRC5,BTRC,CCND1,CTNNB1,FRMD6,FZD6,PPP1CC,PPP2R2A,TGFBR1,TGFBR2,WNT7A	1
Jak-STAT signaling pathway	{"levels": "['Environmental Information Processing', 'Signal transduction']", "link": "http://www.genome.jp/dbget-bin/www_bget?path:hsa04630", "id": "04630"}	11	11	3.20387	0.00258352	CCND1,CDKN1A,IL20RB,JAK2,LIFR,MCL1,MTOR,PIAS1,PIK3CB,PIK3CD,PIM1	1
Pancreatic cancer	{"levels": "['Human Diseases', 'Cancer: specific types']", "link": "http://www.genome.jp/dbget-bin/www_bget?path:hsa05212", "id": "05212"}	11	11	1.48328	2.32035e-05	CCND1,CDKN1A,E2F3,MAP2K1,MTOR,PIK3CB,PIK3CD,RAC1,TGFBR1,TGFBR2,VEGFA	1
Prostate cancer	{"levels": "['Human Diseases', 'Cancer: specific types']", "link": "http://www.genome.jp/dbget-bin/www_bget?path:hsa05215", "id": "05215"}	11	11	1.91837	8.38584e-05	CCND1,CDKN1A,CTNNB1,E2F3,HSP90AA1,HSP90B1,MAP2K1,MTOR,PIK3CB,PIK3CD,ZEB1	1
Rap1 signaling pathway	{"levels": "['Environmental Information Processing', 'Signal transduction']", "link": "http://www.genome.jp/dbget-bin/www_bget?path:hsa04015", "id": "04015"}	11	11	4.15317	0.0100456	CTNNB1,FGF2,MAP2K1,MET,PIK3CB,PIK3CD,RAC1,RAP1B,RHOA,VEGFA,VEGFC	1
Renal cell carcinoma	{"levels": "['Human Diseases', 'Cancer: specific types']", "link": "http://www.genome.jp/dbget-bin/www_bget?path:hsa05211", "id": "05211"}	11	11	1.36461	1.32317e-05	CDKN1A,JUN,MAP2K1,MET,PAK3,PIK3CB,PIK3CD,RAC1,RAP1B,VEGFA,VHL	1
Thermogenesis	{"levels": "['Organismal Systems', 'Environmental adaptation']", "link": "http://www.genome.jp/dbget-bin/www_bget?path:hsa04714", "id": "04714"}	11	11	4.48938	0.0155889	ARID1A,ATP5F1B,COX10,FRS2,KDM3B,MT-CO2,MTOR,PRDM16,PRKAA1,PRKAB1,SMARCD1	1
Tight junction	{"levels": "['Cellular Processes', 'Cellular community - eukaryotes']", "link": "http://www.genome.jp/dbget-bin/www_bget?path:hsa04530", "id": "04530"}	11	11	3.32254	0.00309523	CCND1,CFTR,JUN,PPP2R2A,PRKAA1,PRKAB1,RAB8B,RAC1,RAP2C,RHOA,RUNX1	1
cAMP signaling pathway	{"levels": "['Environmental Information Processing', 'Signal transduction']", "link": "http://www.genome.jp/dbget-bin/www_bget?path:hsa04024", "id": "04024"}	11	11	4.27183	0.0118359	CFTR,FOS,JUN,MAP2K1,PIK3CB,PIK3CD,PPP1CC,RAC1,RAP1B,RHOA,SOX9	1
Autophagy - animal	{"levels": "['Cellular Processes', 'Transport and catabolism']", "link": "http://www.genome.jp/dbget-bin/www_bget?path:hsa04140", "id": "04140"}	10	10	2.70945	0.00262611	ATG12,ATG4D,DDIT4,MAP2K1,MTOR,PIK3CB,PIK3CD,PRKAA1,RAB33B,RAB39B	1
Endocrine resistance	{"levels": "['Human Diseases', 'Drug resistance: antineoplastic']", "link": "http://www.genome.jp/dbget-bin/www_bget?path:hsa01522", "id": "01522"}	10	10	1.93815	0.000330108	CCND1,CDKN1A,E2F3,FOS,JUN,MAP2K1,MTOR,NOTCH1,PIK3CB,PIK3CD	1
Endocytosis	{"levels": "['Cellular Processes', 'Transport and catabolism']", "link": "http://www.genome.jp/dbget-bin/www_bget?path:hsa04144", "id": "04144"}	10	10	4.9047	0.0531604	ARAP2,CAPZB,EEA1,PIP5K1C,RAB11FIP1,RAB5A,RHOA,STAMBP,TGFBR1,TGFBR2	1
Hepatitis C	{"levels": "['Human Diseases', 'Infectious disease: viral']", "link": "http://www.genome.jp/dbget-bin/www_bget?path:hsa05160", "id": "05160"}	10	10	3.06544	0.0045298	CCND1,CD81,CDKN1A,CTNNB1,E2F3,MAP2K1,PIAS1,PIK3CB,PIK3CD,PPP2R2A	1
Oxytocin signaling pathway	{"levels": "['Organismal Systems', 'Endocrine system']", "link": "http://www.genome.jp/dbget-bin/www_bget?path:hsa04921", "id": "04921"}	10	10	3.02588	0.00423892	CCND1,CDKN1A,FOS,JUN,MAP2K1,PPP1CC,PRKAA1,PRKAB1,PTGS2,RHOA	1
Relaxin signaling pathway	{"levels": "['Organismal Systems', 'Endocrine system']", "link": "http://www.genome.jp/dbget-bin/www_bget?path:hsa04926", "id": "04926"}	10	10	2.55123	0.00206966	FOS,GNB1,JUN,MAP2K1,PIK3CB,PIK3CD,TGFBR1,TGFBR2,VEGFA,VEGFC	1
mTOR signaling pathway	{"levels": "['Environmental Information Processing', 'Signal transduction']", "link": "http://www.genome.jp/dbget-bin/www_bget?path:hsa04150", "id": "04150"}	10	10	3.02588	0.00423892	DDIT4,FZD6,MAP2K1,MTOR,PIK3CB,PIK3CD,PRKAA1,RHOA,RNF152,WNT7A	1
AMPK signaling pathway	{"levels": "['Environmental Information Processing', 'Signal transduction']", "link": "http://www.genome.jp/dbget-bin/www_bget?path:hsa04152", "id": "04152"}	9	9	2.37324	0.00329474	CCND1,CFTR,MTOR,PIK3CB,PIK3CD,PPP2R2A,PPP2R5E,PRKAA1,PRKAB1	1
Chronic myeloid leukemia	{"levels": "['Human Diseases', 'Cancer: specific types']", "link": "http://www.genome.jp/dbget-bin/www_bget?path:hsa05220", "id": "05220"}	9	9	1.50305	0.000304658	CCND1,CDKN1A,E2F3,MAP2K1,PIK3CB,PIK3CD,RUNX1,TGFBR1,TGFBR2	1
EGFR tyrosine kinase inhibitor resistance	{"levels": "['Human Diseases', 'Drug resistance: antineoplastic']", "link": "http://www.genome.jp/dbget-bin/www_bget?path:hsa01521", "id": "01521"}	9	9	1.56238	0.000345844	BCL2L11,FGF2,JAK2,MAP2K1,MET,MTOR,PIK3CB,PIK3CD,VEGFA	1
HIF-1 signaling pathway	{"levels": "['Environmental Information Processing', 'Signal transduction']", "link": "http://www.genome.jp/dbget-bin/www_bget?path:hsa04066", "id": "04066"}	9	9	2.15569	0.00239279	CDKN1A,MAP2K1,MKNK2,MTOR,PDK1,PIK3CB,PIK3CD,VEGFA,VHL	1
Melanoma	{"levels": "['Human Diseases', 'Cancer: specific types']", "link": "http://www.genome.jp/dbget-bin/www_bget?path:hsa05218", "id": "05218"}	9	9	1.42394	0.00024707	CCND1,CDKN1A,E2F3,FGF2,MAP2K1,MET,MITF,PIK3CB,PIK3CD	1
Neurotrophin signaling pathway	{"levels": "['Organismal Systems', 'Nervous system']", "link": "http://www.genome.jp/dbget-bin/www_bget?path:hsa04722", "id": "04722"}	9	9	2.35346	0.00329474	FRS2,JUN,MAP2K1,PIK3CB,PIK3CD,RAC1,RAP1B,RHOA,RPS6KA5	1
Osteoclast differentiation	{"levels": "['Organismal Systems', 'Development and regeneration']", "link": "http://www.genome.jp/dbget-bin/www_bget?path:hsa04380", "id": "04380"}	9	9	2.4919	0.00423892	FOS,JUN,MAP2K1,MITF,PIK3CB,PIK3CD,RAC1,TGFBR1,TGFBR2	1
Sphingolipid signaling pathway	{"levels": "['Environmental Information Processing', 'Signal transduction']", "link": "http://www.genome.jp/dbget-bin/www_bget?path:hsa04071", "id": "04071"}	9	9	2.35346	0.00329474	CERS2,MAP2K1,PIK3CB,PIK3CD,PPP2R2A,PPP2R5E,RAC1,RHOA,SGPL1	1
Th17 cell differentiation	{"levels": "['Organismal Systems', 'Immune system']", "link": "http://www.genome.jp/dbget-bin/www_bget?path:hsa04659", "id": "04659"}	9	9	2.11614	0.00224236	FOS,HSP90AA1,JAK2,JUN,MTOR,RORA,RUNX1,TGFBR1,TGFBR2	1
Viral carcinogenesis	{"levels": "['Human Diseases', 'Cancer: overview']", "link": "http://www.genome.jp/dbget-bin/www_bget?path:hsa05203", "id": "05203"}	9	9	3.97518	0.0412645	CCND1,CDKN1A,JUN,PIK3CB,PIK3CD,RAC1,REL,RHOA,SRF	1
Wnt signaling pathway	{"levels": "['Environmental Information Processing', 'Signal transduction']", "link": "http://www.genome.jp/dbget-bin/www_bget?path:hsa04310", "id": "04310"}	9	9	3.16432	0.013376	BTRC,CCND1,CTNNB1,FZD6,JUN,NLK,RAC1,RHOA,WNT7A	1
Chemokine signaling pathway	{"levels": "['Organismal Systems', 'Immune system']", "link": "http://www.genome.jp/dbget-bin/www_bget?path:hsa04062", "id": "04062"}	8	8	3.73785	0.0655693	GNB1,JAK2,MAP2K1,PIK3CB,PIK3CD,RAC1,RAP1B,RHOA	1
Choline metabolism in cancer	{"levels": "['Human Diseases', 'Cancer: overview']", "link": "http://www.genome.jp/dbget-bin/www_bget?path:hsa05231", "id": "05231"}	8	8	1.93815	0.00362233	FOS,JUN,MAP2K1,MTOR,PIK3CB,PIK3CD,PIP5K1C,RAC1	1
Cushing syndrome	{"levels": "['Human Diseases', 'Endocrine and metabolic disease']", "link": "http://www.genome.jp/dbget-bin/www_bget?path:hsa04934", "id": "04934"}	8	8	3.08521	0.0292509	CCND1,CDKN1A,CTNNB1,E2F3,FZD6,MAP2K1,RAP1B,WNT7A	1
Epstein-Barr virus infection	{"levels": "['Human Diseases', 'Infectious disease: viral']", "link": "http://www.genome.jp/dbget-bin/www_bget?path:hsa05169", "id": "05169"}	8	8	3.9554	0.0800923	BCL2L11,CCND1,CDKN1A,E2F3,JUN,PIK3CB,PIK3CD,RAC1	1
Insulin signaling pathway	{"levels": "['Organismal Systems', 'Endocrine system']", "link": "http://www.genome.jp/dbget-bin/www_bget?path:hsa04910", "id": "04910"}	8	8	2.70945	0.0161325	MAP2K1,MKNK2,MTOR,PIK3CB,PIK3CD,PPP1CC,PRKAA1,PRKAB1	1
Non-alcoholic fatty liver disease (NAFLD)	{"levels": "['Human Diseases', 'Endocrine and metabolic disease']", "link": "http://www.genome.jp/dbget-bin/www_bget?path:hsa04932", "id": "04932"}	8	8	2.88744	0.0213713	BCL2L11,JUN,MT-CO2,PIK3CB,PIK3CD,PRKAA1,PRKAB1,RAC1	1
Small cell lung cancer	{"levels": "['Human Diseases', 'Cancer: specific types']", "link": "http://www.genome.jp/dbget-bin/www_bget?path:hsa05222", "id": "05222"}	8	8	1.81948	0.00302676	CCND1,CDKN1A,E2F3,ITGA3,PIK3CB,PIK3CD,PTGS2,XIAP	1
TNF signaling pathway	{"levels": "['Environmental Information Processing', 'Signal transduction']", "link": "http://www.genome.jp/dbget-bin/www_bget?path:hsa04668", "id": "04668"}	8	8	2.21502	0.00663764	FOS,JUN,MAP2K1,PIK3CB,PIK3CD,PTGS2,RPS6KA5,VEGFC	1
Thyroid hormone signaling pathway	{"levels": "['Organismal Systems', 'Endocrine system']", "link": "http://www.genome.jp/dbget-bin/www_bget?path:hsa04919", "id": "04919"}	8	8	2.35346	0.00882675	CCND1,CTNNB1,MAP2K1,MTOR,NOTCH1,PIK3CB,PIK3CD,THRB	1
Ubiquitin mediated proteolysis	{"levels": "['Genetic Information Processing', 'Folding, sorting and degradation']", "link": "http://www.genome.jp/dbget-bin/www_bget?path:hsa04120", "id": "04120"}	8	8	2.6699	0.0154909	BTRC,FBXW7,PIAS1,UBE2A,UBE2B,UBE2D3,VHL,XIAP	1
Yersinia infection	{"levels": "['Human Diseases', 'Infectious disease: bacterial']", "link": "http://www.genome.jp/dbget-bin/www_bget?path:hsa05135", "id": "05135"}	8	8	2.37324	0.00907216	FOS,JUN,MAP2K1,PIK3CB,PIK3CD,PIP5K1C,RAC1,RHOA	1
Acute myeloid leukemia	{"levels": "['Human Diseases', 'Cancer: specific types']", "link": "http://www.genome.jp/dbget-bin/www_bget?path:hsa05221", "id": "05221"}	7	7	1.32506	0.00258352	CCND1,MAP2K1,MTOR,PIK3CB,PIK3CD,PIM1,RUNX1	1
Adherens junction	{"levels": "['Cellular Processes', 'Cellular community - eukaryotes']", "link": "http://www.genome.jp/dbget-bin/www_bget?path:hsa04520", "id": "04520"}	7	7	1.40417	0.00311082	CTNNB1,MET,NLK,RAC1,RHOA,TGFBR1,TGFBR2	1
Apelin signaling pathway	{"levels": "['Environmental Information Processing', 'Signal transduction']", "link": "http://www.genome.jp/dbget-bin/www_bget?path:hsa04371", "id": "04371"}	7	7	2.70945	0.0420203	CCND1,GNB1,MAP2K1,MTOR,PRKAA1,PRKAB1,TGFBR1	1
Axon guidance	{"levels": "['Organismal Systems', 'Development and regeneration']", "link": "http://www.genome.jp/dbget-bin/www_bget?path:hsa04360", "id": "04360"}	7	7	3.57964	0.105589	MET,PAK3,PDK1,PIK3CB,PIK3CD,RAC1,RHOA	1
B cell receptor signaling pathway	{"levels": "['Organismal Systems', 'Immune system']", "link": "http://www.genome.jp/dbget-bin/www_bget?path:hsa04662", "id": "04662"}	7	7	1.58216	0.0045298	CD81,FOS,JUN,MAP2K1,PIK3CB,PIK3CD,RAC1	1
Bacterial invasion of epithelial cells	{"levels": "['Human Diseases', 'Infectious disease: bacterial']", "link": "http://www.genome.jp/dbget-bin/www_bget?path:hsa05100", "id": "05100"}	7	7	1.44372	0.00329474	CTNNB1,MET,PIK3CB,PIK3CD,RAC1,RHOA,SEPTIN11	1
Chagas disease (American trypanosomiasis)	{"levels": "['Human Diseases', 'Infectious disease: parasitic']", "link": "http://www.genome.jp/dbget-bin/www_bget?path:hsa05142", "id": "05142"}	7	7	2.01725	0.0126511	FOS,JUN,PIK3CB,PIK3CD,PPP2R2A,TGFBR1,TGFBR2	1
Cholinergic synapse	{"levels": "['Organismal Systems', 'Nervous system']", "link": "http://www.genome.jp/dbget-bin/www_bget?path:hsa04725", "id": "04725"}	7	7	2.2348	0.0187034	FOS,GNB1,JAK2,KCNQ5,MAP2K1,PIK3CB,PIK3CD	1
ErbB signaling pathway	{"levels": "['Environmental Information Processing', 'Signal transduction']", "link": "http://www.genome.jp/dbget-bin/www_bget?path:hsa04012", "id": "04012"}	7	7	1.68105	0.00593154	CDKN1A,JUN,MAP2K1,MTOR,PAK3,PIK3CB,PIK3CD	1
Estrogen signaling pathway	{"levels": "['Organismal Systems', 'Endocrine system']", "link": "http://www.genome.jp/dbget-bin/www_bget?path:hsa04915", "id": "04915"}	7	7	2.72923	0.0429569	FOS,HSP90AA1,HSP90B1,JUN,MAP2K1,PIK3CB,PIK3CD	1
Glioma	{"levels": "['Human Diseases', 'Cancer: specific types']", "link": "http://www.genome.jp/dbget-bin/www_bget?path:hsa05214", "id": "05214"}	7	7	1.48328	0.00362233	CCND1,CDKN1A,E2F3,MAP2K1,MTOR,PIK3CB,PIK3CD	1
Insulin resistance	{"levels": "['Human Diseases', 'Endocrine and metabolic disease']", "link": "http://www.genome.jp/dbget-bin/www_bget?path:hsa04931", "id": "04931"}	7	7	2.13592	0.015742	GFPT2,MTOR,PIK3CB,PIK3CD,PPP1CC,PRKAA1,PRKAB1	1
Leukocyte transendothelial migration	{"levels": "['Organismal Systems', 'Immune system']", "link": "http://www.genome.jp/dbget-bin/www_bget?path:hsa04670", "id": "04670"}	7	7	2.21502	0.0181311	CDH5,CTNNB1,PIK3CB,PIK3CD,RAC1,RAP1B,RHOA	1
PD-L1 expression and PD-1 checkpoint pathway in cancer	{"levels": "['Human Diseases', 'Cancer: overview']", "link": "http://www.genome.jp/dbget-bin/www_bget?path:hsa05235", "id": "05235"}	7	7	1.77993	0.00761816	FOS,JAK2,JUN,MAP2K1,MTOR,PIK3CB,PIK3CD	1
Platinum drug resistance	{"levels": "['Human Diseases', 'Drug resistance: antineoplastic']", "link": "http://www.genome.jp/dbget-bin/www_bget?path:hsa01524", "id": "01524"}	7	7	1.44372	0.00329474	ATM,BIRC5,CDKN1A,MSH2,PIK3CB,PIK3CD,XIAP	1
T cell receptor signaling pathway	{"levels": "['Organismal Systems', 'Immune system']", "link": "http://www.genome.jp/dbget-bin/www_bget?path:hsa04660", "id": "04660"}	7	7	2.03703	0.0131046	FOS,JUN,MAP2K1,PAK3,PIK3CB,PIK3CD,RHOA	1
Bladder cancer	{"levels": "['Human Diseases', 'Cancer: specific types']", "link": "http://www.genome.jp/dbget-bin/www_bget?path:hsa05219", "id": "05219"}	6	6	0.810857	0.00165471	CCND1,CDKN1A,E2F3,MAP2K1,RPS6KA5,VEGFA	1
Central carbon metabolism in cancer	{"levels": "['Human Diseases', 'Cancer: overview']", "link": "http://www.genome.jp/dbget-bin/www_bget?path:hsa05230", "id": "05230"}	6	6	1.36461	0.00882675	MAP2K1,MET,MTOR,PDK1,PIK3CB,PIK3CD	1
Endometrial cancer	{"levels": "['Human Diseases', 'Cancer: specific types']", "link": "http://www.genome.jp/dbget-bin/www_bget?path:hsa05213", "id": "05213"}	6	6	1.14707	0.0045298	CCND1,CDKN1A,CTNNB1,MAP2K1,PIK3CB,PIK3CD	1
Growth hormone synthesis, secretion and action	{"levels": "['Organismal Systems', 'Endocrine system']", "link": "http://www.genome.jp/dbget-bin/www_bget?path:hsa04935", "id": "04935"}	6	6	2.35346	0.0609858	FOS,JAK2,MAP2K1,MTOR,PIK3CB,PIK3CD	1
IL-17 signaling pathway	{"levels": "['Organismal Systems', 'Immune system']", "link": "http://www.genome.jp/dbget-bin/www_bget?path:hsa04657", "id": "04657"}	6	6	1.85904	0.0263684	FOS,HSP90AA1,HSP90B1,JUN,PTGS2,USP25	1
Influenza A	{"levels": "['Human Diseases', 'Infectious disease: viral']", "link": "http://www.genome.jp/dbget-bin/www_bget?path:hsa05164", "id": "05164"}	6	6	3.34231	0.160908	JAK2,KPNA2,MAP2K1,NXT2,PIK3CB,PIK3CD	1
Inositol phosphate metabolism	{"levels": "['Metabolism', 'Carbohydrate metabolism']", "link": "http://www.genome.jp/dbget-bin/www_bget?path:hsa00562", "id": "00562"}	6	6	1.4635	0.0111766	PIK3C2B,PIK3CB,PIK3CD,PIP4K2A,PIP5K1C,SACM1L	1
Measles	{"levels": "['Human Diseases', 'Infectious disease: viral']", "link": "http://www.genome.jp/dbget-bin/www_bget?path:hsa05162", "id": "05162"}	6	6	2.72923	0.0928765	CCND1,CD46,FOS,JUN,PIK3CB,PIK3CD	1
NOD-like receptor signaling pathway	{"levels": "['Organismal Systems', 'Immune system']", "link": "http://www.genome.jp/dbget-bin/www_bget?path:hsa04621", "id": "04621"}	6	6	3.55986	0.187512	ATG12,HSP90AA1,JUN,NEK7,RHOA,XIAP	1
Non-small cell lung cancer	{"levels": "['Human Diseases', 'Cancer: specific types']", "link": "http://www.genome.jp/dbget-bin/www_bget?path:hsa05223", "id": "05223"}	6	6	1.30528	0.00749172	CCND1,CDKN1A,E2F3,MAP2K1,PIK3CB,PIK3CD	1
Pathogenic Escherichia coli infection	{"levels": "['Human Diseases', 'Infectious disease: bacterial']", "link": "http://www.genome.jp/dbget-bin/www_bget?path:hsa05130", "id": "05130"}	6	6	3.97518	0.249576	FOS,JUN,NCKAP1,PAK3,RAC1,RHOA	1
Phosphatidylinositol signaling system	{"levels": "['Environmental Information Processing', 'Signal transduction']", "link": "http://www.genome.jp/dbget-bin/www_bget?path:hsa04070", "id": "04070"}	6	6	1.95792	0.0321002	PIK3C2B,PIK3CB,PIK3CD,PIP4K2A,PIP5K1C,SACM1L	1
Phospholipase D signaling pathway	{"levels": "['Environmental Information Processing', 'Signal transduction']", "link": "http://www.genome.jp/dbget-bin/www_bget?path:hsa04072", "id": "04072"}	6	6	2.90722	0.109887	MAP2K1,MTOR,PIK3CB,PIK3CD,PIP5K1C,RHOA	1
Prolactin signaling pathway	{"levels": "['Organismal Systems', 'Endocrine system']", "link": "http://www.genome.jp/dbget-bin/www_bget?path:hsa04917", "id": "04917"}	6	6	1.38439	0.00907216	CCND1,FOS,JAK2,MAP2K1,PIK3CB,PIK3CD	1
RNA transport	{"levels": "['Genetic Information Processing', 'Translation']", "link": "http://www.genome.jp/dbget-bin/www_bget?path:hsa03013", "id": "03013"}	6	6	3.12477	0.136834	EIF4G2,FMR1,NUP42,NXT2,PABPC1L2A,SMN2	1
TGF-beta signaling pathway	{"levels": "['Environmental Information Processing', 'Signal transduction']", "link": "http://www.genome.jp/dbget-bin/www_bget?path:hsa04350", "id": "04350"}	6	6	1.85904	0.0263684	ACVR2B,LEFTY1,RHOA,TGFBR1,TGFBR2,TGIF2	1
Toll-like receptor signaling pathway	{"levels": "['Organismal Systems', 'Immune system']", "link": "http://www.genome.jp/dbget-bin/www_bget?path:hsa04620", "id": "04620"}	6	6	2.07659	0.0405789	FOS,JUN,MAP2K1,PIK3CB,PIK3CD,RAC1	1
VEGF signaling pathway	{"levels": "['Environmental Information Processing', 'Signal transduction']", "link": "http://www.genome.jp/dbget-bin/www_bget?path:hsa04370", "id": "04370"}	6	6	1.16684	0.00466833	MAP2K1,PIK3CB,PIK3CD,PTGS2,RAC1,VEGFA	1
Alzheimer disease	{"levels": "['Human Diseases', 'Neurodegenerative disease']", "link": "http://www.genome.jp/dbget-bin/www_bget?path:hsa05010", "id": "05010"}	5	5	3.30276	0.271842	APP,ATP5F1B,CAPN2,MT-CO2,RTN4	1
C-type lectin receptor signaling pathway	{"levels": "['Organismal Systems', 'Immune system']", "link": "http://www.genome.jp/dbget-bin/www_bget?path:hsa04625", "id": "04625"}	5	5	2.05681	0.0925591	JUN,PIK3CB,PIK3CD,PTGS2,RHOA	1
Cell cycle	{"levels": "['Cellular Processes', 'Cell growth and death']", "link": "http://www.genome.jp/dbget-bin/www_bget?path:hsa04110", "id": "04110"}	5	5	2.45235	0.140498	ATM,CCND1,CDC7,CDKN1A,E2F3	1
Cytokine-cytokine receptor interaction	{"levels": "['Environmental Information Processing', 'Signaling molecules and interaction']", "link": "http://www.genome.jp/dbget-bin/www_bget?path:hsa04060", "id": "04060"}	5	5	5.83422	0.482073	ACVR2B,IL20RB,LIFR,TGFBR1,TGFBR2	0
Dopaminergic synapse	{"levels": "['Organismal Systems', 'Nervous system']", "link": "http://www.genome.jp/dbget-bin/www_bget?path:hsa04728", "id": "04728"}	5	5	2.59079	0.160908	FOS,GNB1,PPP1CC,PPP2R2A,PPP2R5E	1
Fc gamma R-mediated phagocytosis	{"levels": "['Organismal Systems', 'Immune system']", "link": "http://www.genome.jp/dbget-bin/www_bget?path:hsa04666", "id": "04666"}	5	5	1.81948	0.0668614	MAP2K1,PIK3CB,PIK3CD,PIP5K1C,RAC1	1
Longevity regulating pathway	{"levels": "['Organismal Systems', 'Aging']", "link": "http://www.genome.jp/dbget-bin/www_bget?path:hsa04211", "id": "04211"}	5	5	1.76015	0.0621188	MTOR,PIK3CB,PIK3CD,PRKAA1,PRKAB1	1
Longevity regulating pathway - multiple species	{"levels": "['Organismal Systems', 'Aging']", "link": "http://www.genome.jp/dbget-bin/www_bget?path:hsa04213", "id": "04213"}	5	5	1.22617	0.0199298	MTOR,PIK3CB,PIK3CD,PRKAA1,PRKAB1	1
Melanogenesis	{"levels": "['Organismal Systems', 'Endocrine system']", "link": "http://www.genome.jp/dbget-bin/www_bget?path:hsa04916", "id": "04916"}	5	5	1.99748	0.0864251	CTNNB1,FZD6,MAP2K1,MITF,WNT7A	1
Necroptosis	{"levels": "['Cellular Processes', 'Cell growth and death']", "link": "http://www.genome.jp/dbget-bin/www_bget?path:hsa04217", "id": "04217"}	5	5	3.22365	0.261379	CAPN2,HSP90AA1,JAK2,SPATA2,XIAP	1
Oocyte meiosis	{"levels": "['Cellular Processes', 'Cell growth and death']", "link": "http://www.genome.jp/dbget-bin/www_bget?path:hsa04114", "id": "04114"}	5	5	2.45235	0.140498	BTRC,CPEB1,MAP2K1,PPP1CC,PPP2R5E	1
Parathyroid hormone synthesis, secretion and action	{"levels": "['Organismal Systems', 'Endocrine system']", "link": "http://www.genome.jp/dbget-bin/www_bget?path:hsa04928", "id": "04928"}	5	5	2.09636	0.0958577	CDKN1A,FOS,MAP2K1,NACA,RHOA	1
Platelet activation	{"levels": "['Organismal Systems', 'Immune system']", "link": "http://www.genome.jp/dbget-bin/www_bget?path:hsa04611", "id": "04611"}	5	5	2.45235	0.140498	PIK3CB,PIK3CD,PPP1CC,RAP1B,RHOA	1
Progesterone-mediated oocyte maturation	{"levels": "['Organismal Systems', 'Endocrine system']", "link": "http://www.genome.jp/dbget-bin/www_bget?path:hsa04914", "id": "04914"}	5	5	1.87882	0.073135	CPEB1,HSP90AA1,MAP2K1,PIK3CB,PIK3CD	1
Protein processing in endoplasmic reticulum	{"levels": "['Genetic Information Processing', 'Folding, sorting and degradation']", "link": "http://www.genome.jp/dbget-bin/www_bget?path:hsa04141", "id": "04141"}	5	5	3.26321	0.265599	CAPN2,DNAJA1,HSP90AA1,HSP90B1,UBE2D3	1
Serotonergic synapse	{"levels": "['Organismal Systems', 'Nervous system']", "link": "http://www.genome.jp/dbget-bin/www_bget?path:hsa04726", "id": "04726"}	5	5	2.27436	0.116062	APP,DUSP1,GNB1,MAP2K1,PTGS2	1
Th1 and Th2 cell differentiation	{"levels": "['Organismal Systems', 'Immune system']", "link": "http://www.genome.jp/dbget-bin/www_bget?path:hsa04658", "id": "04658"}	5	5	1.81948	0.0668614	FOS,JAK2,JUN,MAML3,NOTCH1	1
mRNA surveillance pathway	{"levels": "['Genetic Information Processing', 'Translation']", "link": "http://www.genome.jp/dbget-bin/www_bget?path:hsa03015", "id": "03015"}	5	5	1.74038	0.0609858	NXT2,PABPC1L2A,PPP1CC,PPP2R2A,PPP2R5E	1
Adipocytokine signaling pathway	{"levels": "['Organismal Systems', 'Endocrine system']", "link": "http://www.genome.jp/dbget-bin/www_bget?path:hsa04920", "id": "04920"}	4	4	1.36461	0.0839181	JAK2,MTOR,PRKAA1,PRKAB1	1
Adrenergic signaling in cardiomyocytes	{"levels": "['Organismal Systems', 'Circulatory system']", "link": "http://www.genome.jp/dbget-bin/www_bget?path:hsa04261", "id": "04261"}	4	4	2.94677	0.367571	PPP1CC,PPP2R2A,PPP2R5E,RPS6KA5	1
Basal cell carcinoma	{"levels": "['Human Diseases', 'Cancer: specific types']", "link": "http://www.genome.jp/dbget-bin/www_bget?path:hsa05217", "id": "05217"}	4	4	1.24595	0.0671323	CDKN1A,CTNNB1,FZD6,WNT7A	1
Circadian rhythm	{"levels": "['Organismal Systems', 'Environmental adaptation']", "link": "http://www.genome.jp/dbget-bin/www_bget?path:hsa04710", "id": "04710"}	4	4	0.59331	0.0100456	BTRC,PRKAA1,PRKAB1,RORA	1
Fc epsilon RI signaling pathway	{"levels": "['Organismal Systems', 'Immune system']", "link": "http://www.genome.jp/dbget-bin/www_bget?path:hsa04664", "id": "04664"}	4	4	1.32506	0.0786548	MAP2K1,PIK3CB,PIK3CD,RAC1	1
Inflammatory mediator regulation of TRP channels	{"levels": "['Organismal Systems', 'Sensory system']", "link": "http://www.genome.jp/dbget-bin/www_bget?path:hsa04750", "id": "04750"}	4	4	1.9777	0.179631	PIK3CB,PIK3CD,PPP1CC,PTGER4	1
Leishmaniasis	{"levels": "['Human Diseases', 'Infectious disease: parasitic']", "link": "http://www.genome.jp/dbget-bin/www_bget?path:hsa05140", "id": "05140"}	4	4	1.4635	0.0958577	FOS,JAK2,JUN,PTGS2	1
Lysosome	{"levels": "['Cellular Processes', 'Transport and catabolism']", "link": "http://www.genome.jp/dbget-bin/www_bget?path:hsa04142", "id": "04142"}	4	4	2.43257	0.265176	AP1G1,AP1S3,AP3M1,SLC11A2	1
Natural killer cell mediated cytotoxicity	{"levels": "['Organismal Systems', 'Immune system']", "link": "http://www.genome.jp/dbget-bin/www_bget?path:hsa04650", "id": "04650"}	4	4	2.57101	0.292703	MAP2K1,PIK3CB,PIK3CD,RAC1	1
Neuroactive ligand-receptor interaction	{"levels": "['Environmental Information Processing', 'Signaling molecules and interaction']", "link": "http://www.genome.jp/dbget-bin/www_bget?path:hsa04080", "id": "04080"}	4	4	6.76374	0.232654	GPR50,GRIK3,PTGER4,THRB	0
Notch signaling pathway	{"levels": "['Environmental Information Processing', 'Signal transduction']", "link": "http://www.genome.jp/dbget-bin/www_bget?path:hsa04330", "id": "04330"}	4	4	1.04818	0.0450513	ATXN1,ATXN1L,MAML3,NOTCH1	1
Pancreatic secretion	{"levels": "['Organismal Systems', 'Digestive system']", "link": "http://www.genome.jp/dbget-bin/www_bget?path:hsa04972", "id": "04972"}	4	4	1.9777	0.179631	CFTR,RAC1,RAP1B,RHOA	1
Phagosome	{"levels": "['Cellular Processes', 'Transport and catabolism']", "link": "http://www.genome.jp/dbget-bin/www_bget?path:hsa04145", "id": "04145"}	4	4	2.96655	0.369873	DYNC1LI2,EEA1,RAB5A,RAC1	1
RNA degradation	{"levels": "['Genetic Information Processing', 'Folding, sorting and degradation']", "link": "http://www.genome.jp/dbget-bin/www_bget?path:hsa03018", "id": "03018"}	4	4	1.50305	0.101331	BTG2,PABPC1L2A,TENT4A,TTC37	1
Salmonella infection	{"levels": "['Human Diseases', 'Infectious disease: bacterial']", "link": "http://www.genome.jp/dbget-bin/www_bget?path:hsa05132", "id": "05132"}	4	4	1.58216	0.111696	DYNC1LI2,FOS,JUN,RAC1	1
Thyroid cancer	{"levels": "['Human Diseases', 'Cancer: specific types']", "link": "http://www.genome.jp/dbget-bin/www_bget?path:hsa05216", "id": "05216"}	4	4	0.731749	0.0171673	CCND1,CDKN1A,CTNNB1,MAP2K1	1
Tuberculosis	{"levels": "['Human Diseases', 'Infectious disease: bacterial']", "link": "http://www.genome.jp/dbget-bin/www_bget?path:hsa05152", "id": "05152"}	4	4	3.50053	0.481724	EEA1,JAK2,RAB5A,RHOA	1
cGMP-PKG signaling pathway	{"levels": "['Environmental Information Processing', 'Signal transduction']", "link": "http://www.genome.jp/dbget-bin/www_bget?path:hsa04022", "id": "04022"}	4	4	3.30276	0.440224	MAP2K1,PPP1CC,RHOA,SRF	1
p53 signaling pathway	{"levels": "['Cellular Processes', 'Cell growth and death']", "link": "http://www.genome.jp/dbget-bin/www_bget?path:hsa04115", "id": "04115"}	4	4	1.42394	0.0920143	ATM,CCND1,CDKN1A,RRM2	1
Alcoholism	{"levels": "['Human Diseases', 'Substance dependence']", "link": "http://www.genome.jp/dbget-bin/www_bget?path:hsa05034", "id": "05034"}	3	3	3.63897	0.507681	GNB1,MAP2K1,PPP1CC	0
Amoebiasis	{"levels": "['Human Diseases', 'Infectious disease: parasitic']", "link": "http://www.genome.jp/dbget-bin/www_bget?path:hsa05146", "id": "05146"}	3	3	1.9777	0.347927	PIK3CB,PIK3CD,RAB5A	1
Amphetamine addiction	{"levels": "['Human Diseases', 'Substance dependence']", "link": "http://www.genome.jp/dbget-bin/www_bget?path:hsa05031", "id": "05031"}	3	3	1.34484	0.191747	FOS,JUN,PPP1CC	1
Apoptosis - multiple species	{"levels": "['Cellular Processes', 'Cell growth and death']", "link": "http://www.genome.jp/dbget-bin/www_bget?path:hsa04215", "id": "04215"}	3	3	0.632864	0.0531604	BCL2L11,BIRC5,XIAP	1
Autophagy - other	{"levels": "['Cellular Processes', 'Transport and catabolism']", "link": "http://www.genome.jp/dbget-bin/www_bget?path:hsa04136", "id": "04136"}	3	3	0.632864	0.0531604	ATG12,ATG4D,MTOR	1
Carbon metabolism	{"levels": "['Metabolism', 'Global and overview maps']", "link": "http://www.genome.jp/dbget-bin/www_bget?path:hsa01200", "id": "01200"}	3	3	2.31391	0.430517	CPS1,PCCB,SHMT1	1
Chemical carcinogenesis	{"levels": "['Human Diseases', 'Cancer: overview']", "link": "http://www.genome.jp/dbget-bin/www_bget?path:hsa05204", "id": "05204"}	3	3	1.62171	0.261379	PTGS2,UGT2A1,UGT2A2	1
Circadian entrainment	{"levels": "['Organismal Systems', 'Environmental adaptation']", "link": "http://www.genome.jp/dbget-bin/www_bget?path:hsa04713", "id": "04713"}	3	3	1.91837	0.332916	FOS,GNB1,RPS6KA5	1
Cysteine and methionine metabolism	{"levels": "['Metabolism', 'Amino acid metabolism']", "link": "http://www.genome.jp/dbget-bin/www_bget?path:hsa00270", "id": "00270"}	3	3	0.969073	0.111597	AMD1,DNMT3A,GCLC	1
Drug metabolism - other enzymes	{"levels": "['Metabolism', 'Xenobiotics biodegradation and metabolism']", "link": "http://www.genome.jp/dbget-bin/www_bget?path:hsa00983", "id": "00983"}	3	3	1.56238	0.249082	RRM2,UGT2A1,UGT2A2	1
Epithelial cell signaling in Helicobacter pylori infection	{"levels": "['Human Diseases', 'Infectious disease: bacterial']", "link": "http://www.genome.jp/dbget-bin/www_bget?path:hsa05120", "id": "05120"}	3	3	1.38439	0.201633	JUN,MET,RAC1	1
Glutamatergic synapse	{"levels": "['Organismal Systems', 'Nervous system']", "link": "http://www.genome.jp/dbget-bin/www_bget?path:hsa04724", "id": "04724"}	3	3	2.2348	0.411334	GNB1,GRIK3,SLC38A2	1
GnRH secretion	{"levels": "['Organismal Systems', 'Endocrine system']", "link": "http://www.genome.jp/dbget-bin/www_bget?path:hsa04929", "id": "04929"}	3	3	1.26573	0.178794	MAP2K1,PIK3CB,PIK3CD	1
GnRH signaling pathway	{"levels": "['Organismal Systems', 'Endocrine system']", "link": "http://www.genome.jp/dbget-bin/www_bget?path:hsa04912", "id": "04912"}	3	3	1.83926	0.311962	JUN,MAP2K1,MAP3K4	1
Hypertrophic cardiomyopathy (HCM)	{"levels": "['Human Diseases', 'Cardiovascular disease']", "link": "http://www.genome.jp/dbget-bin/www_bget?path:hsa05410", "id": "05410"}	3	3	1.77993	0.298637	ITGA3,PRKAA1,PRKAB1	1
Long-term potentiation	{"levels": "['Organismal Systems', 'Nervous system']", "link": "http://www.genome.jp/dbget-bin/www_bget?path:hsa04720", "id": "04720"}	3	3	1.32506	0.187512	MAP2K1,PPP1CC,RAP1B	1
NF-kappa B signaling pathway	{"levels": "['Environmental Information Processing', 'Signal transduction']", "link": "http://www.genome.jp/dbget-bin/www_bget?path:hsa04064", "id": "04064"}	3	3	2.01725	0.357055	ATM,PTGS2,XIAP	1
Oxidative phosphorylation	{"levels": "['Metabolism', 'Energy metabolism']", "link": "http://www.genome.jp/dbget-bin/www_bget?path:hsa00190", "id": "00190"}	3	3	2.55123	0.482073	ATP5F1B,COX10,MT-CO2	1
Pertussis	{"levels": "['Human Diseases', 'Infectious disease: bacterial']", "link": "http://www.genome.jp/dbget-bin/www_bget?path:hsa05133", "id": "05133"}	3	3	1.54261	0.244925	FOS,JUN,RHOA	1
Porphyrin and chlorophyll metabolism	{"levels": "['Metabolism', 'Metabolism of cofactors and vitamins']", "link": "http://www.genome.jp/dbget-bin/www_bget?path:hsa00860", "id": "00860"}	3	3	0.830634	0.0870808	COX10,UGT2A1,UGT2A2	1
Pyrimidine metabolism	{"levels": "['Metabolism', 'Nucleotide metabolism']", "link": "http://www.genome.jp/dbget-bin/www_bget?path:hsa00240", "id": "00240"}	3	3	1.12729	0.144965	DCTD,NT5C3A,RRM2	1
Regulation of lipolysis in adipocytes	{"levels": "['Organismal Systems', 'Endocrine system']", "link": "http://www.genome.jp/dbget-bin/www_bget?path:hsa04923", "id": "04923"}	3	3	1.08774	0.138752	PIK3CB,PIK3CD,PTGS2	1
Rheumatoid arthritis	{"levels": "['Human Diseases', 'Immune disease']", "link": "http://www.genome.jp/dbget-bin/www_bget?path:hsa05323", "id": "05323"}	3	3	1.81948	0.308233	FOS,JUN,VEGFA	1
Shigellosis	{"levels": "['Human Diseases', 'Infectious disease: bacterial']", "link": "http://www.genome.jp/dbget-bin/www_bget?path:hsa05131", "id": "05131"}	3	3	1.32506	0.187512	BTRC,RAC1,UBE2D3	1
Sphingolipid metabolism	{"levels": "['Metabolism', 'Lipid metabolism']", "link": "http://www.genome.jp/dbget-bin/www_bget?path:hsa00600", "id": "00600"}	3	3	0.929519	0.104404	CERK,CERS2,SGPL1	1
Spliceosome	{"levels": "['Genetic Information Processing', 'Transcription']", "link": "http://www.genome.jp/dbget-bin/www_bget?path:hsa03040", "id": "03040"}	3	3	2.65012	0.500932	HNRNPU,PRPF38B,SNRNP27	1
Type II diabetes mellitus	{"levels": "['Human Diseases', 'Endocrine and metabolic disease']", "link": "http://www.genome.jp/dbget-bin/www_bget?path:hsa04930", "id": "04930"}	3	3	0.909742	0.101271	MTOR,PIK3CB,PIK3CD	1
Vascular smooth muscle contraction	{"levels": "['Organismal Systems', 'Circulatory system']", "link": "http://www.genome.jp/dbget-bin/www_bget?path:hsa04270", "id": "04270"}	3	3	2.59079	0.48914	MAP2K1,PPP1CC,RHOA	1
Viral myocarditis	{"levels": "['Human Diseases', 'Cardiovascular disease']", "link": "http://www.genome.jp/dbget-bin/www_bget?path:hsa05416", "id": "05416"}	3	3	1.16684	0.154667	CCND1,EIF4G2,RAC1	1

## Sheet: WikiPathways
#Name	Reference	Hits	Score	Expected Score	P-value	Info	Regulation_direction
PI3K-Akt Signaling Pathway	http://www.wikipathways.org/instance/WP4172_r106781	22	22	6.72418	4.74907e-05	BCL2L11,CCND1,CDKN1A,DDIT4,FGF2,GNB1,HSP90AA1,HSP90B1,ITGA3,JAK2,MAP2K1,MCL1,MET,MTOR,PIK3CB,PIK3CD,PPP2R2A,PPP2R5E,PRKAA1,RAC1,VEGFA,VEGFC	1
TGF-beta Signaling Pathway	http://www.wikipathways.org/instance/WP366_r105483	19	19	2.61056	1.26092e-08	APP,BTRC,CCND1,CDKN1A,FOS,JUN,KLF6,MAP2K1,MET,PDK1,PIAS1,RAC1,RHOA,RNF111,TGFBR1,TGFBR2,TGFBR3,ZEB1,ZEB2	1
VEGFA-VEGFR2 Signaling Pathway	http://www.wikipathways.org/instance/WP3888_r106441	19	19	4.66737	1.65482e-05	CAPN2,CCND1,CDH5,CTNNB1,EEA1,FRS2,HSP90AA1,JUN,MAP2K1,MTOR,PRKAA1,PTGS2,RAB5A,RAC1,RAP1B,RHOA,RPS6KA5,SRF,VEGFA	1
Focal Adhesion	http://www.wikipathways.org/instance/WP306_r106731	18	18	3.91585	8.17012e-06	CAPN2,CCND1,CTNNB1,ITGA3,JUN,MAP2K1,MET,PAK3,PIK3CB,PIK3CD,PIP5K1C,PPP1CC,RAC1,RAP1B,RHOA,VEGFA,VEGFC,XIAP	1
Focal Adhesion-PI3K-Akt-mTOR-signaling pathway	http://www.wikipathways.org/instance/WP3932_r106555	18	18	5.99243	0.00047121	CDKN1A,DDIT4,FGF2,GNB1,HSP90AA1,HSP90B1,ITGA3,JAK2,MAP2K1,MET,MTOR,PIK3C2B,PIK3CB,PIK3CD,PPP2R5E,PRKAA1,VEGFA,VEGFC	1
Chromosomal and microsatellite instability in colorectal cancer	http://www.wikipathways.org/instance/WP4216_r106356	15	15	1.44372	1.26092e-08	BCL2L11,BIRC5,CCND1,CDKN1A,CTNNB1,FOS,JUN,MAP2K1,MSH2,PTGS2,RAC1,REL,RHOA,TGFBR1,TGFBR2	1
DNA Damage Response (only ATM dependent)	http://www.wikipathways.org/instance/WP710_r106372	15	15	2.17547	1.25196e-06	ATM,BCL2L11,CCND1,CDKN1A,CTNNB1,JUN,MAP3K4,PDK1,PIK3C2B,PIK3CB,PIK3CD,PPP2R5E,RAC1,RHOA,WNT7A	1
MAPK Signaling Pathway	http://www.wikipathways.org/instance/WP382_r107148	15	15	4.86514	0.000983942	DUSP1,FGF2,FOS,JUN,MAP2K1,MAP3K4,MKNK2,NLK,RAC1,RAP1B,RPS6KA5,SRF,STMN1,TGFBR1,TGFBR2	1
Breast cancer pathway	http://www.wikipathways.org/instance/WP4262_r106787	14	14	3.04566	8.77638e-05	ATM,CCND1,CDKN1A,CTNNB1,E2F3,FGF2,FOS,FZD6,JUN,MAP2K1,MTOR,NOTCH1,PIK3CD,WNT7A	1
EGF/EGFR Signaling Pathway	http://www.wikipathways.org/instance/WP437_r106392	13	13	3.1841	0.000350942	FOS,JAK2,JUN,MAP2K1,MAP3K4,MT-CO2,MTOR,PIK3C2B,RAB5A,RAC1,RPS6KA5,STAMBP,STMN1	1
Epithelial to mesenchymal transition in colorectal cancer	http://www.wikipathways.org/instance/WP4239_r106393	13	13	3.14454	0.000328228	CTNNB1,EED,EZH2,FZD6,MAP2K1,NOTCH1,PIK3CB,PIK3CD,TGFBR1,TGFBR2,WNT7A,ZEB1,ZEB2	1
Gastrin Signaling Pathway	http://www.wikipathways.org/instance/WP4659_r106038	13	13	2.25458	2.64558e-05	BIRC5,CCND1,CDKN1A,CTNNB1,FOS,JAK2,JUN,MAP2K1,MTOR,PTGS2,RAC1,RHOA,VEGFA	1
Pancreatic adenocarcinoma pathway	http://www.wikipathways.org/instance/WP4263_r105482	13	13	1.76015	4.02725e-06	CCND1,CDKN1A,E2F3,MAP2K1,MTOR,PAK3,PIK3CB,PIK3CD,RAC1,RHOA,TGFBR1,TGFBR2,VEGFA	1
Brain-Derived Neurotrophic Factor (BDNF) signaling pathway	http://www.wikipathways.org/instance/WP2380_r106345	12	12	2.84789	0.00047121	BCL2L11,CTNNB1,FOS,FRS2,JAK2,JUN,MAP2K1,MTOR,PRKAA1,RAC1,RANBP9,RPS6KA5	1
Integrated Breast Cancer Pathway	http://www.wikipathways.org/instance/WP1984_r106619	12	12	3.0061	0.000557221	ATM,CCND1,CERK,CTNNB1,JUN,MSH2,MTOR,PIAS1,RAC1,TGFBR1,TGFBR2,VEGFA	1
Mesodermal Commitment Pathway	http://www.wikipathways.org/instance/WP2857_r106642	12	12	2.90722	0.00047121	ACVR2B,AEBP2,ARID5B,CCND1,JAK2,LEFTY1,MBTD1,MEIS1,NLK,PIAS1,SRF,TRERF1	1
Head and Neck Squamous Cell Carcinoma	http://www.wikipathways.org/instance/WP4674_r107474	11	11	1.30528	8.17012e-06	CCND1,CDKN1A,DDIT4,MAP2K1,MTOR,NOTCH1,PDK1,PIK3CB,PRKAA1,TGFBR2,VEGFA	1
Insulin Signaling	http://www.wikipathways.org/instance/WP481_r106617	11	11	3.16432	0.00201111	FOS,JUN,MAP2K1,MAP3K4,MTOR,PIK3CB,PIK3CD,PRKAA1,RAC1,RPS6KA5,SRF	1
Ras Signaling	http://www.wikipathways.org/instance/WP4223_r107655	11	11	3.63897	0.00452086	GNB1,MAP2K1,MET,PAK3,PIK3CB,PIK3CD,RAB5A,RAC1,RAP1B,REL,RHOA	1
Regulation of Actin Cytoskeleton	http://www.wikipathways.org/instance/WP51_r107553	11	11	2.96655	0.00150811	FGF2,MAP2K1,NCKAP1,PAK3,PIK3C2B,PIK3CB,PIK3CD,PIP4K2A,PIP5K1C,RAC1,RHOA	1
Angiopoietin Like Protein 8 Regulatory Pathway	http://www.wikipathways.org/instance/WP3915_r106761	10	10	2.61056	0.00193669	MAP2K1,MAP3K4,MTOR,PIK3CB,PIK3CD,PRKAA1,PRKAB1,RPS6KA5,SREBF2,THRB	1
ESC Pluripotency Pathways	http://www.wikipathways.org/instance/WP3931_r106768	10	10	2.29413	0.000955078	CTNNB1,FGF2,FOS,FZD6,JUN,LIFR,MAP2K1,MTOR,PIK3CD,WNT7A	1
Endoderm Differentiation	http://www.wikipathways.org/instance/WP2853_r106401	10	10	2.78856	0.00276818	AEBP2,APP,CTNNB1,CTR9,EZH2,MBTD1,NLK,NOTCH1,PIAS1,TRERF1	1
ErbB Signaling Pathway	http://www.wikipathways.org/instance/WP673_r106821	10	10	1.79971	0.000310222	BCL2L11,CCND1,CDKN1A,JUN,MAP2K1,MTOR,PAK3,PDK1,PIK3CB,PIK3CD	1
Hepatitis B infection	http://www.wikipathways.org/instance/WP4666_r107486	10	10	2.98633	0.00363161	BIRC5,CDKN1A,FOS,JAK2,JUN,MAP2K1,PIK3CB,PIK3CD,TGFBR1,TGFBR2	1
Wnt Signaling Pathway and Pluripotency	http://www.wikipathways.org/instance/WP399_r105855	10	10	2.01725	0.00047121	CCND1,CTNNB1,FZD6,JUN,NLK,PAFAH1B1,PPP2R2A,PPP2R5E,RHOA,WNT7A	1
Circadian rhythm related genes	http://www.wikipathways.org/instance/WP3594_r106357	9	9	3.97518	0.0316791	BTRC,EZH2,HNRNPU,JUN,NR2F6,PPP1CC,PRKAA1,PSPC1,RORA	1
Hepatitis C and Hepatocellular Carcinoma	http://www.wikipathways.org/instance/WP3646_r107467	9	9	0.969073	3.29349e-05	BIRC5,CCND1,CDKN1A,JUN,PTGS2,RAC1,RRM2,TGFBR1,VEGFA	1
LncRNA involvement in canonical Wnt signaling and colorectal cancer	http://www.wikipathways.org/instance/WP4258_r106508	9	9	1.85904	0.000955078	CCND1,CDK8,CTNNB1,EZH2,FZD6,HNRNPU,JUN,NLK,WNT7A	1
MET in type 1 papillary renal cell carcinoma	http://www.wikipathways.org/instance/WP4205_r105480	9	9	1.16684	9.63679e-05	CDKN1A,JUN,MAP2K1,MET,PAK3,PIK3CB,PIK3CD,RAC1,RAP1B	1
Nuclear Receptors Meta-Pathway	http://www.wikipathways.org/instance/WP2882_r103038	9	9	6.30886	0.197445	CCND1,GCLC,GPAM,HSP90AA1,JUN,PTGS2,SLC39A6,TGFBR2,TGFBR3	1
Ciliary landscape	http://www.wikipathways.org/instance/WP4352_r102218	8	8	4.25206	0.0784329	CTNNB1,MKLN1,MSH2,NEK7,PAFAH1B1,RAC1,RANBP9,WNK1	1
Endometrial cancer	http://www.wikipathways.org/instance/WP4155_r106779	8	8	1.24595	0.00047121	CCND1,CDKN1A,CTNNB1,FGF2,FOS,MAP2K1,PIK3CB,PIK3CD	1
Hippo-Merlin Signaling Dysregulation	http://www.wikipathways.org/instance/WP4541_r103434	8	8	2.37324	0.0082381	CCND1,CDH5,CTNNB1,ITGA3,LIN28B,MET,PAK3,PPP1CC	1
Leptin signaling pathway	http://www.wikipathways.org/instance/WP2034_r106629	8	8	1.50305	0.00113619	CCND1,JAK2,MAP2K1,MTOR,PRKAA1,RAC1,REL,RHOA	1
MicroRNAs in cardiomyocyte hypertrophy	http://www.wikipathways.org/instance/WP1544_r106646	8	8	1.66127	0.0018183	CTNNB1,FGF2,MAP2K1,MTOR,PIK3CB,PIK3CD,RAC1,RHOA	1
Nonalcoholic fatty liver disease	http://www.wikipathways.org/instance/WP4396_r98945	8	8	3.0061	0.0221042	BCL2L11,JUN,MT-CO2,PIK3CB,PIK3CD,PRKAA1,PRKAB1,RAC1	1
Pathways Affected in Adenoid Cystic Carcinoma	http://www.wikipathways.org/instance/WP3651_r106546	8	8	1.28551	0.00054188	ARID1A,ARID5B,ATM,FBXW7,KDM6B,MAML3,MYCN,NOTCH1	1
Pathways Regulating Hippo Signaling	http://www.wikipathways.org/instance/WP4540_r103347	8	8	1.93815	0.0034754	CDH5,CTNNB1,MET,MTOR,PRKAA1,PRKAB1,RAC1,RHOA	1
Signaling Pathways in Glioblastoma	http://www.wikipathways.org/instance/WP2261_r107126	8	8	1.62171	0.00164414	ATM,CCND1,CDKN1A,MAP2K1,MET,PIK3C2B,PIK3CB,PIK3CD	1
Spinal Cord Injury	http://www.wikipathways.org/instance/WP2431_r106712	8	8	2.29413	0.007156	BTG2,CCND1,FOS,PTGS2,RAC1,RHOA,RTN4,SOX9	1
TGF-beta Receptor Signaling	http://www.wikipathways.org/instance/WP560_r106477	8	8	1.06796	0.000310222	CTNNB1,FOS,JUN,LEFTY1,TGFBR1,TGFBR2,TGFBR3,ZEB2	1
Thermogenesis	http://www.wikipathways.org/instance/WP4321_r106178	8	8	2.13592	0.00528918	ARID1A,FRS2,KDM3B,MTOR,PRDM16,PRKAA1,PRKAB1,SMARCD1	1
Wnt Signaling	http://www.wikipathways.org/instance/WP428_r106791	8	8	2.27436	0.00699559	CCND1,CTNNB1,FZD6,JUN,NLK,RAC1,RHOA,WNT7A	1
Androgen receptor signaling pathway	http://www.wikipathways.org/instance/WP138_r105881	7	7	1.77993	0.00702174	CCND1,CDKN1A,CTNNB1,JUN,PIAS1,RAC1,RHOA	1
Aryl Hydrocarbon Receptor Netpath	http://www.wikipathways.org/instance/WP2586_r107439	7	7	0.909742	0.00047121	CDKN1A,GCLC,HSP90AA1,KLF6,MAP2K1,PTGS2,VEGFA	1
B Cell Receptor Signaling Pathway	http://www.wikipathways.org/instance/WP23_r106310	7	7	1.91837	0.00910136	CD81,E2F3,JUN,MAP2K1,PIP5K1C,RAC1,REL	1
Chemokine signaling pathway	http://www.wikipathways.org/instance/WP3929_r106503	7	7	3.24343	0.0605102	GNB1,JAK2,MAP2K1,PIK3CB,PIK3CD,RAC1,RAP1B	1
Corticotropin-releasing hormone signaling pathway	http://www.wikipathways.org/instance/WP2355_r106369	7	7	1.81948	0.00756376	CTNNB1,FOS,GNB1,HSP90AA1,MAP2K1,RAP1B,RHOA	1
Ebola Virus Pathway on Host	http://www.wikipathways.org/instance/WP4217_r101851	7	7	2.55123	0.0259139	ITGA3,PIK3CB,PIK3CD,RAB5A,RAC1,REL,RHOA	1
Fragile X Syndrome	http://www.wikipathways.org/instance/WP4549_r104796	7	7	2.39302	0.0214518	APP,DICER1,FMR1,MAP2K1,MTOR,PDK1,PIK3CB	1
G13 Signaling Pathway	http://www.wikipathways.org/instance/WP524_r106423	7	7	0.771303	0.000310222	MAP3K4,PAK3,PIK3CB,PIK3CD,PIP4K2A,RAC1,RHOA	1
Human Thyroid Stimulating Hormone (TSH) signaling pathway	http://www.wikipathways.org/instance/WP2032_r106594	7	7	1.30528	0.00201111	FOS,GNB1,JAK2,JUN,MAP2K1,MTOR,RAP1B	1
Neural Crest Cell Migration during Development	http://www.wikipathways.org/instance/WP4564_r103712	7	7	0.79108	0.000328228	FOS,JUN,PAK3,PIK3CB,PIK3CD,RAC1,RHOA	1
Neural Crest Cell Migration in Cancer	http://www.wikipathways.org/instance/WP4565_r103714	7	7	0.850411	0.000433301	FOS,JUN,PAK3,PIK3CB,PIK3CD,RAC1,RHOA	1
Non-small cell lung cancer	http://www.wikipathways.org/instance/WP4255_r105677	7	7	1.42394	0.00299113	CCND1,CDKN1A,E2F3,MAP2K1,PDK1,PIK3CB,PIK3CD	1
PDGF Pathway	http://www.wikipathways.org/instance/WP2526_r107132	7	7	0.771303	0.000310222	FOS,JUN,MAP2K1,MT-CO2,RAC1,RHOA,SRF	1
Photodynamic therapy-induced AP-1 survival signaling.	http://www.wikipathways.org/instance/WP3611_r90923	7	7	0.98885	0.00065867	BCL2L11,CCND1,CDKN1A,FOS,HSP90AA1,JUN,MCL1	1
Prolactin Signaling Pathway	http://www.wikipathways.org/instance/WP2037_r106530	7	7	1.50305	0.00350848	FOS,JAK2,JUN,MAP2K1,MTOR,PIK3CB,RAC1	1
Regulation of toll-like receptor signaling pathway	http://www.wikipathways.org/instance/WP1449_r106494	7	7	2.749	0.0343194	CD180,FOS,JUN,MAP2K1,PIK3CB,PIK3CD,RAC1	1
Small cell lung cancer	http://www.wikipathways.org/instance/WP4658_r106808	7	7	1.87882	0.00848582	CCND1,CDKN1A,E2F3,ITGA3,PIK3CB,PIK3CD,PTGS2	1
Wnt Signaling Pathway (Netpath)	http://www.wikipathways.org/instance/WP363_r107433	7	7	1.0284	0.000796465	BCL9,CCND1,CTNNB1,MTOR,NLK,RAC1,RHOA	1
ncRNAs involved in Wnt signaling in hepatocellular carcinoma	http://www.wikipathways.org/instance/WP4336_r105488	7	7	1.70082	0.00602498	CCND1,CTNNB1,EZH2,FZD6,JUN,NLK,WNT7A	1
AMP-activated Protein Kinase (AMPK) Signaling	http://www.wikipathways.org/instance/WP1403_r106688	6	6	1.34484	0.00756376	CDKN1A,MTOR,PIK3CB,PIK3CD,PRKAA1,PRKAB1	1
Adipogenesis	http://www.wikipathways.org/instance/WP236_r105873	6	6	2.57101	0.0605102	CDKN1A,CTNNB1,KLF6,LIFR,MBNL1,RORA	1
Apoptosis Modulation and Signaling	http://www.wikipathways.org/instance/WP1772_r107525	6	6	1.77993	0.0194191	BCL2L11,BIRC5,FOS,JUN,MCL1,XIAP	1
Association Between Physico-Chemical Features and Toxicity Associated Pathways	http://www.wikipathways.org/instance/WP3680_r106306	6	6	1.30528	0.00698332	CDKN1A,CTNNB1,FZD6,JUN,MAP2K1,RHOA	1
Ectoderm Differentiation	http://www.wikipathways.org/instance/WP2858_r106397	6	6	2.72923	0.0717772	CTNNB1,NLK,NR2F2,PIM1,RAB8B,STX16	1
Extracellular vesicle-mediated signaling in recipient cells	http://www.wikipathways.org/instance/WP2870_r106411	6	6	0.59331	0.00047121	CTNNB1,MET,MTOR,TGFBR1,TGFBR2,TGFBR3	1
Heart Development	http://www.wikipathways.org/instance/WP1591_r106589	6	6	0.870188	0.00175675	CTNNB1,NOTCH1,SRF,TBX20,VEGFA,VEGFC	1
IL-6 signaling pathway	http://www.wikipathways.org/instance/WP364_r106597	6	6	0.850411	0.00164414	JAK2,MAP2K1,NLK,NR2F6,PRDM1,RAC1	1
Integrin-mediated Cell Adhesion	http://www.wikipathways.org/instance/WP185_r106621	6	6	1.99748	0.0271631	CAPN2,ITGA3,MAP2K1,PAK3,RAC1,RAP1B	1
Interferon type I signaling pathways	http://www.wikipathways.org/instance/WP585_r107188	6	6	1.06796	0.0034754	MTOR,PIAS1,PIK3CD,RAC1,REL,RPS6KA5	1
Notch Signaling Pathway Netpath	http://www.wikipathways.org/instance/WP61_r107434	6	6	1.2064	0.00528203	CCND1,CDKN1A,FBXW7,JAK2,MAML3,NOTCH1	1
Oncostatin M Signaling Pathway	http://www.wikipathways.org/instance/WP2374_r106575	6	6	1.28551	0.0066602	FOS,JAK2,LIFR,MAP2K1,MTOR,VEGFA	1
RANKL/RANK (Receptor activator of NFKB (ligand)) Signaling Pathway	http://www.wikipathways.org/instance/WP2018_r106175	6	6	1.08774	0.00350848	FOS,JUN,MAP2K1,MITF,MTOR,RAC1	1
Retinoblastoma Gene in Cancer	http://www.wikipathways.org/instance/WP2446_r106493	6	6	1.7206	0.0174368	CCND1,CDC7,CDKN1A,E2F3,RRM2,STMN1	1
Sterol Regulatory Element-Binding Proteins (SREBP) signalling	http://www.wikipathways.org/instance/WP1982_r106704	6	6	1.36461	0.00790684	CDK8,GPAM,MTOR,PRKAA1,PRKAB1,SREBF2	1
Sudden Infant Death Syndrome (SIDS) Susceptibility Pathways	http://www.wikipathways.org/instance/WP706_r106830	6	6	3.10499	0.106997	CTNNB1,HSP90B1,JUN,RORA,THRB,VEGFA	1
Toll-like Receptor Signaling Pathway	http://www.wikipathways.org/instance/WP75_r105842	6	6	2.03703	0.0286589	FOS,JUN,MAP2K1,PIK3CB,PIK3CD,RAC1	1
Translation inhibitors in chronically activated PDGFRA cells	http://www.wikipathways.org/instance/WP4566_r104315	6	6	0.909742	0.00198498	MAP2K1,MTOR,PDK1,PIK3CB,PIM1,RPS6KA5	1
AGE/RAGE pathway	http://www.wikipathways.org/instance/WP2324_r105867	5	5	1.30528	0.0212143	JAK2,JUN,MAP2K1,RAC1,RHOA	1
Apoptosis	http://www.wikipathways.org/instance/WP254_r106302	5	5	1.66127	0.0395009	BCL2L11,BIRC5,JUN,MCL1,XIAP	1
Bladder Cancer	http://www.wikipathways.org/instance/WP2828_r106313	5	5	0.79108	0.00491135	CCND1,CDKN1A,MAP2K1,RPS6KA5,VEGFA	1
Cardiac Hypertrophic Response	http://www.wikipathways.org/instance/WP2795_r106724	5	5	1.08774	0.012194	FGF2,MAP2K1,MTOR,RAC1,TGFBR1	1
Cell Cycle	http://www.wikipathways.org/instance/WP179_r106351	5	5	2.37324	0.105608	ATM,CCND1,CDC7,CDKN1A,E2F3	1
Copper homeostasis	http://www.wikipathways.org/instance/WP3286_r106367	5	5	1.0284	0.0101332	APP,CCND1,JUN,SLC11A2,XIAP	1
Endochondral Ossification	http://www.wikipathways.org/instance/WP474_r106812	5	5	1.26573	0.0194191	FGF2,NKX3-2,SLC38A2,SOX9,VEGFA	1
Exercise-induced Circadian Regulation	http://www.wikipathways.org/instance/WP410_r106410	5	5	0.949296	0.0082381	DAZAP2,DNAJA1,EIF4G2,NCKAP1,VAPA	1
Genotoxicity pathway	http://www.wikipathways.org/instance/WP4286_r97441	5	5	1.24595	0.0185032	BTG2,CDKN1A,PRKAB1,PTGER4,RBM12B	1
Hair Follicle Development: Cytodifferentiation (Part 3 of 3)	http://www.wikipathways.org/instance/WP2840_r104845	5	5	1.7206	0.0437212	CTNNB1,FOS,JUN,NOTCH1,SOX9	1
Hematopoietic Stem Cell Differentiation	http://www.wikipathways.org/instance/WP2849_r103039	5	5	1.08774	0.012194	FOS,NOTCH1,PIM1,RUNX1,THRB	1
Hereditary leiomyomatosis and renal cell carcinoma pathway	http://www.wikipathways.org/instance/WP4206_r106784	5	5	0.39554	0.000625893	PDK1,PRKAA1,PRKAB1,SLC11A2,VEGFA	1
IL-3 Signaling Pathway	http://www.wikipathways.org/instance/WP286_r78583	5	5	0.969073	0.00871637	FOS,JAK2,JUN,MAP2K1,PIK3CD	1
MECP2 and Associated Rett Syndrome	http://www.wikipathways.org/instance/WP3584_r107144	5	5	1.40417	0.0252082	EZH2,FGF2,HNRNPF,MTOR,TET2	1
Neural Crest Differentiation	http://www.wikipathways.org/instance/WP2064_r106662	5	5	1.99748	0.0663074	CTNNB1,FGF2,MITF,NOTCH1,SOX9	1
PDGFR-beta pathway	http://www.wikipathways.org/instance/WP3972_r105479	5	5	0.573533	0.00193669	FOS,JAK2,JUN,MAP2K1,SRF	1
Pathways in clear cell renal cell carcinoma	http://www.wikipathways.org/instance/WP4018_r106515	5	5	1.68105	0.040884	MTOR,SHMT1,VEGFA,VHL,ZEB1	1
Photodynamic therapy-induced NF-kB survival signaling	http://www.wikipathways.org/instance/WP3617_r106541	5	5	0.692195	0.00339297	BIRC5,CCND1,PTGS2,REL,VEGFA	1
Physiological and Pathological Hypertrophy of the Heart	http://www.wikipathways.org/instance/WP1528_r106695	5	5	0.494425	0.00125695	FOS,JUN,LIFR,RAC1,RHOA	1
RAC1/PAK1/p38/MMP2 Pathway	http://www.wikipathways.org/instance/WP3303_r106501	5	5	1.34484	0.0227122	BIRC5,CTNNB1,MSH2,RAC1,STMN1	1
Regulatory circuits of the STAT3 signaling pathway	http://www.wikipathways.org/instance/WP4538_r104390	5	5	1.54261	0.0327203	IL20RB,JAK2,LIFR,MTOR,STMN1	1
Senescence and Autophagy in Cancer	http://www.wikipathways.org/instance/WP615_r106820	5	5	2.07659	0.0722149	ATG12,CDKN1A,JUN,MAP2K1,MTOR	1
Signaling of Hepatocyte Growth Factor Receptor	http://www.wikipathways.org/instance/WP313_r107452	5	5	0.672418	0.00307316	FOS,JUN,MAP2K1,MET,RAP1B	1
Synaptic signaling pathways associated with autism spectrum disorder	http://www.wikipathways.org/instance/WP4539_r103371	5	5	0.98885	0.00910136	MTOR,PIK3CB,PIK3CD,PRKAA1,PRKAB1	1
TNF alpha Signaling Pathway	http://www.wikipathways.org/instance/WP231_r105836	5	5	1.81948	0.0508622	BTRC,HSP90AA1,JUN,RAC1,REL	1
Target Of Rapamycin (TOR) Signaling	http://www.wikipathways.org/instance/WP1471_r106444	5	5	0.711972	0.00350848	DDIT4,MTOR,PRKAA1,PRKAB1,RAC1	1
miRNA regulation of prostate cancer signaling pathways	http://www.wikipathways.org/instance/WP3981_r97532	5	5	0.652641	0.00282871	CCND1,CDKN1A,CTNNB1,MAP2K1,MTOR	1
4-hydroxytamoxifen, Dexamethasone, and Retinoic Acids Regulation of p27 Expression	http://www.wikipathways.org/instance/WP3879_r105282	4	4	0.355986	0.00281217	MAP2K1,MKNK2,MTOR,PRKAA1	1
ATM Signaling Network in Development and Disease	http://www.wikipathways.org/instance/WP3878_r106756	4	4	0.889965	0.0239311	ATM,LBR,MTOR,PRKAA1	1
Apoptosis-related network due to altered Notch3 in ovarian cancer	http://www.wikipathways.org/instance/WP2864_r106299	4	4	1.04818	0.0346695	APP,BIRC5,CDKN1A,GCLC	1
Cardiac Progenitor Differentiation	http://www.wikipathways.org/instance/WP2406_r106350	4	4	1.04818	0.0346695	FGF2,LIN28B,NOTCH1,TBX20	1
DNA IR-damage and cellular response via ATR	http://www.wikipathways.org/instance/WP4016_r101923	4	4	1.58216	0.089398	ATM,MSH2,RMI1,UBE2D3	1
Differentiation Pathway	http://www.wikipathways.org/instance/WP2848_r107905	4	4	0.949296	0.0271631	FGF2,LEFTY1,NOTCH1,VEGFA	1
Envelope proteins and their potential roles in EDMD physiopathology	http://www.wikipathways.org/instance/WP4535_r104294	4	4	0.909742	0.0251788	LBR,MAP2K1,RHOA,SRF	1
Estrogen signaling pathway	http://www.wikipathways.org/instance/WP712_r106408	4	4	0.454871	0.00491135	FOS,GNB1,JUN,MAP2K1	1
Factors and pathways affecting insulin-like growth factor (IGF1)-Akt signaling	http://www.wikipathways.org/instance/WP3850_r106412	4	4	0.613087	0.0095996	ACVR2B,MTOR,PDK1,PRKAB1	1
G1 to S cell cycle control	http://www.wikipathways.org/instance/WP45_r106424	4	4	1.26573	0.0532624	ATM,CCND1,CDKN1A,E2F3	1
Hematopoietic Stem Cell Gene Regulation by GABP alpha/beta Complex	http://www.wikipathways.org/instance/WP3657_r106590	4	4	0.39554	0.0034754	ATM,DNMT3A,MCL1,ZFX	1
IL-4 Signaling Pathway	http://www.wikipathways.org/instance/WP395_r89828	4	4	1.06796	0.0353171	BIRC5,FOS,JAK2,PIK3CD	1
IL-5 Signaling Pathway	http://www.wikipathways.org/instance/WP127_r78498	4	4	0.79108	0.0185032	FOS,JAK2,JUN,MAP2K1	1
Integrated Cancer Pathway	http://www.wikipathways.org/instance/WP1971_r106620	4	4	0.870188	0.0227122	ATM,CDKN1A,MSH2,POU2F1	1
Interactome of polycomb repressive complex 2 (PRC2)	http://www.wikipathways.org/instance/WP2916_r104425	4	4	0.316432	0.00201111	AEBP2,EED,EZH2,MORC3	1
Interleukin-11 Signaling Pathway	http://www.wikipathways.org/instance/WP2332_r106623	4	4	0.870188	0.0227122	BIRC5,JAK2,MAP2K1,PIAS1	1
Kit receptor signaling pathway	http://www.wikipathways.org/instance/WP304_r78799	4	4	1.16684	0.0440543	FOS,JAK2,MAP2K1,MITF	1
NRF2 pathway	http://www.wikipathways.org/instance/WP2884_r106658	4	4	2.88744	0.341473	GCLC,HSP90AA1,SLC39A6,TGFBR2	1
Nuclear Receptors	http://www.wikipathways.org/instance/WP170_r106664	4	4	0.751526	0.016198	NR2F2,NR2F6,RORA,THRB	1
Nucleotide-binding Oligomerization Domain (NOD) pathway	http://www.wikipathways.org/instance/WP1433_r106666	4	4	0.810857	0.0194191	HSP90AA1,PRDM1,RAC1,XIAP	1
Photodynamic therapy-induced HIF-1 survival signaling	http://www.wikipathways.org/instance/WP3614_r106542	4	4	0.731749	0.0153482	BIRC5,MCL1,PTGS2,VEGFA	1
Primary Focal Segmental Glomerulosclerosis FSGS	http://www.wikipathways.org/instance/WP2572_r106533	4	4	1.42394	0.0702654	CDKN1A,CTNNB1,ITGA3,NOTCH1	1
Prostaglandin Synthesis and Regulation	http://www.wikipathways.org/instance/WP98_r106529	4	4	0.889965	0.0239311	MITF,PTGER4,PTGS2,SOX9	1
Relationship between inflammation, COX-2 and EGFR	http://www.wikipathways.org/instance/WP4483_r107172	4	4	0.494425	0.00603314	PIK3CB,PIK3CD,PTGER4,PTGS2	1
Structural Pathway of Interleukin 1 (IL-1)	http://www.wikipathways.org/instance/WP2637_r107551	4	4	0.969073	0.0286159	FOS,MAP2K1,MKNK2,RPS6KA5	1
T-Cell antigen Receptor (TCR) Signaling Pathway	http://www.wikipathways.org/instance/WP69_r103503	4	4	1.77993	0.118551	FOS,JUN,MAP2K1,REL	1
T-Cell antigen Receptor (TCR) pathway during Staphylococcus aureus infection	http://www.wikipathways.org/instance/WP3863_r106753	4	4	1.22617	0.0495655	FOS,JUN,MAP2K1,PDK1	1
Tumor suppressor activity of SMARCB1	http://www.wikipathways.org/instance/WP4204_r106443	4	4	0.613087	0.0095996	ARID1A,EED,EZH2,SMARCD1	1
Vitamin D Receptor Pathway	http://www.wikipathways.org/instance/WP2877_r105854	4	4	3.59941	0.496334	CCND1,CDKN1A,PRDM1,PTGER4	1
Wnt Signaling in Kidney Disease	http://www.wikipathways.org/instance/WP4150_r106778	4	4	0.711972	0.0142113	CTNNB1,FZD6,RHOA,WNT7A	1
Wnt/beta-catenin Signaling Pathway in Leukemia	http://www.wikipathways.org/instance/WP3658_r106440	4	4	0.514202	0.0066602	BCL9,CCND1,CTNNB1,FZD6	1
ATM Signaling Pathway	http://www.wikipathways.org/instance/WP2516_r102220	3	3	0.79108	0.0608693	ATM,CDKN1A,JUN	1
Alpha 6 Beta 4 signaling pathway	http://www.wikipathways.org/instance/WP244_r85199	3	3	0.652641	0.0425064	MTOR,RAC1,RHOA	1
Amplification and Expansion of Oncogenic Pathways as Metastatic Traits	http://www.wikipathways.org/instance/WP3678_r105879	3	3	0.336209	0.0126375	NOTCH1,VEGFA,VHL	1
Cell Differentiation - Index expanded	http://www.wikipathways.org/instance/WP2023_r106353	3	3	0.375763	0.0159064	EZH2,LEFTY1,SRF	1
Cell migration and invasion through p75NTR	http://www.wikipathways.org/instance/WP4561_r107544	3	3	0.59331	0.0351576	JUN,RAC1,RHOA	1
Common Pathways Underlying Drug Addiction	http://www.wikipathways.org/instance/WP2636_r106363	3	3	0.830634	0.0663074	MAP2K1,PPP1CC,RAP1B	1
DNA Damage Response	http://www.wikipathways.org/instance/WP707_r107190	3	3	1.34484	0.168464	ATM,CCND1,CDKN1A	1
EPO Receptor Signaling	http://www.wikipathways.org/instance/WP581_r106394	3	3	0.514202	0.0271631	JAK2,MAP2K1,PDK1	1
G Protein Signaling Pathways	http://www.wikipathways.org/instance/WP35_r106737	3	3	1.81948	0.289764	AKAP11,GNB1,RHOA	1
Genes involved in male infertility	http://www.wikipathways.org/instance/WP4673_r106810	3	3	2.88744	0.557474	ATM,SHMT1,UBE2B	1
Glycerophospholipid Biosynthetic Pathway	http://www.wikipathways.org/instance/WP2533_r107760	3	3	0.59331	0.0351576	GPAM,PIK3CB,PIK3CD	1
H19 action Rb-E2F1 signaling and CDK-Beta-catenin activity	http://www.wikipathways.org/instance/WP3969_r106437	3	3	0.276878	0.00892492	CCND1,CDK8,CTNNB1	1
Histone Modifications	http://www.wikipathways.org/instance/WP2369_r106592	3	3	1.32506	0.164498	AEBP2,EED,EZH2	1
Hypothesized Pathways in Pathogenesis of Cardiovascular Disease	http://www.wikipathways.org/instance/WP3668_r106596	3	3	0.494425	0.0255383	TGFBR1,TGFBR2,TGFBR3	1
IL-1 signaling pathway	http://www.wikipathways.org/instance/WP195_r106163	3	3	1.08774	0.111142	JUN,MAP2K1,REL	1
IL-2 Signaling Pathway	http://www.wikipathways.org/instance/WP49_r95132	3	3	0.830634	0.0663074	FOS,JUN,MAP2K1	1
Joubert Syndrome	http://www.wikipathways.org/instance/WP4656_r105130	3	3	1.50305	0.20574	ATM,MTOR,RHOA	1
Metapathway biotransformation Phase I and II	http://www.wikipathways.org/instance/WP702_r106643	3	3	3.59941	0.52176	NAA30,UGT2A1,UGT2A2	0
Microglia Pathogen Phagocytosis Pathway	http://www.wikipathways.org/instance/WP3937_r106647	3	3	0.79108	0.0608693	PIK3CB,PIK3CD,RAC1	1
Myometrial Relaxation and Contraction Pathways	http://www.wikipathways.org/instance/WP289_r107347	3	3	3.08521	0.628285	FOS,GNB1,JUN	0
Neovascularisation processes	http://www.wikipathways.org/instance/WP4331_r107654	3	3	0.731749	0.0525594	NOTCH1,REL,TGFBR1	1
Neurodegeneration with brain iron accumulation (NBIA) subtypes pathway	http://www.wikipathways.org/instance/WP4577_r107175	3	3	0.870188	0.0722149	ATG12,MTOR,PRKAA1	1
One carbon metabolism and related pathways	http://www.wikipathways.org/instance/WP3940_r107153	3	3	1.0284	0.100266	DNMT3A,GCLC,SHMT1	1
Overview of leukocyte-intrinsic Hippo pathway functions	http://www.wikipathways.org/instance/WP4542_r104788	3	3	0.692195	0.0471224	PRDM1,RAC1,RHOA	1
PI3K-AKT-mTOR signaling pathway and therapeutic opportunities	http://www.wikipathways.org/instance/WP3844_r107714	3	3	0.59331	0.0351576	MTOR,PDK1,PIK3CB	1
Photodynamic therapy-induced NFE2L2 (NRF2) survival signaling	http://www.wikipathways.org/instance/WP3612_r106540	3	3	0.454871	0.0227122	FOS,GCLC,JUN	1
Preimplantation Embryo	http://www.wikipathways.org/instance/WP3527_r106534	3	3	1.14707	0.122951	HNRNPAB,NANOGNB,ZFP36L2	1
Pyrimidine metabolism and related diseases	http://www.wikipathways.org/instance/WP4225_r107162	3	3	0.336209	0.0126375	CPS1,NT5C3A,RRM2	1
Regulation of Microtubule Cytoskeleton	http://www.wikipathways.org/instance/WP2038_r106497	3	3	0.909742	0.0784015	KIF2C,RAC1,STMN1	1
SREBF and miR33 in cholesterol and lipid homeostasis	http://www.wikipathways.org/instance/WP2011_r106491	3	3	0.316432	0.0113865	MTOR,PRKAA1,SREBF2	1
Selenium Metabolism and Selenoproteins	http://www.wikipathways.org/instance/WP28_r106490	3	3	0.909742	0.0784015	FOS,JUN,POU2F1	1
Serotonin Receptor 4/6/7 and NR3C Signaling	http://www.wikipathways.org/instance/WP734_r106485	3	3	0.375763	0.0159064	MAP2K1,RPS6KA5,SRF	1
Sphingolipid Metabolism (general overview)	http://www.wikipathways.org/instance/WP4725_r107602	3	3	0.474648	0.0239396	CERK,CERS2,SGPL1	1
Sphingolipid Metabolism (integrated pathway)	http://www.wikipathways.org/instance/WP4726_r107643	3	3	0.494425	0.0255383	CERK,CERS2,SGPL1	1
Sphingolipid pathway	http://www.wikipathways.org/instance/WP1422_r106689	3	3	0.59331	0.0351576	CERK,CERS2,SGPL1	1
TNF related weak inducer of apoptosis (TWEAK) Signaling Pathway	http://www.wikipathways.org/instance/WP2036_r105837	3	3	0.830634	0.0663074	CTNNB1,JUN,RAC1	1
Thymic Stromal LymphoPoietin (TSLP) Signaling Pathway	http://www.wikipathways.org/instance/WP2203_r105841	3	3	0.929519	0.0812486	JAK2,MAP2K1,MTOR	1
Trans-sulfuration and one carbon metabolism	http://www.wikipathways.org/instance/WP2525_r106716	3	3	0.613087	0.0374565	DNMT3A,GCLC,SHMT1	1
Type 2 papillary renal cell carcinoma	http://www.wikipathways.org/instance/WP4241_r106520	3	3	0.672418	0.0443262	CDKN1A,VEGFA,VHL	1
mRNA Processing	http://www.wikipathways.org/instance/WP411_r105857	3	3	2.4919	0.468595	DICER1,HNRNPAB,HNRNPU	1
miRNA Regulation of DNA Damage Response	http://www.wikipathways.org/instance/WP1530_r107119	3	3	1.40417	0.182435	ATM,CCND1,CDKN1A	1
miRNAs involved in DNA damage response	http://www.wikipathways.org/instance/WP1545_r105864	3	3	0.296655	0.00995063	ATM,CCND1,CDKN1A	1
p38 MAPK Signaling Pathway	http://www.wikipathways.org/instance/WP400_r105865	3	3	0.672418	0.0443262	RAC1,RPS6KA5,TGFBR1	1

## Sheet: BioCarta_-_Pathways
#Name	Reference	Hits	Score	Expected Score	P-value	Info	Regulation_direction
MAPKinase Signaling Pathway	http://cgap.nci.nih.gov/Pathways/BioCarta/h_mapkPathway	8	8	1.60194	0.00492913	FOS,JUN,MAP2K1,MAP3K4,MKNK2,RAC1,RPS6KA5,TGFBR1	1
B Cell Survival Pathway	http://cgap.nci.nih.gov/Pathways/BioCarta/h_bcellsurvivalPathway	5	5	0.296655	0.00149998	BIRC5,FOS,MTOR,XIAP,ZBTB7A	1
IL 6 signaling pathway	http://cgap.nci.nih.gov/Pathways/BioCarta/h_il6Pathway	5	5	0.415317	0.00289139	FOS,JAK2,JUN,MAP2K1,SRF	1
Signaling of Hepatocyte Growth Factor Receptor	http://cgap.nci.nih.gov/Pathways/BioCarta/h_metPathway	5	5	0.652641	0.00605241	FOS,JUN,MAP2K1,MET,RAP1B	1
ALK in cardiac myocytes	http://cgap.nci.nih.gov/Pathways/BioCarta/h_alkPathway	4	4	0.731749	0.0149988	CTNNB1,TGFBR1,TGFBR2,TGFBR3	1
BCR Signaling Pathway	http://cgap.nci.nih.gov/Pathways/BioCarta/h_bcrPathway	4	4	0.652641	0.0116424	FOS,JUN,MAP2K1,RAC1	1
CTCF: First Multivalent Nuclear Factor	http://cgap.nci.nih.gov/Pathways/BioCarta/h_ctcfPathway	4	4	0.474648	0.00698162	MTOR,TGFBR1,TGFBR2,TGFBR3	1
EGF Signaling Pathway	http://cgap.nci.nih.gov/Pathways/BioCarta/h_egfPathway	4	4	0.533979	0.00888319	FOS,JUN,MAP2K1,SRF	1
EPO Signaling Pathway	http://cgap.nci.nih.gov/Pathways/BioCarta/h_epoPathway	4	4	0.375763	0.00605241	FOS,JAK2,JUN,MAP2K1	1
Hypoxia-Inducible Factor in the Cardiovascular System	http://cgap.nci.nih.gov/Pathways/BioCarta/h_hifPathway	4	4	0.296655	0.00492913	HSP90AA1,JUN,VEGFA,VHL	1
IGF-1 Signaling Pathway	http://cgap.nci.nih.gov/Pathways/BioCarta/h_igf1Pathway	4	4	0.415317	0.0065224	FOS,JUN,MAP2K1,SRF	1
Influence of Ras and Rho proteins on G1 to S Transition	http://cgap.nci.nih.gov/Pathways/BioCarta/h_RacCycDPathway	4	4	0.514202	0.00841674	CCND1,CDKN1A,RAC1,RHOA	1
Inhibition of Cellular Proliferation by Gleevec	http://cgap.nci.nih.gov/Pathways/BioCarta/h_gleevecpathway	4	4	0.454871	0.00698162	FOS,JAK2,JUN,MAP2K1	1
Insulin Signaling Pathway	http://cgap.nci.nih.gov/Pathways/BioCarta/h_insulinPathway	4	4	0.415317	0.0065224	FOS,JUN,MAP2K1,SRF	1
Mechanism of Gene Regulation by Peroxisome Proliferators via PPARa(alpha)	http://cgap.nci.nih.gov/Pathways/BioCarta/h_pparaPathway	4	4	1.0284	0.0266717	DUSP1,HSP90AA1,JUN,PTGS2	1
PDGF Signaling Pathway	http://cgap.nci.nih.gov/Pathways/BioCarta/h_pdgfPathway	4	4	0.553756	0.00909014	FOS,JUN,MAP2K1,SRF	1
Role of MAL in Rho-Mediated Activation of SRF	http://cgap.nci.nih.gov/Pathways/BioCarta/h_malPathway	4	4	0.375763	0.00605241	MAP2K1,RAC1,RHOA,SRF	1
T Cell Receptor Signaling Pathway	http://cgap.nci.nih.gov/Pathways/BioCarta/h_tcrPathway	4	4	0.870188	0.0187409	FOS,JUN,MAP2K1,RAC1	1
TPO Signaling Pathway	http://cgap.nci.nih.gov/Pathways/BioCarta/h_TPOPathway	4	4	0.474648	0.00698162	FOS,JAK2,JUN,MAP2K1	1
WNT Signaling Pathway	http://cgap.nci.nih.gov/Pathways/BioCarta/h_wntPathway	4	4	0.474648	0.00698162	BTRC,CCND1,CTNNB1,NLK	1
ATM Signaling Pathway	http://cgap.nci.nih.gov/Pathways/BioCarta/h_atmPathway	3	3	0.39554	0.0157896	ATM,CDKN1A,JUN	1
Agrin in Postsynaptic Differentiation	http://cgap.nci.nih.gov/Pathways/BioCarta/h_agrPathway	3	3	0.652641	0.0352996	JUN,PAK3,RAC1	1
Angiotensin II mediated activation of JNK Pathway via Pyk2 dependent signaling	http://cgap.nci.nih.gov/Pathways/BioCarta/h_At1rPathway	3	3	0.533979	0.024146	JUN,MAP2K1,RAC1	1
Cadmium induces DNA synthesis and proliferation in macrophages	http://cgap.nci.nih.gov/Pathways/BioCarta/h_cdMacPathway	3	3	0.316432	0.0116424	FOS,JUN,MAP2K1	1
Cell Cycle: G1/S Check Point	http://cgap.nci.nih.gov/Pathways/BioCarta/h_g1Pathway	3	3	0.553756	0.0256816	ATM,CCND1,CDKN1A	1
Erk1/Erk2 Mapk Signaling pathway	http://cgap.nci.nih.gov/Pathways/BioCarta/h_erkPathway	3	3	0.533979	0.024146	MAP2K1,MKNK2,RPS6KA5	1
Fc Epsilon Receptor I Signaling in Mast Cells	http://cgap.nci.nih.gov/Pathways/BioCarta/h_fcer1Pathway	3	3	0.771303	0.0486976	FOS,JUN,MAP2K1	1
Growth Hormone Signaling Pathway	http://cgap.nci.nih.gov/Pathways/BioCarta/h_ghPathway	3	3	0.533979	0.024146	JAK2,MAP2K1,SRF	1
Hypoxia and p53 in the Cardiovascular system	http://cgap.nci.nih.gov/Pathways/BioCarta/h_p53hypoxiaPathway	3	3	0.415317	0.0171764	ATM,CDKN1A,HSP90AA1	1
IL 2 signaling pathway	http://cgap.nci.nih.gov/Pathways/BioCarta/h_il2Pathway	3	3	0.435094	0.0180012	FOS,JUN,MAP2K1	1
IL 3 signaling pathway	http://cgap.nci.nih.gov/Pathways/BioCarta/h_il3Pathway	3	3	0.296655	0.011516	FOS,JAK2,MAP2K1	1
Integrin Signaling Pathway	http://cgap.nci.nih.gov/Pathways/BioCarta/h_integrinPathway	3	3	0.672418	0.036997	JUN,MAP2K1,RHOA	1
Keratinocyte Differentiation	http://cgap.nci.nih.gov/Pathways/BioCarta/h_keratinocytePathway	3	3	0.909742	0.0693552	FOS,JUN,MAP2K1	1
Links between Pyk2 and Map Kinases	http://cgap.nci.nih.gov/Pathways/BioCarta/h_pyk2Pathway	3	3	0.533979	0.024146	JUN,MAP2K1,RAC1	1
NFkB activation by Nontypeable Hemophilus influenzae	http://cgap.nci.nih.gov/Pathways/BioCarta/h_nthiPathway	3	3	0.454871	0.0187409	DUSP1,TGFBR1,TGFBR2	1
Nerve growth factor pathway (NGF)	http://cgap.nci.nih.gov/Pathways/BioCarta/h_ngfPathway	3	3	0.39554	0.0157896	FOS,JUN,MAP2K1	1
Phosphoinositides and their downstream targets.	http://cgap.nci.nih.gov/Pathways/BioCarta/h_ptdinsPathway	3	3	0.454871	0.0187409	EEA1,RAB5A,RAC1	1
Presenilin action in Notch and Wnt signaling	http://cgap.nci.nih.gov/Pathways/BioCarta/h_ps1Pathway	3	3	0.276878	0.0102762	BTRC,CTNNB1,NOTCH1	1
Ras Signaling Pathway	http://cgap.nci.nih.gov/Pathways/BioCarta/h_rasPathway	3	3	0.435094	0.0180012	MAP2K1,RAC1,RHOA	1
Role of EGF Receptor Transactivation by GPCRs in Cardiac Hypertrophy	http://cgap.nci.nih.gov/Pathways/BioCarta/h_cardiacegfPathway	3	3	0.355986	0.0148538	FOS,JUN,RHOA	1
Role of Tob in T-cell activation	http://cgap.nci.nih.gov/Pathways/BioCarta/h_tob1Pathway	3	3	0.375763	0.0149988	TGFBR1,TGFBR2,TGFBR3	1
Signaling Pathway from G-Protein Families	http://cgap.nci.nih.gov/Pathways/BioCarta/h_gpcrPathway	3	3	0.59331	0.0288253	FOS,JUN,MAP2K1	1
TGF beta signaling pathway	http://cgap.nci.nih.gov/Pathways/BioCarta/h_tgfbPathway	3	3	0.375763	0.0149988	MAP2K1,TGFBR1,TGFBR2	1
The PRC2 Complex Sets Long-term Gene Silencing Through Modification of Histone Tails	http://cgap.nci.nih.gov/Pathways/BioCarta/h_prc2Pathway	3	3	0.257101	0.00909014	CBX4,EED,EZH2	1
p38 MAPK Signaling Pathway	http://cgap.nci.nih.gov/Pathways/BioCarta/h_p38mapkPathway	3	3	0.711972	0.0413491	RAC1,RPS6KA5,TGFBR1	1
p53 Signaling Pathway	http://cgap.nci.nih.gov/Pathways/BioCarta/h_p53Pathway	3	3	0.316432	0.0116424	ATM,CCND1,CDKN1A	1

## Sheet: Reactome_-_Pathways
#Name	Reference	Hits	Score	Expected Score	P-value	Info	Regulation_direction
Interleukin-4 and Interleukin-13 signaling	info:{"levels": ["Signaling by Interleukins"], "link": "https://reactome.org/PathwayBrowser/#/R-HSA-6785807", "id": "R-HSA-6785807"}	15	15	2.13592	1.71965e-06	BIRC5,CCND1,CDKN1A,FGF2,FOS,HSP90AA1,HSP90B1,JAK2,MCL1,PIM1,POU2F1,PTGS2,RORA,VEGFA,ZEB1	1
Antigen processing: Ubiquitination & Proteasome degradation	info:{"levels": ["Class I MHC mediated antigen processing & presentation"], "link": "https://reactome.org/PathwayBrowser/#/R-HSA-983168", "id": "R-HSA-983168"}	13	13	6.11109	0.0375391	BTRC,CBLL2,CCNF,FBXO11,FBXW7,GAN,LTN1,RNF111,RNF213,UBE2A,UBE2B,UBE2D3,VHL	1
Generic Transcription Pathway	info:{"levels": ["RNA Polymerase II Transcription"], "link": "https://reactome.org/PathwayBrowser/#/R-HSA-212436", "id": "R-HSA-212436"}	10	10	6.82307	0.197865	CDK8,ZNF100,ZNF124,ZNF223,ZNF350,ZNF431,ZNF480,ZNF490,ZNF567,ZNF792	1
Neutrophil degranulation	info:{"levels": ["Innate Immune System"], "link": "https://reactome.org/PathwayBrowser/#/R-HSA-6798695", "id": "R-HSA-6798695"}	10	10	9.49296	0.484613	CMTM6,DSC1,GOLGA7,HSP90AA1,MLEC,RAC1,RAP1B,RAP2C,RHOA,VAPA	1
Estrogen-dependent gene expression	info:{"levels": ["ESR-mediated signaling"], "link": "https://reactome.org/PathwayBrowser/#/R-HSA-9018519", "id": "R-HSA-9018519"}	9	9	2.96655	0.0255477	AGO4,CCND1,FOS,GPAM,HSP90AA1,JUN,KPNA2,POU2F1,RUNX1	1
PI5P, PP2A and IER3 Regulate PI3K/AKT Signaling	info:{"levels": ["Negative regulation of the PI3K/AKT network"], "link": "https://reactome.org/PathwayBrowser/#/R-HSA-6811558", "id": "R-HSA-6811558"}	9	9	2.03703	0.00697591	FGF2,FRS2,MET,PIK3CB,PIK3CD,PIP4K2A,PIP5K1C,PPP2R5E,RAC1	1
RHO GTPases Activate Formins	info:{"levels": ["RHO GTPase Effectors"], "link": "https://reactome.org/PathwayBrowser/#/R-HSA-5663220", "id": "R-HSA-5663220"}	9	9	2.76878	0.0221008	BIRC5,DYNC1LI2,KIF2C,PAFAH1B1,PPP1CC,PPP2R5E,RAC1,RHOA,SRF	1
Neddylation	info:{"levels": ["Post-translational protein modification"], "link": "https://reactome.org/PathwayBrowser/#/R-HSA-8951664", "id": "R-HSA-8951664"}	8	8	4.62782	0.140564	BIRC5,BTRC,CCNF,FBXO11,FBXW7,GAN,UBE2D3,VHL	1
Oxidative Stress Induced Senescence	info:{"levels": ["Cellular Senescence"], "link": "https://reactome.org/PathwayBrowser/#/R-HSA-2559580", "id": "R-HSA-2559580"}	8	8	2.47213	0.0267951	AGO4,CBX4,E2F3,EED,EZH2,FOS,JUN,KDM6B	1
Synthesis of PIPs at the plasma membrane	info:{"levels": ["PI Metabolism"], "link": "https://reactome.org/PathwayBrowser/#/R-HSA-1660499", "id": "R-HSA-1660499"}	8	8	1.04818	0.00116247	PIK3C2B,PIK3CB,PIK3CD,PIP4K2A,PIP5K1C,PLEKHA1,PLEKHA3,RAB5A	1
PIP3 activates AKT signaling	info:{"levels": ["Intracellular signaling by second messengers"], "link": "https://reactome.org/PathwayBrowser/#/R-HSA-1257604", "id": "R-HSA-1257604"}	7	7	1.83926	0.0231643	FGF2,FRS2,MET,MTOR,PIK3CB,PIK3CD,RAC1	1
Pre-NOTCH Transcription and Translation	info:{"levels": ["Pre-NOTCH Expression and Processing"], "link": "https://reactome.org/PathwayBrowser/#/R-HSA-1912408", "id": "R-HSA-1912408"}	7	7	1.83926	0.0231643	AGO4,CCND1,E2F3,JUN,MAML3,NOTCH1,RUNX1	1
Amplification of signal from unattached kinetochores via a MAD2 inhibitory signal	info:{"levels": ["Amplification of signal from the kinetochores"], "link": "https://reactome.org/PathwayBrowser/#/R-HSA-141444", "id": "R-HSA-141444"}	6	6	1.89859	0.0421485	BIRC5,DYNC1LI2,KIF2C,PAFAH1B1,PPP1CC,PPP2R5E	1
Constitutive Signaling by Aberrant PI3K in Cancer	info:{"levels": ["PI3K/AKT Signaling in Cancer"], "link": "https://reactome.org/PathwayBrowser/#/R-HSA-2219530", "id": "R-HSA-2219530"}	6	6	1.48328	0.0267951	FGF2,FRS2,MET,PIK3CB,PIK3CD,RAC1	1
Mitotic Prometaphase	info:{"levels": ["M Phase"], "link": "https://reactome.org/PathwayBrowser/#/R-HSA-68877", "id": "R-HSA-68877"}	6	6	2.2348	0.0611012	BIRC5,DYNC1LI2,KIF2C,PAFAH1B1,PPP1CC,PPP2R5E	1
Regulation of TP53 Activity through Phosphorylation	info:{"levels": ["Regulation of TP53 Activity"], "link": "https://reactome.org/PathwayBrowser/#/R-HSA-6804756", "id": "R-HSA-6804756"}	6	6	1.81948	0.0405678	ATM,DYRK2,PRKAA1,PRKAB1,RMI1,TAF13	1
Resolution of Sister Chromatid Cohesion	info:{"levels": ["Mitotic Prometaphase"], "link": "https://reactome.org/PathwayBrowser/#/R-HSA-2500257", "id": "R-HSA-2500257"}	6	6	2.4919	0.0779936	BIRC5,DYNC1LI2,KIF2C,PAFAH1B1,PPP1CC,PPP2R5E	1
Separation of Sister Chromatids	info:{"levels": ["Mitotic Anaphase"], "link": "https://reactome.org/PathwayBrowser/#/R-HSA-2467813", "id": "R-HSA-2467813"}	6	6	3.75763	0.217538	BIRC5,DYNC1LI2,KIF2C,PAFAH1B1,PPP1CC,PPP2R5E	1
TP53 Regulates Metabolic Genes	info:{"levels": ["Transcriptional Regulation by TP53"], "link": "https://reactome.org/PathwayBrowser/#/R-HSA-5628897", "id": "R-HSA-5628897"}	6	6	1.64149	0.0332588	AGO4,DDIT4,MT-CO2,MTOR,PRKAA1,PRKAB1	1
VEGFA-VEGFR2 Pathway	info:{"levels": ["Signaling by VEGF"], "link": "https://reactome.org/PathwayBrowser/#/R-HSA-4420097", "id": "R-HSA-4420097"}	6	6	1.22617	0.0221008	HSP90AA1,NCKAP1,PIK3CB,RAC1,RHOA,VEGFA	1
VEGFR2 mediated vascular permeability	info:{"levels": ["VEGFA-VEGFR2 Pathway"], "link": "https://reactome.org/PathwayBrowser/#/R-HSA-5218920", "id": "R-HSA-5218920"}	6	6	0.573533	0.00178991	CDH5,CTNNB1,HSP90AA1,MTOR,PAK3,RAC1	1
Ca2+ pathway	info:{"levels": ["Beta-catenin independent WNT signaling"], "link": "https://reactome.org/PathwayBrowser/#/R-HSA-4086398", "id": "R-HSA-4086398"}	5	5	1.22617	0.0358909	AGO4,CTNNB1,FZD6,GNB1,NLK	1
Cyclin D associated events in G1	info:{"levels": ["G1 Phase"], "link": "https://reactome.org/PathwayBrowser/#/R-HSA-69231", "id": "R-HSA-69231"}	5	5	0.870188	0.0221008	CCND1,CDKN1A,E2F3,JAK2,PPP2R2A	1
Deactivation of the beta-catenin transactivating complex	info:{"levels": ["TCF dependent signaling in response to WNT"], "link": "https://reactome.org/PathwayBrowser/#/R-HSA-3769402", "id": "R-HSA-3769402"}	5	5	0.830634	0.0221008	BCL9,BTRC,CTNNB1,SOX9,XIAP	1
Deregulated CDK5 triggers multiple neurodegenerative pathways in Alzheimer's disease models	info:{"levels": ["Neurodegenerative Diseases"], "link": "https://reactome.org/PathwayBrowser/#/R-HSA-8862803", "id": "R-HSA-8862803"}	5	5	0.435094	0.00394794	APP,BCL2L11,CAPN2,JUN,LMNB1	1
E3 ubiquitin ligases ubiquitinate target proteins	info:{"levels": ["Protein ubiquitination"], "link": "https://reactome.org/PathwayBrowser/#/R-HSA-8866654", "id": "R-HSA-8866654"}	5	5	1.16684	0.0332588	CTR9,RNF152,UBE2A,UBE2B,UBE2D3	1
MHC class II antigen presentation	info:{"levels": ["Adaptive Immune System"], "link": "https://reactome.org/PathwayBrowser/#/R-HSA-2132295", "id": "R-HSA-2132295"}	5	5	2.43257	0.144022	AP1G1,AP1S3,CAPZB,DYNC1LI2,KIF2C	1
Macroautophagy	info:{"levels": ["Autophagy"], "link": "https://reactome.org/PathwayBrowser/#/R-HSA-1632852", "id": "R-HSA-1632852"}	5	5	1.34484	0.0418644	ATG12,ATG4D,MTOR,PRKAA1,PRKAB1	1
RAF/MAP kinase cascade	info:{"levels": ["MAPK1/MAPK3 signaling", "FLT3 Signaling"], "link": "https://reactome.org/PathwayBrowser/#/R-HSA-5673001", "id": "R-HSA-5673001"}	5	5	2.47213	0.146778	FGF2,FRS2,JAK2,MET,RANBP9	1
RMTs methylate histone arginines	info:{"levels": ["Chromatin modifying enzymes"], "link": "https://reactome.org/PathwayBrowser/#/R-HSA-3214858", "id": "R-HSA-3214858"}	5	5	1.56238	0.0573607	ARID1A,CCND1,DNMT3A,JAK2,SMARCD1	1
Regulation of PTEN gene transcription	info:{"levels": ["PTEN Regulation"], "link": "https://reactome.org/PathwayBrowser/#/R-HSA-8943724", "id": "R-HSA-8943724"}	5	5	1.2064	0.0349848	CBX4,EED,EZH2,JUN,MTOR	1
Signaling by BRAF and RAF fusions	info:{"levels": ["Oncogenic MAPK signaling"], "link": "https://reactome.org/PathwayBrowser/#/R-HSA-6802952", "id": "R-HSA-6802952"}	5	5	1.32506	0.0418644	BCL2L11,JAK2,MAP2K1,RAP1B,TENT4A	1
Activation of anterior HOX genes in hindbrain development during early embryogenesis	info:{"levels": ["Activation of HOX genes during differentiation"], "link": "https://reactome.org/PathwayBrowser/#/R-HSA-5617472", "id": "R-HSA-5617472"}	4	4	2.41279	0.264489	EED,EZH2,JUN,MEIS1	1
COPI-independent Golgi-to-ER retrograde traffic	info:{"levels": ["Golgi-to-ER retrograde transport"], "link": "https://reactome.org/PathwayBrowser/#/R-HSA-6811436", "id": "R-HSA-6811436"}	4	4	1.00863	0.055451	BICD2,CAPZB,DYNC1LI2,PAFAH1B1	1
Clathrin-mediated endocytosis	info:{"levels": ["Membrane Trafficking"], "link": "https://reactome.org/PathwayBrowser/#/R-HSA-8856828", "id": "R-HSA-8856828"}	4	4	2.57101	0.290476	CFTR,PIP5K1C,RAB5A,TGOLN2	1
Constitutive Signaling by NOTCH1 HD+PEST Domain Mutants	info:{"levels": ["Signaling by NOTCH1 HD+PEST Domain Mutants in Cancer"], "link": "https://reactome.org/PathwayBrowser/#/R-HSA-2894862", "id": "R-HSA-2894862"}	4	4	1.14707	0.0632078	CDK8,FBXW7,MAML3,NOTCH1	1
Constitutive Signaling by NOTCH1 PEST Domain Mutants	info:{"levels": ["Signaling by NOTCH1 PEST Domain Mutants in Cancer"], "link": "https://reactome.org/PathwayBrowser/#/R-HSA-2644606", "id": "R-HSA-2644606"}	4	4	1.14707	0.0632078	CDK8,FBXW7,MAML3,NOTCH1	1
Factors involved in megakaryocyte development and platelet production	info:{"levels": ["Hemostasis"], "link": "https://reactome.org/PathwayBrowser/#/R-HSA-983231", "id": "R-HSA-983231"}	4	4	2.15569	0.21553	CAPZB,JAK2,RAB5A,RAC1	1
Golgi Associated Vesicle Biogenesis	info:{"levels": ["trans-Golgi Network Vesicle Budding"], "link": "https://reactome.org/PathwayBrowser/#/R-HSA-432722", "id": "R-HSA-432722"}	4	4	1.10751	0.0611012	AP1G1,AP1S3,BLOC1S6,TGOLN2	1
HSP90 chaperone cycle for steroid hormone receptors (SHR)	info:{"levels": ["Cellular responses to stress"], "link": "https://reactome.org/PathwayBrowser/#/R-HSA-3371497", "id": "R-HSA-3371497"}	4	4	1.08774	0.0611012	CAPZB,DNAJA1,DYNC1LI2,HSP90AA1	1
MAPK6/MAPK4 signaling	info:{"levels": ["MAPK family signaling cascades"], "link": "https://reactome.org/PathwayBrowser/#/R-HSA-5687128", "id": "R-HSA-5687128"}	4	4	1.76015	0.146335	AGO4,JUN,PAK3,RAC1	1
NOTCH1 Intracellular Domain Regulates Transcription	info:{"levels": ["Signaling by NOTCH1"], "link": "https://reactome.org/PathwayBrowser/#/R-HSA-2122947", "id": "R-HSA-2122947"}	4	4	0.929519	0.0465443	CDK8,FBXW7,MAML3,NOTCH1	1
PKMTs methylate histone lysines	info:{"levels": ["Chromatin modifying enzymes"], "link": "https://reactome.org/PathwayBrowser/#/R-HSA-3214841", "id": "R-HSA-3214841"}	4	4	1.40417	0.0955864	AEBP2,EED,EZH2,PRDM16	1
PRC2 methylates histones and DNA	info:{"levels": ["Epigenetic regulation of gene expression"], "link": "https://reactome.org/PathwayBrowser/#/R-HSA-212300", "id": "R-HSA-212300"}	4	4	1.44372	0.100161	AEBP2,DNMT3A,EED,EZH2	1
RAB GEFs exchange GTP for GDP on RABs	info:{"levels": ["Rab regulation of trafficking"], "link": "https://reactome.org/PathwayBrowser/#/R-HSA-8876198", "id": "R-HSA-8876198"}	4	4	1.77993	0.146778	DENND5B,RAB39B,RAB5A,RAB8B	1
RAB geranylgeranylation	info:{"levels": ["Post-translational protein modification"], "link": "https://reactome.org/PathwayBrowser/#/R-HSA-8873719", "id": "R-HSA-8873719"}	4	4	1.28551	0.0779936	RAB33B,RAB39B,RAB5A,RAB8B	1
RUNX1 interacts with co-factors whose precise effect on RUNX1 targets is not known	info:{"levels": ["Transcriptional regulation by RUNX1"], "link": "https://reactome.org/PathwayBrowser/#/R-HSA-8939243", "id": "R-HSA-8939243"}	4	4	0.751526	0.0348879	ARID1A,CBX4,RUNX1,SMARCD1	1
Rho GTPase cycle	info:{"levels": ["Signaling by Rho GTPases"], "link": "https://reactome.org/PathwayBrowser/#/R-HSA-194840", "id": "R-HSA-194840"}	4	4	2.72923	0.325206	ARAP2,MYO9A,RAC1,RHOA	1
TP53 Regulates Transcription of DNA Repair Genes	info:{"levels": ["Transcriptional Regulation by TP53"], "link": "https://reactome.org/PathwayBrowser/#/R-HSA-6796648", "id": "R-HSA-6796648"}	4	4	1.28551	0.0779936	ATM,FOS,JUN,MSH2	1
Transcriptional Regulation by E2F6	info:{"levels": ["Generic Transcription Pathway"], "link": "https://reactome.org/PathwayBrowser/#/R-HSA-8953750", "id": "R-HSA-8953750"}	4	4	0.692195	0.0303254	CDC7,EED,EZH2,RRM2	1
mRNA Splicing - Major Pathway	info:{"levels": ["mRNA Splicing"], "link": "https://reactome.org/PathwayBrowser/#/R-HSA-72163", "id": "R-HSA-72163"}	4	4	3.61919	0.492319	ELAVL2,HNRNPF,HNRNPU,SNRNP27	1
Adherens junctions interactions	info:{"levels": ["Cell-cell junction organization"], "link": "https://reactome.org/PathwayBrowser/#/R-HSA-418990", "id": "R-HSA-418990"}	3	3	0.632864	0.0611012	CADM1,CDH5,CTNNB1	1
Circadian Clock	info:{"levels": [], "link": "https://reactome.org/PathwayBrowser/#/R-HSA-400253", "id": "R-HSA-400253"}	3	3	1.16684	0.156719	BTRC,PPP1CC,RORA	1
Degradation of beta-catenin by the destruction complex	info:{"levels": ["Signaling by WNT"], "link": "https://reactome.org/PathwayBrowser/#/R-HSA-195253", "id": "R-HSA-195253"}	3	3	1.34484	0.201922	BTRC,CTNNB1,PPP2R5E	1
Downregulation of SMAD2/3:SMAD4 transcriptional activity	info:{"levels": ["Transcriptional activity of SMAD2/SMAD3:SMAD4 heterotrimer"], "link": "https://reactome.org/PathwayBrowser/#/R-HSA-2173795", "id": "R-HSA-2173795"}	3	3	0.454871	0.0418644	RNF111,TGIF2,UBE2D3	1
Downregulation of TGF-beta receptor signaling	info:{"levels": ["TGF-beta receptor signaling activates SMADs"], "link": "https://reactome.org/PathwayBrowser/#/R-HSA-2173788", "id": "R-HSA-2173788"}	3	3	0.514202	0.0485552	PPP1CC,TGFBR1,TGFBR2	1
Energy dependent regulation of mTOR by LKB1-AMPK	info:{"levels": ["mTOR signalling"], "link": "https://reactome.org/PathwayBrowser/#/R-HSA-380972", "id": "R-HSA-380972"}	3	3	0.573533	0.0573607	MTOR,PRKAA1,PRKAB1	1
Erythropoietin activates Phosphoinositide-3-kinase (PI3K)	info:{"levels": ["Signaling by Erythropoietin"], "link": "https://reactome.org/PathwayBrowser/#/R-HSA-9027276", "id": "R-HSA-9027276"}	3	3	0.237324	0.0221522	JAK2,PIK3CB,PIK3CD	1
Estrogen-dependent nuclear events downstream of ESR-membrane signaling	info:{"levels": ["Extra-nuclear estrogen signaling"], "link": "https://reactome.org/PathwayBrowser/#/R-HSA-9634638", "id": "R-HSA-9634638"}	3	3	0.474648	0.0421485	CCND1,FOS,SRF	1
FCERI mediated MAPK activation	info:{"levels": ["Fc epsilon receptor (FCERI) signaling"], "link": "https://reactome.org/PathwayBrowser/#/R-HSA-2871796", "id": "R-HSA-2871796"}	3	3	0.632864	0.0611012	FOS,JUN,RAC1	1
GPVI-mediated activation cascade	info:{"levels": ["Platelet activation, signaling and aggregation"], "link": "https://reactome.org/PathwayBrowser/#/R-HSA-114604", "id": "R-HSA-114604"}	3	3	0.692195	0.0700104	PIK3CB,RAC1,RHOA	1
Gene and protein expression by JAK-STAT signaling after Interleukin-12 stimulation	info:{"levels": ["Interleukin-12 signaling"], "link": "https://reactome.org/PathwayBrowser/#/R-HSA-8950505", "id": "R-HSA-8950505"}	3	3	0.751526	0.0779936	HNRNPF,LMNB1,RAP1B	1
HDMs demethylate histones	info:{"levels": ["Chromatin modifying enzymes"], "link": "https://reactome.org/PathwayBrowser/#/R-HSA-3214842", "id": "R-HSA-3214842"}	3	3	0.98885	0.12052	ARID5B,KDM3B,KDM6B	1
ISG15 antiviral mechanism	info:{"levels": ["Antiviral mechanism by IFN-stimulated genes"], "link": "https://reactome.org/PathwayBrowser/#/R-HSA-1169408", "id": "R-HSA-1169408"}	3	3	1.42394	0.21553	EIF4G2,KPNA2,NUP42	1
Interleukin receptor SHC signaling	info:{"levels": ["Interleukin-3, Interleukin-5 and GM-CSF signaling", "Interleukin-2 family signaling"], "link": "https://reactome.org/PathwayBrowser/#/R-HSA-912526", "id": "R-HSA-912526"}	3	3	0.533979	0.0518615	JAK2,PIK3CB,PIK3CD	1
Interleukin-3, Interleukin-5 and GM-CSF signaling	info:{"levels": ["Signaling by Interleukins"], "link": "https://reactome.org/PathwayBrowser/#/R-HSA-512988", "id": "R-HSA-512988"}	3	3	0.474648	0.0421485	JAK2,PIK3CB,PIK3CD	1
Lysosome Vesicle Biogenesis	info:{"levels": ["trans-Golgi Network Vesicle Budding"], "link": "https://reactome.org/PathwayBrowser/#/R-HSA-432720", "id": "R-HSA-432720"}	3	3	0.692195	0.0700104	AP1G1,AP1S3,APP	1
MET activates RAP1 and RAC1	info:{"levels": ["MET promotes cell motility"], "link": "https://reactome.org/PathwayBrowser/#/R-HSA-8875555", "id": "R-HSA-8875555"}	3	3	0.217547	0.0221008	MET,RAC1,RAP1B	1
Nuclear Receptor transcription pathway	info:{"levels": ["Generic Transcription Pathway"], "link": "https://reactome.org/PathwayBrowser/#/R-HSA-383280", "id": "R-HSA-383280"}	3	3	1.0284	0.129502	NR2F6,RORA,THRB	1
PCP/CE pathway	info:{"levels": ["Beta-catenin independent WNT signaling"], "link": "https://reactome.org/PathwayBrowser/#/R-HSA-4086400", "id": "R-HSA-4086400"}	3	3	0.415317	0.0375391	FZD6,RAC1,RHOA	1
PI3K Cascade	info:{"levels": ["IRS-mediated signalling", "FLT3 Signaling"], "link": "https://reactome.org/PathwayBrowser/#/R-HSA-109704", "id": "R-HSA-109704"}	3	3	0.771303	0.0812205	FGF2,FRS2,PIK3CB	1
PPARA activates gene expression	info:{"levels": ["Regulation of lipid metabolism by Peroxisome proliferator-activated receptor alpha (PPARalpha)"], "link": "https://reactome.org/PathwayBrowser/#/R-HSA-1989781", "id": "R-HSA-1989781"}	3	3	2.31391	0.428743	CDK8,RORA,SREBF2	1
Paradoxical activation of RAF signaling by kinase inactive BRAF	info:{"levels": ["Oncogenic MAPK signaling"], "link": "https://reactome.org/PathwayBrowser/#/R-HSA-6802955", "id": "R-HSA-6802955"}	3	3	0.929519	0.10811	JAK2,MAP2K1,RAP1B	1
Platelet degranulation	info:{"levels": ["Response to elevated platelet cytosolic Ca2+"], "link": "https://reactome.org/PathwayBrowser/#/R-HSA-114608", "id": "R-HSA-114608"}	3	3	2.53146	0.477508	APP,VEGFA,VEGFC	1
Post-translational protein phosphorylation	info:{"levels": ["Post-translational protein modification"], "link": "https://reactome.org/PathwayBrowser/#/R-HSA-8957275", "id": "R-HSA-8957275"}	3	3	2.13592	0.391411	APP,HSP90B1,TGOLN2	1
RAF activation	info:{"levels": ["RAF/MAP kinase cascade"], "link": "https://reactome.org/PathwayBrowser/#/R-HSA-5673000", "id": "R-HSA-5673000"}	3	3	0.632864	0.0611012	JAK2,MAP2K1,PPP2R5E	1
RET signaling	info:{"levels": ["Axon guidance"], "link": "https://reactome.org/PathwayBrowser/#/R-HSA-8853659", "id": "R-HSA-8853659"}	3	3	0.810857	0.0896508	FRS2,PIK3CB,PIK3CD	1
RNA Polymerase II Pre-transcription Events	info:{"levels": ["RNA Polymerase II Transcription"], "link": "https://reactome.org/PathwayBrowser/#/R-HSA-674695", "id": "R-HSA-674695"}	3	3	1.66127	0.269494	AFF4,CTR9,TAF13	1
Recruitment and ATM-mediated phosphorylation of repair and signaling proteins at DNA double strand breaks	info:{"levels": ["DNA Double Strand Break Response"], "link": "https://reactome.org/PathwayBrowser/#/R-HSA-5693565", "id": "R-HSA-5693565"}	3	3	1.50305	0.233795	ATM,EYA1,SMARCA5	1
Regulation of HSF1-mediated heat shock response	info:{"levels": ["Cellular response to heat stress"], "link": "https://reactome.org/PathwayBrowser/#/R-HSA-3371453", "id": "R-HSA-3371453"}	3	3	1.36461	0.205372	ATM,HSPA13,NUP42	1
Regulation of Insulin-like Growth Factor (IGF) transport and uptake by Insulin-like Growth Factor Binding Proteins (IGFBPs)	info:{"levels": ["Metabolism of proteins"], "link": "https://reactome.org/PathwayBrowser/#/R-HSA-381426", "id": "R-HSA-381426"}	3	3	2.47213	0.466714	APP,HSP90B1,TGOLN2	1
Regulation of PLK1 Activity at G2/M Transition	info:{"levels": ["G2/M Transition"], "link": "https://reactome.org/PathwayBrowser/#/R-HSA-2565942", "id": "R-HSA-2565942"}	3	3	1.74038	0.289849	BTRC,HSP90AA1,PAFAH1B1	1
Regulation of RUNX1 Expression and Activity	info:{"levels": ["Transcriptional regulation by RUNX1"], "link": "https://reactome.org/PathwayBrowser/#/R-HSA-8934593", "id": "R-HSA-8934593"}	3	3	0.336209	0.0303254	AGO4,CCND1,RUNX1	1
Regulation of actin dynamics for phagocytic cup formation	info:{"levels": ["Fcgamma receptor (FCGR) dependent phagocytosis"], "link": "https://reactome.org/PathwayBrowser/#/R-HSA-2029482", "id": "R-HSA-2029482"}	3	3	1.2064	0.165902	HSP90AA1,NCKAP1,RAC1	1
Retrograde transport at the Trans-Golgi-Network	info:{"levels": ["Intra-Golgi and retrograde Golgi-to-ER traffic"], "link": "https://reactome.org/PathwayBrowser/#/R-HSA-6811440", "id": "R-HSA-6811440"}	3	3	0.969073	0.116903	NAA30,STX16,TGOLN2	1
SMAD2/SMAD3:SMAD4 heterotrimer regulates transcription	info:{"levels": ["Transcriptional activity of SMAD2/SMAD3:SMAD4 heterotrimer"], "link": "https://reactome.org/PathwayBrowser/#/R-HSA-2173796", "id": "R-HSA-2173796"}	3	3	0.632864	0.0611012	CDK8,RNF111,TGIF2	1
SUMOylation of DNA damage response and repair proteins	info:{"levels": ["SUMO E3 ligases SUMOylate target proteins"], "link": "https://reactome.org/PathwayBrowser/#/R-HSA-3108214", "id": "R-HSA-3108214"}	3	3	1.52283	0.236988	CBX4,NUP42,PIAS1	1
SUMOylation of chromatin organization proteins	info:{"levels": ["SUMO E3 ligases SUMOylate target proteins"], "link": "https://reactome.org/PathwayBrowser/#/R-HSA-4551638", "id": "R-HSA-4551638"}	3	3	1.40417	0.214703	CBX4,NUP42,PIAS1	1
SUMOylation of intracellular receptors	info:{"levels": ["SUMO E3 ligases SUMOylate target proteins"], "link": "https://reactome.org/PathwayBrowser/#/R-HSA-4090294", "id": "R-HSA-4090294"}	3	3	0.59331	0.0607267	PIAS1,RORA,THRB	1
SUMOylation of transcription cofactors	info:{"levels": ["SUMO E3 ligases SUMOylate target proteins"], "link": "https://reactome.org/PathwayBrowser/#/R-HSA-3899300", "id": "R-HSA-3899300"}	3	3	0.889965	0.104029	CBX4,PIAS1,ZNF350	1
SUMOylation of ubiquitinylation proteins	info:{"levels": ["SUMO E3 ligases SUMOylate target proteins"], "link": "https://reactome.org/PathwayBrowser/#/R-HSA-3232142", "id": "R-HSA-3232142"}	3	3	0.751526	0.0779936	NUP42,PIAS1,VHL	1
Sema3A PAK dependent Axon repulsion	info:{"levels": ["Semaphorin interactions"], "link": "https://reactome.org/PathwayBrowser/#/R-HSA-399954", "id": "R-HSA-399954"}	3	3	0.316432	0.0275754	HSP90AA1,PAK3,RAC1	1
Sema4D mediated inhibition of cell attachment and migration	info:{"levels": ["Sema4D in semaphorin signaling"], "link": "https://reactome.org/PathwayBrowser/#/R-HSA-416550", "id": "R-HSA-416550"}	3	3	0.158216	0.0184379	MET,RAC1,RHOA	1
Senescence-Associated Secretory Phenotype (SASP)	info:{"levels": ["Cellular Senescence"], "link": "https://reactome.org/PathwayBrowser/#/R-HSA-2559582", "id": "R-HSA-2559582"}	3	3	2.17547	0.394595	CDKN1A,FOS,JUN	1
Signaling by moderate kinase activity BRAF mutants	info:{"levels": ["Oncogenic MAPK signaling"], "link": "https://reactome.org/PathwayBrowser/#/R-HSA-6802946", "id": "R-HSA-6802946"}	3	3	0.929519	0.10811	JAK2,MAP2K1,RAP1B	1
Signaling downstream of RAS mutants	info:{"levels": ["Signaling by RAS mutants"], "link": "https://reactome.org/PathwayBrowser/#/R-HSA-9649948", "id": "R-HSA-9649948"}	3	3	0.929519	0.10811	JAK2,MAP2K1,RAP1B	1
Small interfering RNA (siRNA) biogenesis	info:{"levels": ["Gene Silencing by RNA"], "link": "https://reactome.org/PathwayBrowser/#/R-HSA-426486", "id": "R-HSA-426486"}	3	3	0.177993	0.0207701	AGO4,DICER1,TSN	1
Sphingolipid de novo biosynthesis	info:{"levels": ["Sphingolipid metabolism"], "link": "https://reactome.org/PathwayBrowser/#/R-HSA-1660661", "id": "R-HSA-1660661"}	3	3	0.850411	0.0968096	CERS2,SGPL1,VAPA	1
TBC/RABGAPs	info:{"levels": ["Rab regulation of trafficking"], "link": "https://reactome.org/PathwayBrowser/#/R-HSA-8854214", "id": "R-HSA-8854214"}	3	3	0.909742	0.107656	RAB33B,RAB5A,RAB8B	1
TGF-beta receptor signaling in EMT (epithelial to mesenchymal transition)	info:{"levels": ["Signaling by TGF-beta Receptor Complex"], "link": "https://reactome.org/PathwayBrowser/#/R-HSA-2173791", "id": "R-HSA-2173791"}	3	3	0.316432	0.0275754	RHOA,TGFBR1,TGFBR2	1
Transcriptional regulation by RUNX2	info:{"levels": ["Generic Transcription Pathway"], "link": "https://reactome.org/PathwayBrowser/#/R-HSA-8878166", "id": "R-HSA-8878166"}	3	3	0.296655	0.0267951	CCND1,CDKN1A,SOX9	1
Transcriptional regulation of white adipocyte differentiation	info:{"levels": ["Developmental Biology"], "link": "https://reactome.org/PathwayBrowser/#/R-HSA-381340", "id": "R-HSA-381340"}	3	3	1.66127	0.269494	CDK8,NR2F2,SREBF2	1
UCH proteinases	info:{"levels": ["Deubiquitination"], "link": "https://reactome.org/PathwayBrowser/#/R-HSA-5689603", "id": "R-HSA-5689603"}	3	3	2.01725	0.361022	INO80D,TGFBR1,TGFBR2	1
Ub-specific processing proteases	info:{"levels": ["Deubiquitination"], "link": "https://reactome.org/PathwayBrowser/#/R-HSA-5689880", "id": "R-HSA-5689880"}	3	3	4.35094	0.3917	CFTR,TGFBR1,USP25	0

## Sheet: GO_-_Biological_Process
#Name	Reference	Hits	Score	Expected Score	P-value	Info	Regulation_direction
biological_process	info:{"super-categories": "[]", "namespace": "biological_process", "id": "GO:0008150", "def": "\"A biological process represents a specific objective that the organism is genetically programmed to achieve. Biological processes are often described by their outcome or ending state, e.g., the biological process of cell division results in the creation of two daughter cells (a divided cell) from a si…	353	353	334.034	0.0131922	ABHD17C,ACVR2B,ADO,AEBP2,AFF4,AGO4,AKAP11,ALG14,AMD1,ANKDD1A,ANKFY1,ANKRD11,ANKRD17,AP1G1,AP1S3,AP3M1,APP,ARAP2,ARID1A,ARID5B,ATG12,ATG4D,ATM,ATP5F1B,ATXN1,ATXN1L,B3GALNT2,BCL2L11,BCL9,BICD2,BIRC5,BLOC1S6,BMT2,BTG2,BTRC,CADM1,CAPN2,CAPZB,CARNMT1,CBFA2T2,CBLL2,CBX4,CCDC125,CCND1,CCNF,CD180,CD46,CD81,CDC123,CDC42EP4,CDC7,CDH5,CDK8,CDKN1A,CERK,CERS2,CFTR,CHAMP1,CILK1,CLIC4,CMTM6,CNEP1R1,COX10,CPEB1,…	1
cellular process	info:{"super-categories": "[]", "namespace": "biological_process", "id": "GO:0009987", "def": "\"Any process that is carried out at the cellular level, but not necessarily restricted to a single cell. For example, cell communication occurs among more than one cell, but occurs at the cellular level.\" [GOC:go_curators, GOC:isa_complete]", "name": "cellular process"}	314	314	272.211	3.8484e-05	ABHD17C,ACVR2B,ADO,AEBP2,AFF4,AGO4,AKAP11,ALG14,AMD1,ANKDD1A,ANKFY1,AP1G1,AP3M1,APP,ARAP2,ARID1A,ARID5B,ATG12,ATG4D,ATM,ATP5F1B,ATXN1,ATXN1L,B3GALNT2,BCL2L11,BCL9,BICD2,BIRC5,BLOC1S6,BMT2,BTG2,BTRC,CADM1,CAPN2,CAPZB,CARNMT1,CBFA2T2,CBLL2,CBX4,CCND1,CCNF,CD180,CD81,CDC123,CDC42EP4,CDC7,CDH5,CDK8,CDKN1A,CERK,CERS2,CFTR,CHAMP1,CILK1,CLIC4,CMTM6,CNEP1R1,COX10,CPEB1,CPS1,CTNNB1,CTR9,DCBLD2,DCTD,DDIT4,…	1
regulation of cellular process	info:{"super-categories": "[]", "namespace": "biological_process", "id": "GO:0050794", "def": "\"Any process that modulates the frequency, rate or extent of a cellular process, any of those that are carried out at the cellular level, but are not necessarily restricted to a single cell. For example, cell communication occurs among more than one cell, but occurs at the cellular level.\" [GOC:go_cur…	265	265	207.144	1.81867e-07	ABHD17C,ACVR2B,AEBP2,AFF4,AGO4,AKAP11,ANKDD1A,ANKFY1,ANKRD17,AP1G1,APP,ARAP2,ARID1A,ARID5B,ATM,ATP5F1B,ATXN1,ATXN1L,BCL2L11,BCL9,BICD2,BIRC5,BLOC1S6,BMT2,BTG2,BTRC,CADM1,CAPN2,CAPZB,CBFA2T2,CBX4,CCDC125,CCND1,CCNF,CD180,CD46,CD81,CDC123,CDC42EP4,CDC7,CDH5,CDK8,CDKN1A,CERS2,CFTR,CILK1,CLIC4,CNEP1R1,CPEB1,CTNNB1,CTR9,DAZAP2,DCBLD2,DDIT4,DICER1,DIDO1,DIMT1,DNAJA1,DNMT3A,DUSP1,DYRK2,E2F3,EED,EIF4G2,E…	1
metabolic process	info:{"super-categories": "[]", "namespace": "biological_process", "id": "GO:0008152", "def": "\"The chemical reactions and pathways, including anabolism and catabolism, by which living organisms transform chemical substances. Metabolic processes typically transform small molecules, but also include macromolecular processes such as DNA repair and replication, and protein synthesis and degradation…	211	211	158.869	4.43753e-06	ABHD17C,ACVR2B,ADO,AFF4,AGO4,ALG14,AMD1,APP,ARID5B,ATG12,ATG4D,ATM,ATP5F1B,ATXN1,B3GALNT2,BIRC5,BMT2,BTG2,BTRC,CAPN2,CARNMT1,CBLL2,CBX4,CCND1,CCNF,CD81,CDC7,CDK8,CDKN1A,CERK,CERS2,CFTR,CILK1,CNEP1R1,COX10,CPEB1,CPS1,CTNNB1,CTR9,DCTD,DDIT4,DICER1,DIDO1,DIMT1,DNMT3A,DUSP1,DYRK2,E2F3,EED,EIF4G2,ELAVL2,EXTL3,EYA1,EZH2,FAR1,FBXO11,FBXW7,FGF2,FKBP14,FMR1,FOS,FRS2,G3BP1,GAN,GCLC,GFPT2,GLRX5,GMEB2,GOLGA7…	1
regulation of metabolic process	info:{"super-categories": "[]", "namespace": "biological_process", "id": "GO:0019222", "def": "\"Any process that modulates the frequency, rate or extent of the chemical reactions and pathways within a cell or an organism.\" [GOC:go_curators]", "name": "regulation of metabolic process"}	208	208	127.641	1.66011e-13	ACVR2B,AEBP2,AFF4,AGO4,ANKRD17,APP,ARID1A,ARID5B,ATM,ATXN1,ATXN1L,BCL2L11,BCL9,BIRC5,BTG2,BTRC,CAPN2,CBFA2T2,CBX4,CCND1,CCNF,CD46,CD81,CDC123,CDC7,CDH5,CDK8,CDKN1A,CILK1,CNEP1R1,CPEB1,CTNNB1,CTR9,DAZAP2,DDIT4,DICER1,DIMT1,DNAJA1,DNMT3A,DUSP1,DYRK2,E2F3,EED,EIF4G2,ELAVL2,EYA1,EZH2,FBXW7,FGF2,FMR1,FOS,FOXP4,FRS2,FZD6,GCLC,GMEB2,GPAM,GRSF1,HFE,HNRNPAB,HNRNPF,HNRNPU,HOXA9,HSP90AA1,HSP90B1,IER5,IPO7,I…	1
cellular metabolic process	info:{"super-categories": "[]", "namespace": "biological_process", "id": "GO:0044237", "def": "\"The chemical reactions and pathways by which individual cells transform chemical substances.\" [GOC:go_curators]", "name": "cellular metabolic process"}	201	201	144.471	3.60184e-07	ABHD17C,ACVR2B,ADO,AFF4,AGO4,ALG14,AMD1,APP,ATG12,ATG4D,ATM,ATP5F1B,ATXN1,B3GALNT2,BIRC5,BMT2,BTG2,BTRC,CARNMT1,CBLL2,CBX4,CCND1,CCNF,CD81,CDC7,CDK8,CDKN1A,CERK,CERS2,CFTR,CILK1,COX10,CPEB1,CPS1,CTNNB1,CTR9,DCTD,DDIT4,DICER1,DIDO1,DIMT1,DNMT3A,DUSP1,DYRK2,E2F3,EED,EIF4G2,ELAVL2,EXTL3,EYA1,EZH2,FAR1,FBXO11,FBXW7,FGF2,FKBP14,FMR1,FOS,FRS2,G3BP1,GAN,GCLC,GFPT2,GLRX5,GMEB2,GOLGA7,GPAM,GRSF1,HNRNPF,HN…	1
nitrogen compound metabolic process	info:{"super-categories": "[]", "namespace": "biological_process", "id": "GO:0006807", "def": "\"The chemical reactions and pathways involving organic or inorganic compounds that contain nitrogen.\" [CHEBI:51143, GOC:go_curators, GOC:jl, ISBN:0198506732]", "name": "nitrogen compound metabolic process"}	188	188	130.746	1.49879e-07	ABHD17C,ACVR2B,ADO,AFF4,AGO4,AMD1,APP,ARID5B,ATG12,ATG4D,ATM,ATP5F1B,ATXN1,B3GALNT2,BIRC5,BMT2,BTG2,BTRC,CAPN2,CARNMT1,CBLL2,CBX4,CCND1,CCNF,CDC7,CDK8,CDKN1A,CERK,CERS2,CFTR,CILK1,COX10,CPEB1,CPS1,CTNNB1,CTR9,DCTD,DICER1,DIDO1,DIMT1,DNMT3A,DUSP1,DYRK2,E2F3,EED,ELAVL2,EXTL3,EYA1,EZH2,FAR1,FBXO11,FBXW7,FGF2,FKBP14,FMR1,FOS,FRS2,G3BP1,GAN,GCLC,GFPT2,GLRX5,GMEB2,GOLGA7,GPAM,GRSF1,HNRNPF,HNRNPU,HOXA9,…	1
regulation of nitrogen compound metabolic process	info:{"super-categories": "['regulation of metabolic process']", "namespace": "biological_process", "id": "GO:0051171", "def": "\"Any process that modulates the frequency, rate or extent of the chemical reactions and pathways involving nitrogen or nitrogenous compounds.\" [GOC:ai, GOC:tb]", "name": "regulation of nitrogen compound metabolic process"}	187	187	111.542	5.04686e-13	ACVR2B,AEBP2,AFF4,AGO4,APP,ARID1A,ARID5B,ATM,ATXN1,ATXN1L,BCL2L11,BCL9,BIRC5,BTG2,BTRC,CAPN2,CBFA2T2,CBX4,CCND1,CCNF,CD81,CDC123,CDH5,CDK8,CDKN1A,CNEP1R1,CPEB1,CTNNB1,CTR9,DAZAP2,DDIT4,DICER1,DIMT1,DNAJA1,DNMT3A,DUSP1,E2F3,EED,EIF4G2,ELAVL2,EYA1,EZH2,FBXW7,FGF2,FMR1,FOS,FOXP4,FRS2,FZD6,GCLC,GMEB2,GRSF1,HFE,HNRNPAB,HNRNPF,HNRNPU,HOXA9,HSP90AA1,HSP90B1,IER5,IPO7,ITGA3,JAK2,JCAD,JUN,KDM6B,KLF12,KLF6…	1
macromolecule metabolic process	info:{"super-categories": "[]", "namespace": "biological_process", "id": "GO:0043170", "def": "\"The chemical reactions and pathways involving macromolecules, any molecule of high relative molecular mass, the structure of which essentially comprises the multiple repetition of units derived, actually or conceptually, from molecules of low relative molecular mass.\" [CHEBI:33694, GOC:mah]", "name":…	168	168	115.676	1.03286e-06	ABHD17C,ACVR2B,AFF4,AGO4,APP,ATG12,ATG4D,ATM,ATXN1,B3GALNT2,BIRC5,BMT2,BTG2,BTRC,CAPN2,CBLL2,CBX4,CCND1,CCNF,CD81,CDC7,CDK8,CDKN1A,CFTR,CILK1,CPEB1,CPS1,CTNNB1,CTR9,DICER1,DIDO1,DIMT1,DNMT3A,DUSP1,DYRK2,E2F3,EED,EIF4G2,ELAVL2,EXTL3,EYA1,EZH2,FBXO11,FBXW7,FGF2,FKBP14,FMR1,FOS,FRS2,G3BP1,GAN,GFPT2,GLRX5,GMEB2,GOLGA7,GRSF1,HNRNPF,HNRNPU,HOXA9,HSP90AA1,HSP90B1,INO80D,JAK2,JUN,KDM3B,KDM6B,KIAA1586,KPN…	1
regulation of gene expression	info:{"super-categories": "['regulation of metabolic process']", "namespace": "biological_process", "id": "GO:0010468", "def": "\"Any process that modulates the frequency, rate or extent of gene expression. Gene expression is the process in which a gene's coding sequence is converted into a mature gene product or products (proteins or RNA). This includes the production of an RNA transcript as wel…	157	157	84.7049	2.43332e-13	ACVR2B,AEBP2,AFF4,AGO4,APP,ARID1A,ARID5B,ATM,ATXN1,ATXN1L,BCL9,BIRC5,BTG2,BTRC,CBFA2T2,CBX4,CCND1,CD46,CD81,CDC123,CDH5,CDK8,CDKN1A,CILK1,CPEB1,CTNNB1,CTR9,DICER1,DIMT1,DNMT3A,E2F3,EED,EIF4G2,ELAVL2,EYA1,EZH2,FBXW7,FGF2,FMR1,FOS,FOXP4,FZD6,GCLC,GMEB2,HFE,HNRNPAB,HNRNPF,HNRNPU,HOXA9,IER5,ITGA3,JAK2,JUN,KDM6B,KLF12,KLF6,LCOR,LDB1,LEFTY1,LTN1,MAML3,MAP2K1,MAP3K4,MBNL1,MBNL2,MBTD1,MEIS1,MET,MITF,MKNK…	1
developmental process	info:{"super-categories": "[]", "namespace": "biological_process", "id": "GO:0032502", "def": "\"A biological process whose specific outcome is the progression of an integrated living unit: an anatomical structure (which may be a subcellular structure, cell, tissue, or organ), or organism over time from an initial condition to a later condition.\" [GOC:isa_complete]", "name": "developmental proce…	145	145	98.8455	8.30173e-06	ACVR2B,AFF4,AGO4,ANKRD11,ANKRD17,APP,ARID1A,ARID5B,ATM,ATP5F1B,ATXN1,ATXN1L,BCL2L11,BCL9,BTG2,BTRC,CADM1,CAPN2,CAPZB,CBFA2T2,CCND1,CCNF,CD81,CDH5,CDKN1A,CFTR,CILK1,CLIC4,CPS1,CTNNB1,CTR9,DDIT4,DICER1,DNAJA1,DNMT3A,EED,ELAVL3,EYA1,EZH2,FBXW7,FGF2,FNDC3A,FOS,FRS2,FZD6,GCLC,GLRX5,GNB1,GRSF1,HFE,HNRNPAB,HNRNPU,HOXA9,HSP90AA1,INA,ITGA3,JAK2,JUN,KDM6B,KLF6,LBR,LDB1,LEFTY1,LIN7C,MAP2K1,MAP3K4,MBNL1,MBTD…	1
regulation of RNA metabolic process	info:{"super-categories": "['regulation of cellular process', 'regulation of metabolic process']", "namespace": "biological_process", "id": "GO:0051252", "def": "\"Any process that modulates the frequency, rate or extent of the chemical reactions and pathways involving RNA.\" [GOC:ai]", "name": "regulation of RNA metabolic process"}	140	140	71.8894	3.74049e-13	ACVR2B,AEBP2,AFF4,APP,ARID1A,ARID5B,ATM,ATXN1,ATXN1L,BCL9,BIRC5,BTG2,BTRC,CBFA2T2,CBX4,CCND1,CD81,CDH5,CDK8,CDKN1A,CPEB1,CTNNB1,CTR9,DICER1,DIMT1,DNMT3A,E2F3,EED,ELAVL2,EYA1,EZH2,FBXW7,FGF2,FMR1,FOS,FOXP4,FZD6,GCLC,GMEB2,GRSF1,HFE,HNRNPAB,HNRNPF,HNRNPU,HOXA9,IER5,ITGA3,JAK2,JUN,KDM6B,KLF12,KLF6,LCOR,LDB1,LEFTY1,MAML3,MAP2K1,MBNL1,MBNL2,MBTD1,MEIS1,MET,MITF,MNX1,MRGBP,MTOR,MYCN,NACC1,NANOGNB,NKAP,…	1
response to stimulus	info:{"super-categories": "[]", "namespace": "biological_process", "id": "GO:0050896", "def": "\"Any process that results in a change in state or activity of a cell or an organism (in terms of movement, secretion, enzyme production, gene expression, etc.) as a result of a stimulus. The process begins with detection of the stimulus and ends with a change in state or activity or the cell or organis…	138	138	106.143	0.0023294	ACVR2B,ANKRD17,APP,ARID5B,ATM,ATP5F1B,BCL2L11,BMT2,BTG2,BTRC,CADM1,CAPN2,CCND1,CD180,CD46,CD81,CDC42EP4,CDC7,CDKN1A,CFTR,CLIC4,CPEB1,CPS1,CTNNB1,CTR9,DCBLD2,DDIT4,DNAJA1,DNMT3A,DUSP1,DYNC1LI2,DYRK2,EED,EXTL3,EYA1,EZH2,FGF2,FKBP14,FMR1,FOS,G3BP1,GCLC,GFPT2,GNB1,GPAM,HFE,HNRNPU,HSP90AA1,HSP90B1,HSPA13,IER5,IL20RB,INA,INO80D,IPO7,ITGA3,JAK2,JUN,KDM3B,KDM6B,LIFR,LZIC,MAP2K1,MAP3K4,MCL1,MKNK2,MMS22L,M…	1
regulation of RNA biosynthetic process	info:{"super-categories": "['regulation of cellular process', 'regulation of metabolic process']", "namespace": "biological_process", "id": "GO:2001141", "def": "\"Any process that modulates the frequency, rate or extent of RNA biosynthetic process.\" [GOC:dph]", "name": "regulation of RNA biosynthetic process"}	129	129	67.1034	9.80401e-12	ACVR2B,AEBP2,AFF4,APP,ARID1A,ARID5B,ATM,ATXN1,ATXN1L,BCL9,BIRC5,BTG2,BTRC,CBFA2T2,CBX4,CCND1,CD81,CDH5,CDK8,CDKN1A,CTNNB1,CTR9,DICER1,DNMT3A,E2F3,EED,ELAVL2,EYA1,EZH2,FBXW7,FGF2,FOS,FOXP4,FZD6,GCLC,GMEB2,HFE,HNRNPAB,HNRNPU,HOXA9,IER5,ITGA3,JAK2,JUN,KDM6B,KLF12,KLF6,LCOR,LDB1,LEFTY1,MAML3,MAP2K1,MBTD1,MEIS1,MET,MITF,MNX1,MRGBP,MTOR,MYCN,NACC1,NANOGNB,NKAP,NKX3-2,NLK,NOP2,NOTCH1,NR2F2,NR2F6,PIAS1,P…	1
regulation of nucleic acid-templated transcription	info:{"super-categories": "['regulation of cellular process', 'regulation of metabolic process']", "namespace": "biological_process", "id": "GO:1903506", "def": "\"Any process that modulates the frequency, rate or extent of nucleic acid-templated transcription.\" [GO_REF:0000058, GOC:pr, GOC:TermGenie, GOC:txnOH, GOC:vw]", "name": "regulation of nucleic acid-templated transcription"}	129	129	67.0045	9.80401e-12	ACVR2B,AEBP2,AFF4,APP,ARID1A,ARID5B,ATM,ATXN1,ATXN1L,BCL9,BIRC5,BTG2,BTRC,CBFA2T2,CBX4,CCND1,CD81,CDH5,CDK8,CDKN1A,CTNNB1,CTR9,DICER1,DNMT3A,E2F3,EED,ELAVL2,EYA1,EZH2,FBXW7,FGF2,FOS,FOXP4,FZD6,GCLC,GMEB2,HFE,HNRNPAB,HNRNPU,HOXA9,IER5,ITGA3,JAK2,JUN,KDM6B,KLF12,KLF6,LCOR,LDB1,LEFTY1,MAML3,MAP2K1,MBTD1,MEIS1,MET,MITF,MNX1,MRGBP,MTOR,MYCN,NACC1,NANOGNB,NKAP,NKX3-2,NLK,NOP2,NOTCH1,NR2F2,NR2F6,PIAS1,P…	1
positive regulation of metabolic process	info:{"super-categories": "['positive regulation of biological process', 'regulation of metabolic process']", "namespace": "biological_process", "id": "GO:0009893", "def": "\"Any process that activates or increases the frequency, rate or extent of the chemical reactions and pathways within a cell or an organism.\" [GOC:go_curators]", "name": "positive regulation of metabolic process"}	128	128	70.3666	4.82734e-10	ACVR2B,AGO4,APP,ARID1A,ARID5B,ATM,BCL2L11,BCL9,BTG2,BTRC,CAPN2,CCND1,CD46,CD81,CDC123,CDC7,CDH5,CDK8,CDKN1A,CNEP1R1,CPEB1,CTNNB1,CTR9,DAZAP2,DIMT1,DYRK2,E2F3,EED,EYA1,EZH2,FBXW7,FGF2,FMR1,FOS,FRS2,GCLC,GMEB2,GRSF1,HFE,HNRNPAB,HNRNPU,HOXA9,HSP90AA1,IER5,ITGA3,JAK2,JCAD,JUN,KDM6B,KLF12,KLF6,LDB1,LEFTY1,MAML3,MAP2K1,MAP3K4,MEIS1,MET,MITF,MSH2,MT-CO2,MTOR,MYCN,NEK7,NKX3-2,NOTCH1,NR2F2,OTUD4,PAK3,PIAS…	1
regulation of transcription, DNA-templated	info:{"super-categories": "['regulation of cellular process', 'regulation of metabolic process']", "namespace": "biological_process", "id": "GO:0006355", "def": "\"Any process that modulates the frequency, rate or extent of cellular DNA-templated transcription.\" [GOC:go_curators, GOC:txnOH]", "name": "regulation of transcription, DNA-templated"}	128	128	65.897	8.12568e-12	ACVR2B,AEBP2,AFF4,APP,ARID1A,ARID5B,ATM,ATXN1,ATXN1L,BCL9,BIRC5,BTG2,BTRC,CBFA2T2,CBX4,CCND1,CD81,CDH5,CDK8,CDKN1A,CTNNB1,CTR9,DICER1,DNMT3A,E2F3,EED,ELAVL2,EYA1,EZH2,FBXW7,FGF2,FOS,FOXP4,FZD6,GCLC,GMEB2,HFE,HNRNPAB,HNRNPU,HOXA9,IER5,ITGA3,JAK2,JUN,KDM6B,KLF12,KLF6,LCOR,LDB1,LEFTY1,MAML3,MAP2K1,MBTD1,MEIS1,MET,MITF,MNX1,MRGBP,MTOR,MYCN,NACC1,NANOGNB,NKAP,NKX3-2,NLK,NOP2,NOTCH1,NR2F2,NR2F6,PIAS1,P…	1
signal transduction	info:{"super-categories": "['regulation of cellular process']", "namespace": "biological_process", "id": "GO:0007165", "def": "\"The cellular process in which a signal is conveyed to trigger a change in the activity or state of a cell. Signal transduction begins with reception of a signal (e.g. a ligand binding to a receptor or receptor activation by a stimulus such as light), or for signal trans…	124	124	93.0904	0.00220225	ACVR2B,AGO4,AKAP11,ANKDD1A,APP,ARAP2,ARID1A,ARID5B,ATM,BCL2L11,BCL9,BIRC5,BTG2,BTRC,CCND1,CDC42EP4,CDH5,CDKN1A,CILK1,CTNNB1,CTR9,DCBLD2,DDIT4,DICER1,DIDO1,DNAJA1,DUSP1,DYRK2,EXTL3,FBXW7,FGF2,FKBP14,FMR1,FOS,FRS2,FZD6,G3BP1,GNB1,GPR135,GPR50,GRIK3,HFE,HNRNPF,HSP90AA1,HSP90B1,IL20RB,IPO7,ITGA3,JAK2,JUN,KPNA2,LDB1,LEFTY1,LIFR,LMNB1,MAML3,MAP2K1,MAP3K4,MCL1,MET,MITF,MKLN1,MKNK2,MSH2,MTOR,MYO9A,NCKAP1…	1
positive regulation of cellular metabolic process	info:{"super-categories": "['positive regulation of biological process', 'regulation of cellular process', 'regulation of metabolic process']", "namespace": "biological_process", "id": "GO:0031325", "def": "\"Any process that activates or increases the frequency, rate or extent of the chemical reactions and pathways by which individual cells transform chemical substances.\" [GOC:mah]", "name": "p…	121	121	64.4928	3.76033e-10	ACVR2B,APP,ARID1A,ARID5B,ATM,BCL2L11,BCL9,BTG2,BTRC,CAPN2,CCND1,CD81,CDC123,CDC7,CDH5,CDK8,CDKN1A,CNEP1R1,CPEB1,CTNNB1,CTR9,DAZAP2,DIMT1,DYRK2,E2F3,EED,EYA1,EZH2,FBXW7,FGF2,FMR1,FOS,FRS2,GCLC,GMEB2,GRSF1,HFE,HNRNPAB,HNRNPU,HOXA9,HSP90AA1,IER5,JAK2,JCAD,JUN,KDM6B,KLF12,KLF6,LDB1,LEFTY1,MAML3,MAP2K1,MAP3K4,MEIS1,MET,MITF,MSH2,MT-CO2,MTOR,MYCN,NEK7,NKX3-2,NOTCH1,NR2F2,OTUD4,PAK3,PIAS1,PIK3CB,PIM1,PI…	1
positive regulation of nitrogen compound metabolic process	info:{"super-categories": "['positive regulation of biological process', 'regulation of metabolic process']", "namespace": "biological_process", "id": "GO:0051173", "def": "\"Any process that activates or increases the frequency, rate or extent of the chemical reactions and pathways involving nitrogen or nitrogenous compounds.\" [GOC:ai, GOC:tb]", "name": "positive regulation of nitrogen compound…	116	116	61.7834	9.18543e-10	ACVR2B,APP,ARID1A,ARID5B,ATM,BCL2L11,BCL9,BTG2,BTRC,CAPN2,CCND1,CD81,CDC123,CDH5,CDK8,CDKN1A,CNEP1R1,CPEB1,CTNNB1,CTR9,DAZAP2,DIMT1,E2F3,EED,EYA1,EZH2,FBXW7,FGF2,FMR1,FOS,FRS2,GCLC,GMEB2,GRSF1,HFE,HNRNPAB,HNRNPU,HOXA9,HSP90AA1,IER5,JAK2,JCAD,JUN,KDM6B,KLF12,KLF6,LDB1,LEFTY1,MAML3,MAP2K1,MAP3K4,MEIS1,MET,MITF,MSH2,MT-CO2,MTOR,MYCN,NEK7,NKX3-2,NOTCH1,NR2F2,OTUD4,PAK3,PIAS1,PIK3CB,PIM1,PLAG1,POU2F1,…	1
protein metabolic process	info:{"super-categories": "['macromolecule metabolic process', 'organonitrogen compound metabolic process']", "namespace": "biological_process", "id": "GO:0019538", "def": "\"The chemical reactions and pathways involving a protein. Includes protein modification.\" [GOC:ma]", "name": "protein metabolic process"}	109	109	77.8621	0.00114627	ABHD17C,ACVR2B,APP,ATG12,ATG4D,ATM,B3GALNT2,BIRC5,BTG2,BTRC,CAPN2,CBLL2,CBX4,CCND1,CCNF,CDC7,CDK8,CFTR,CILK1,CPEB1,CPS1,CTNNB1,CTR9,DUSP1,DYRK2,EED,EXTL3,EYA1,EZH2,FBXO11,FBXW7,FGF2,FKBP14,FRS2,GAN,GFPT2,GLRX5,GOLGA7,HSP90AA1,HSP90B1,INO80D,JAK2,KDM3B,KDM6B,KIAA1586,L2HGDH,LDB1,LTN1,MAP2K1,MAP3K4,MET,MKNK2,MORC3,MPPE1,MRGBP,MRPL42,MTOR,NAA30,NEK7,NLK,NUP42,OBI1,OTUD4,PAK3,PDK1,PIAS1,PIK3CD,PIM1,P…	1
regulation of signaling	info:{"super-categories": "[]", "namespace": "biological_process", "id": "GO:0023051", "def": "\"Any process that modulates the frequency, rate or extent of a signaling process.\" [GOC:mtg_signal]", "name": "regulation of signaling"}	107	107	69.0217	3.99211e-05	ACVR2B,ANKRD17,APP,ARAP2,ATM,BCL2L11,BMT2,BTRC,CBFA2T2,CCDC125,CD180,CD46,CD81,CDH5,CFTR,CTNNB1,DDIT4,DNAJA1,DUSP1,DYRK2,EYA1,EZH2,FBXW7,FGF2,FMR1,FRS2,FZD6,G3BP1,GCLC,GPAM,GRIK3,HFE,HSP90AA1,ITGA3,JAK2,JCAD,JUN,LEFTY1,LIFR,MAML3,MAP2K1,MAP3K4,MCL1,MET,MTOR,MYO9A,NLK,NOP2,NOTCH1,OTUD4,PAFAH1B1,PAK3,PEX5L,PIAS1,PIK3CB,PIK3CD,PIP4K2A,PIP5K1C,PLEKHA1,PPP1R15B,PRDM16,PRKAA1,PRKAB1,PTGS2,RAB11FIP1,RAB…	1
cellular nitrogen compound metabolic process	info:{"super-categories": "[]", "namespace": "biological_process", "id": "GO:0034641", "def": "\"The chemical reactions and pathways involving various organic and inorganic nitrogenous compounds, as carried out by individual cells.\" [GOC:mah]", "name": "cellular nitrogen compound metabolic process"}	105	105	62.4953	2.2225e-06	AFF4,AGO4,AMD1,APP,ATM,ATP5F1B,ATXN1,BMT2,BTG2,BTRC,CARNMT1,CCND1,CDC7,CDK8,CDKN1A,CERK,CERS2,COX10,CPEB1,CPS1,CTR9,DCTD,DICER1,DIDO1,DIMT1,DNMT3A,E2F3,EED,ELAVL2,EYA1,EZH2,FAR1,FMR1,FOS,G3BP1,GCLC,GFPT2,GMEB2,GPAM,GRSF1,HNRNPF,HNRNPU,HOXA9,HSP90AA1,INO80D,JUN,KPNA2,LDB1,LIN28B,MAML3,MBNL1,MBNL2,MITF,MMS22L,MRPL42,MRPL44,MSH2,MTOR,NKX3-2,NOP2,NOTCH1,NR2F6,NT5C3A,PANK1,PCCB,PHF3,POU2F1,PPP2R2A,PRP…	1
cellular protein metabolic process	info:{"super-categories": "['cellular macromolecule metabolic process', 'macromolecule metabolic process', 'organonitrogen compound metabolic process', 'protein metabolic process']", "namespace": "biological_process", "id": "GO:0044267", "def": "\"The chemical reactions and pathways involving a specific protein, rather than of proteins in general, occurring at the level of an individual cell. Inc…	105	105	64.9279	1.03615e-05	ABHD17C,ACVR2B,APP,ATG12,ATM,B3GALNT2,BIRC5,BTG2,BTRC,CBLL2,CBX4,CCND1,CCNF,CDC7,CDK8,CFTR,CILK1,CPEB1,CTNNB1,CTR9,DUSP1,DYRK2,EED,EXTL3,EYA1,EZH2,FBXO11,FBXW7,FGF2,FKBP14,FRS2,GAN,GFPT2,GLRX5,GOLGA7,HSP90B1,INO80D,JAK2,KDM3B,KDM6B,KIAA1586,L2HGDH,LDB1,LTN1,MAP2K1,MAP3K4,MET,MKNK2,MORC3,MPPE1,MRGBP,MRPL42,MTOR,NAA30,NEK7,NLK,NUP42,OBI1,OTUD4,PAK3,PDK1,PIAS1,PIK3CD,PIM1,PPP1CC,PPP1R15B,PPP2R2A,PPP…	1
anatomical structure development	info:{"super-categories": "[]", "namespace": "biological_process", "id": "GO:0048856", "def": "\"The biological process whose specific outcome is the progression of an anatomical structure from an initial condition to its mature state. This process begins with the formation of the structure and ends with the mature structure, whatever form that may be including its natural destruction. An anatomi…	102	102	65.4619	5.85993e-05	ACVR2B,AFF4,AGO4,ANKRD11,APP,ARID1A,ARID5B,ATM,ATXN1,ATXN1L,BCL2L11,BTG2,CADM1,CAPN2,CCND1,CCNF,CDKN1A,CILK1,CPS1,CTNNB1,DDIT4,DICER1,EED,ELAVL3,EYA1,EZH2,FBXW7,FGF2,FNDC3A,FOS,FRS2,FZD6,GLRX5,GNB1,HFE,HNRNPU,HOXA9,INA,ITGA3,JAK2,JUN,KDM6B,LDB1,LEFTY1,MAP2K1,MAP3K4,MBNL1,MBTD1,MCL1,MEIS1,MET,MITF,MKNK2,MNX1,MSH2,MTOR,NCKAP1,NKX3-2,NOTCH1,NR2F2,NR2F6,PAFAH1B1,PAK3,PHF3,PIM1,PIP4K2A,PLEKHA1,PRDM1,P…	1
cellular protein modification process	info:{"super-categories": "['cellular macromolecule metabolic process', 'macromolecule metabolic process', 'organonitrogen compound metabolic process', 'protein metabolic process']", "namespace": "biological_process", "id": "GO:0006464", "def": "\"The covalent alteration of one or more amino acids occurring in proteins, peptides and nascent polypeptides (co-translational, post-translational modif…	101	101	58.7179	1.45733e-06	ABHD17C,ACVR2B,APP,ATG12,ATM,B3GALNT2,BIRC5,BTG2,BTRC,CBLL2,CBX4,CCND1,CCNF,CDC7,CDK8,CFTR,CILK1,CTNNB1,CTR9,DUSP1,DYRK2,EED,EXTL3,EYA1,EZH2,FBXO11,FBXW7,FGF2,FKBP14,FRS2,GAN,GFPT2,GLRX5,GOLGA7,HSP90B1,INO80D,JAK2,KDM3B,KDM6B,KIAA1586,LDB1,LTN1,MAP2K1,MAP3K4,MET,MKNK2,MORC3,MPPE1,MRGBP,MTOR,NAA30,NEK7,NLK,NUP42,OBI1,OTUD4,PAK3,PDK1,PIAS1,PIK3CD,PIM1,PPP1CC,PPP1R15B,PPP2R2A,PPP2R5E,PPP4R1,PRDM16,P…	1
protein modification process	info:{"super-categories": "['macromolecule metabolic process', 'organonitrogen compound metabolic process', 'protein metabolic process']", "namespace": "biological_process", "id": "GO:0036211", "def": "\"The covalent alteration of one or more amino acids occurring in proteins, peptides and nascent polypeptides (co-translational, post-translational modifications). Includes the modification of char…	101	101	58.7179	1.45733e-06	ABHD17C,ACVR2B,APP,ATG12,ATM,B3GALNT2,BIRC5,BTG2,BTRC,CBLL2,CBX4,CCND1,CCNF,CDC7,CDK8,CFTR,CILK1,CTNNB1,CTR9,DUSP1,DYRK2,EED,EXTL3,EYA1,EZH2,FBXO11,FBXW7,FGF2,FKBP14,FRS2,GAN,GFPT2,GLRX5,GOLGA7,HSP90B1,INO80D,JAK2,KDM3B,KDM6B,KIAA1586,LDB1,LTN1,MAP2K1,MAP3K4,MET,MKNK2,MORC3,MPPE1,MRGBP,MTOR,NAA30,NEK7,NLK,NUP42,OBI1,OTUD4,PAK3,PDK1,PIAS1,PIK3CD,PIM1,PPP1CC,PPP1R15B,PPP2R2A,PPP2R5E,PPP4R1,PRDM16,P…	1
regulation of signal transduction	info:{"super-categories": "['regulation of cellular process', 'regulation of response to stimulus', 'regulation of signaling']", "namespace": "biological_process", "id": "GO:0009966", "def": "\"Any process that modulates the frequency, rate or extent of signal transduction.\" [GOC:sm]", "name": "regulation of signal transduction"}	100	100	60.6758	9.79162e-06	ACVR2B,ANKRD17,APP,ARAP2,ATM,BCL2L11,BMT2,BTRC,CBFA2T2,CCDC125,CD180,CD46,CD81,CDH5,CTNNB1,DDIT4,DNAJA1,DUSP1,DYRK2,EYA1,EZH2,FBXW7,FGF2,FRS2,FZD6,G3BP1,GCLC,GPAM,HFE,HSP90AA1,ITGA3,JAK2,JCAD,JUN,LEFTY1,LIFR,MAML3,MAP2K1,MAP3K4,MCL1,MET,MTOR,MYO9A,NLK,NOP2,NOTCH1,OTUD4,PAFAH1B1,PAK3,PEX5L,PIAS1,PIK3CB,PIK3CD,PIP4K2A,PIP5K1C,PLEKHA1,PPP1R15B,PRDM16,PRKAA1,PRKAB1,PTGS2,RAC1,RANBP9,RAP1B,REL,RHOA,RM…	1
heterocycle metabolic process	info:{"super-categories": "[]", "namespace": "biological_process", "id": "GO:0046483", "def": "\"The chemical reactions and pathways involving heterocyclic compounds, those with a cyclic molecular structure and at least two different atoms in the ring (or rings).\" [CHEBI:5686, ISBN:0198506732]", "name": "heterocycle metabolic process"}	99	99	56.0876	6.74884e-07	AFF4,AGO4,AMD1,APP,ATM,ATP5F1B,ATXN1,BMT2,BTG2,BTRC,CARNMT1,CCND1,CDC7,CDK8,CDKN1A,COX10,CPEB1,CPS1,CTR9,DCTD,DICER1,DIDO1,DIMT1,DNMT3A,E2F3,EED,ELAVL2,EYA1,EZH2,FAR1,FMR1,FOS,G3BP1,GFPT2,GMEB2,GPAM,GRSF1,HNRNPF,HNRNPU,HOXA9,HSP90AA1,INO80D,JUN,KPNA2,LDB1,LIN28B,MAML3,MBNL1,MBNL2,MITF,MMS22L,MRPL44,MSH2,MTOR,NKX3-2,NOP2,NOTCH1,NR2F6,NT5C3A,PANK1,PCCB,PHF3,POU2F1,PPP2R2A,PRPF38B,PTGS2,QDPR,RAMAC,R…	1
regulation of transcription by RNA polymerase II	info:{"super-categories": "['regulation of cellular process', 'regulation of metabolic process']", "namespace": "biological_process", "id": "GO:0006357", "def": "\"Any process that modulates the frequency, rate or extent of transcription mediated by RNA polymerase II.\" [GOC:go_curators, GOC:txnOH]", "name": "regulation of transcription by RNA polymerase II"}	99	99	44.2807	7.94211e-12	ACVR2B,AEBP2,APP,ARID1A,ARID5B,ATM,ATXN1,ATXN1L,BCL9,BTG2,CBFA2T2,CBX4,CCND1,CD81,CDH5,CDK8,CDKN1A,CTNNB1,CTR9,DICER1,DNMT3A,E2F3,EED,EYA1,EZH2,FBXW7,FGF2,FOS,FOXP4,GMEB2,HFE,HNRNPU,HOXA9,IER5,ITGA3,JUN,KDM6B,KLF12,KLF6,LCOR,LDB1,LEFTY1,MAML3,MEIS1,MET,MITF,MNX1,MRGBP,MYCN,NANOGNB,NKAP,NKX3-2,NOP2,NOTCH1,NR2F2,NR2F6,PIAS1,PLAG1,POU2F1,PRDM1,PRDM16,PURB,REL,RHOA,RNF111,RORA,RPS6KA5,RREB1,RUNX1,SIX…	1
cellular aromatic compound metabolic process	info:{"super-categories": "[]", "namespace": "biological_process", "id": "GO:0006725", "def": "\"The chemical reactions and pathways involving aromatic compounds, any organic compound characterized by one or more planar rings, each of which contains conjugated double bonds and delocalized pi electrons, as carried out by individual cells.\" [GOC:ai, ISBN:0198506732]", "name": "cellular aromatic co…	98	98	56.9182	2.28518e-06	AFF4,AGO4,AMD1,APP,ATM,ATP5F1B,ATXN1,BMT2,BTG2,BTRC,CARNMT1,CCND1,CDC7,CDK8,CDKN1A,COX10,CPEB1,CPS1,CTR9,DCTD,DICER1,DIDO1,DIMT1,DNMT3A,E2F3,EED,ELAVL2,EYA1,EZH2,FAR1,FMR1,FOS,G3BP1,GFPT2,GMEB2,GPAM,GRSF1,HNRNPF,HNRNPU,HOXA9,HSP90AA1,INO80D,JUN,KPNA2,LDB1,LIN28B,MAML3,MBNL1,MBNL2,MITF,MMS22L,MRPL44,MSH2,MTOR,NKX3-2,NOP2,NOTCH1,NR2F6,NT5C3A,PANK1,PHF3,POU2F1,PPP2R2A,PRPF38B,PTGS2,QDPR,RAMAC,RARS2,…	1
negative regulation of cellular metabolic process	info:{"super-categories": "['negative regulation of biological process', 'regulation of cellular process', 'regulation of metabolic process']", "namespace": "biological_process", "id": "GO:0031324", "def": "\"Any process that stops, prevents, or reduces the frequency, rate or extent of the chemical reactions and pathways by which individual cells transform chemical substances.\" [GOC:mah]", "name…	96	96	49.3238	1.27215e-08	ACVR2B,AEBP2,AGO4,APP,ARID1A,ARID5B,ATM,ATXN1,ATXN1L,BIRC5,BTG2,BTRC,CBFA2T2,CBX4,CCND1,CDKN1A,CPEB1,CTNNB1,CTR9,DDIT4,DICER1,DNAJA1,DNMT3A,DUSP1,E2F3,EED,EIF4G2,EZH2,FBXW7,FMR1,GCLC,HFE,HNRNPU,IPO7,JUN,KLF12,LDB1,LEFTY1,MCL1,MET,MITF,MSH2,MTOR,N4BP1,NACC1,NKAP,NKX3-2,NOTCH1,NR2F2,NR2F6,PAFAH1B1,PIAS1,POU2F1,PPP1R15B,PRDM1,PRDM16,PRKAA1,PSPC1,PTGS2,PURB,RANBP9,REL,RHOA,RPS6KA5,RREB1,RUNX1,SHMT1,S…	1
nucleobase-containing compound metabolic process	info:{"super-categories": "['cellular aromatic compound metabolic process', 'cellular nitrogen compound metabolic process', 'heterocycle metabolic process', 'organic cyclic compound metabolic process']", "namespace": "biological_process", "id": "GO:0006139", "def": "\"Any cellular metabolic process involving nucleobases, nucleosides, nucleotides and nucleic acids.\" [GOC:ai]", "name": "nucleobase…	94	94	52.5871	9.63698e-07	AFF4,AGO4,AMD1,APP,ATM,ATP5F1B,ATXN1,BMT2,BTG2,BTRC,CCND1,CDC7,CDK8,CDKN1A,CPEB1,CPS1,CTR9,DCTD,DICER1,DIDO1,DIMT1,DNMT3A,E2F3,EED,ELAVL2,EYA1,EZH2,FAR1,FMR1,FOS,G3BP1,GFPT2,GMEB2,GPAM,GRSF1,HNRNPF,HNRNPU,HOXA9,HSP90AA1,INO80D,JUN,KPNA2,LDB1,LIN28B,MAML3,MBNL1,MBNL2,MITF,MMS22L,MRPL44,MSH2,MTOR,NKX3-2,NOP2,NOTCH1,NR2F6,NT5C3A,PANK1,PHF3,POU2F1,PPP2R2A,PRPF38B,PTGS2,RAMAC,RARS2,RHOA,RIOK2,RMI1,RNF…	1
transport	info:{"super-categories": "[]", "namespace": "biological_process", "id": "GO:0006810", "def": "\"The directed movement of substances (such as macromolecules, small molecules, ions) or cellular components (such as complexes and organelles) into, out of or within a cell, or between cells, or within a multicellular organism by means of some agent such as a transporter, pore or motor protein.\" [GOC:…	92	92	82.1735	0.172758	ACVR2B,ANKFY1,AP1G1,AP1S3,AP3M1,APP,ARID1A,ATG4D,ATP5F1B,ATXN1,BICD2,BLOC1S6,CAPZB,CCND1,CD81,CDKN1A,CFTR,CILK1,CLIC4,CMTM6,COX10,CTNNB1,DDX19B,DNAJA1,DNAJC28,DSC1,DYNC1LI2,EEA1,FGF2,FMR1,GOLGA7,GPAM,GRIK3,HFE,HNRNPU,HSP90AA1,HSP90B1,HSPA13,IPO7,KCNG3,KCNQ5,KIF2C,KPNA2,LIN7C,LRRC1,MCL1,MLEC,MPPE1,MT-CO2,NACA2,NOTCH1,NUP42,NXT2,ORAI2,PAFAH1B1,PIK3CB,PIK3CD,PIP5K1C,PLEKHA3,RAB11FIP1,RAB33B,RAB39B,R…	1
positive regulation of cellular biosynthetic process	info:{"super-categories": "['positive regulation of biological process', 'regulation of cellular process', 'regulation of metabolic process']", "namespace": "biological_process", "id": "GO:0031328", "def": "\"Any process that activates or increases the frequency, rate or extent of the chemical reactions and pathways resulting in the formation of substances, carried out by individual cells.\" [GOC…	85	85	38.7234	9.11174e-10	APP,ARID1A,ARID5B,ATM,BCL9,BTRC,CAPN2,CD81,CDC123,CDC7,CDK8,CNEP1R1,CTNNB1,CTR9,DYRK2,E2F3,EYA1,FGF2,FMR1,FOS,GMEB2,HNRNPAB,HNRNPU,HOXA9,HSP90AA1,IER5,JAK2,JUN,KDM6B,KLF12,KLF6,LDB1,MAML3,MAP2K1,MAP3K4,MEIS1,MET,MITF,MT-CO2,MTOR,MYCN,NEK7,NKX3-2,NOTCH1,NR2F2,PAK3,PIAS1,PIM1,PLAG1,POU2F1,PRDM16,PRKAA1,PTGS2,RAC1,RAP2C,REL,RHOA,RNF111,RORA,RPS6KA5,RREB1,RUNX1,SIX4,SMARCA5,SMARCD1,SOX9,SREBF2,SRF,SU…	1
regulation of protein metabolic process	info:{"super-categories": "['regulation of metabolic process']", "namespace": "biological_process", "id": "GO:0051246", "def": "\"Any process that modulates the frequency, rate or extent of the chemical reactions and pathways involving a protein.\" [GOC:ai]", "name": "regulation of protein metabolic process"}	83	83	54.011	0.00060628	ACVR2B,AGO4,APP,ATM,BCL2L11,BIRC5,BTG2,BTRC,CCND1,CCNF,CD81,CDC123,CDH5,CDKN1A,CNEP1R1,CPEB1,CTNNB1,CTR9,DAZAP2,DDIT4,DNAJA1,DUSP1,EED,EIF4G2,EZH2,FBXW7,FGF2,FMR1,FRS2,GCLC,HFE,HSP90AA1,HSP90B1,IPO7,JAK2,JCAD,JUN,LDB1,LEFTY1,LTN1,MAP2K1,MAP3K4,MKNK2,MTOR,N4BP1,NOTCH1,NR2F2,OTUD4,PAFAH1B1,PAK3,PIAS1,PIK3CB,PPP1R15B,PPP2R2A,PPP2R5E,PPP4R1,PRKAA1,PTGS2,RAC1,RANBP9,RAP1B,RAP2C,RHOA,RNF111,RPS6KA5,SHM…	1
regulation of cellular protein metabolic process	info:{"super-categories": "['regulation of cellular process', 'regulation of metabolic process']", "namespace": "biological_process", "id": "GO:0032268", "def": "\"Any process that modulates the frequency, rate or extent of the chemical reactions and pathways involving a protein, occurring at the level of an individual cell.\" [GOC:mah]", "name": "regulation of cellular protein metabolic process"}	82	82	50.7478	0.000173463	ACVR2B,AGO4,APP,ATM,BCL2L11,BIRC5,BTG2,BTRC,CCND1,CCNF,CD81,CDC123,CDH5,CDKN1A,CNEP1R1,CPEB1,CTNNB1,CTR9,DAZAP2,DDIT4,DNAJA1,DUSP1,EED,EIF4G2,EZH2,FBXW7,FGF2,FMR1,FRS2,GCLC,HFE,HSP90AA1,HSP90B1,IPO7,JAK2,JCAD,JUN,LEFTY1,LTN1,MAP2K1,MAP3K4,MKNK2,MTOR,N4BP1,NOTCH1,NR2F2,OTUD4,PAFAH1B1,PAK3,PIAS1,PIK3CB,PPP1R15B,PPP2R2A,PPP2R5E,PPP4R1,PRKAA1,PTGS2,RAC1,RANBP9,RAP1B,RAP2C,RHOA,RNF111,RPS6KA5,SHMT1,SO…	1
negative regulation of gene expression	info:{"super-categories": "['negative regulation of biological process', 'regulation of metabolic process']", "namespace": "biological_process", "id": "GO:0010629", "def": "\"Any process that decreases the frequency, rate or extent of gene expression. Gene expression is the process in which a gene's coding sequence is converted into a mature gene product or products (proteins or RNA). This includ…	81	81	33.0078	1.85174e-11	ACVR2B,AEBP2,AGO4,APP,ARID1A,ARID5B,ATM,ATXN1,ATXN1L,BIRC5,BTG2,BTRC,CBFA2T2,CBX4,CCND1,CD46,CDKN1A,CPEB1,CTNNB1,CTR9,DICER1,DNMT3A,E2F3,EED,EZH2,FBXW7,FMR1,GCLC,HNRNPU,JUN,KLF12,LDB1,LEFTY1,MAP2K1,MITF,MYCN,NACC1,NKAP,NKX3-2,NOTCH1,NR2F2,NR2F6,PIAS1,PIK3CD,PLAG1,POU2F1,PPP2R2A,PRDM1,PRDM16,PRKAA1,PSPC1,PURB,REL,RPS6KA5,RREB1,RUNX1,SHMT1,SIX4,SMARCA5,SOX9,SREBF2,SRF,TBX18,TBX20,TENT4A,TFAP4,TGIF2…	1
positive regulation of gene expression	info:{"super-categories": "['positive regulation of biological process', 'regulation of metabolic process']", "namespace": "biological_process", "id": "GO:0010628", "def": "\"Any process that increases the frequency, rate or extent of gene expression. Gene expression is the process in which a gene's coding sequence is converted into a mature gene product or products (proteins or RNA). This includ…	81	81	38.9014	2.41189e-08	AGO4,APP,ARID1A,ATM,BCL9,BTRC,CD46,CD81,CDC123,CDH5,CDK8,CPEB1,CTNNB1,CTR9,DIMT1,E2F3,EYA1,FGF2,FMR1,FOS,HFE,HNRNPAB,HNRNPU,HOXA9,IER5,ITGA3,JUN,KDM6B,KLF12,KLF6,LDB1,MAML3,MAP2K1,MEIS1,MET,MITF,MTOR,MYCN,NKX3-2,NOTCH1,NR2F2,PIAS1,PIK3CB,PIK3CD,PIM1,PLAG1,POU2F1,PRDM1,PRDM16,PRKAA1,PRKAB1,REL,RHOA,RIOK2,RNF111,RORA,RPS6KA5,RREB1,RUNX1,SIX4,SMARCA5,SMARCD1,SOX9,SREBF2,SRF,SUB1,TBX18,TBX20,TENT4A,T…	1
positive regulation of macromolecule biosynthetic process	info:{"super-categories": "['positive regulation of biological process', 'regulation of metabolic process']", "namespace": "biological_process", "id": "GO:0010557", "def": "\"Any process that increases the rate, frequency or extent of the chemical reactions and pathways resulting in the formation of a macromolecule, any molecule of high relative molecular mass, the structure of which essentially …	81	81	37.0028	2.53722e-09	APP,ARID1A,ARID5B,ATM,BCL9,BTRC,CD81,CDC123,CDC7,CDK8,CTNNB1,CTR9,DYRK2,E2F3,EYA1,FGF2,FMR1,FOS,GMEB2,HNRNPAB,HNRNPU,HOXA9,HSP90AA1,IER5,JAK2,JUN,KDM6B,KLF12,KLF6,LDB1,MAML3,MAP2K1,MAP3K4,MEIS1,MET,MITF,MTOR,MYCN,NEK7,NKX3-2,NOTCH1,NR2F2,PAK3,PIAS1,PIM1,PLAG1,POU2F1,PRDM16,PRKAA1,RAC1,RAP2C,REL,RHOA,RNF111,RORA,RPS6KA5,RREB1,RUNX1,SIX4,SMARCA5,SMARCD1,SOX9,SREBF2,SRF,SUB1,TBX18,TBX20,TET2,TFAP4,T…	1
biosynthetic process	info:{"super-categories": "[]", "namespace": "biological_process", "id": "GO:0009058", "def": "\"The chemical reactions and pathways resulting in the formation of substances; typically the energy-requiring part of metabolism in which simpler substances are transformed into more complex ones.\" [GOC:curators, ISBN:0198547684]", "name": "biosynthetic process"}	79	79	49.0667	0.000274477	AFF4,ALG14,AMD1,ATM,ATP5F1B,CCND1,CDC7,CDK8,CDKN1A,CERS2,CFTR,COX10,CPEB1,CPS1,CTR9,DCTD,DIDO1,E2F3,EIF4G2,EXTL3,FAR1,FGF2,FOS,GCLC,GFPT2,GMEB2,GPAM,HFE,HOXA9,HSP90AA1,JUN,LBR,LDB1,LTN1,MAML3,MITF,MPPE1,MRPL42,MRPL44,MTOR,NAP1L1,NKX3-2,NOTCH1,NR2F6,PANK1,PHF3,PIK3C2B,PIK3CB,PIK3CD,PIP4K2A,PIP5K1C,PLEKHA1,PLEKHA3,POU2F1,PRKAA1,PRKAB1,PTGS2,QDPR,RAB5A,RARS2,RMI1,RORA,RREB1,RRM2,SACM1L,SGPL1,SHMT1,S…	1
response to organic substance	info:{"super-categories": "[]", "namespace": "biological_process", "id": "GO:0010033", "def": "\"Any process that results in a change in state or activity of a cell or an organism (in terms of movement, secretion, enzyme production, gene expression, etc.) as a result of an organic substance stimulus.\" [GOC:sm]", "name": "response to organic substance"}	78	78	42.5997	6.55272e-06	ACVR2B,APP,ARID5B,ATM,ATP5F1B,BCL2L11,BTG2,BTRC,CAPN2,CCND1,CD180,CD81,CDC42EP4,CDKN1A,CFTR,CPEB1,CPS1,CTNNB1,CTR9,DDIT4,DNAJA1,DNMT3A,DUSP1,DYNC1LI2,EED,EZH2,FMR1,FOS,GCLC,GFPT2,GNB1,GPAM,HNRNPU,HSP90AA1,HSP90B1,HSPA13,INA,ITGA3,JAK2,JUN,LIFR,MCL1,MTOR,MTSS2,NOTCH1,NR2F2,PAK3,PPP2R2A,PRKAA1,PTGER4,PTGS2,QDPR,RAB8B,RAP1B,REL,RHOA,RMI1,RORA,SHMT1,SLC25A33,SMARCA5,SMARCD1,SOX9,SREBF2,SRF,TET2,TFAP4…	1
regulation of cellular component organization	info:{"super-categories": "['regulation of cellular process']", "namespace": "biological_process", "id": "GO:0051128", "def": "\"Any process that modulates the frequency, rate or extent of a process involved in the formation, arrangement of constituent parts, or disassembly of cell structures, including the plasma membrane and any external encapsulating structures such as the cell wall and cell e…	77	77	47.9197	0.00034671	ABHD17C,AGO4,ANKFY1,APP,ATM,BCL2L11,BICD2,CAPN2,CAPZB,CBFA2T2,CCNF,CDC42EP4,CDH5,CDKN1A,CERS2,CLIC4,CTNNB1,CTR9,DCBLD2,DUSP1,EED,EIF4G2,EXTL3,EZH2,FBXW7,FMR1,G3BP1,GCLC,HFE,HNRNPU,HSP90AA1,ITGA3,LDB1,MAP2K1,MAP3K4,MET,MKLN1,MTOR,MYO9A,NCKAP1,NEK7,NOTCH1,PAFAH1B1,PAK3,PIK3CB,PIP4K2A,PRKAA1,PTGER4,RAB33B,RAB5A,RAB8B,RAC1,RAP1B,RHOA,RIOK2,RPS6KA5,RREB1,RTN4,RUNX1,SEPTIN11,SIX4,SLC25A33,SOX9,SPIRE1,S…	1
cell surface receptor signaling pathway	info:{"super-categories": "['regulation of cellular process']", "namespace": "biological_process", "id": "GO:0007166", "def": "\"A series of molecular signals initiated by activation of a receptor on the surface of a cell. The pathway begins with binding of an extracellular ligand to a cell surface receptor, or for receptors that signal in the absence of a ligand, by ligand-withdrawal or the acti…	75	75	42.5403	3.07765e-05	ACVR2B,AGO4,APP,ARID5B,BCL2L11,BCL9,BIRC5,BTRC,CCND1,CDH5,CDKN1A,CTNNB1,CTR9,DDIT4,DYRK2,FBXW7,FGF2,FMR1,FOS,FRS2,FZD6,GNB1,GRIK3,HFE,HNRNPF,HSP90AA1,HSP90B1,IL20RB,ITGA3,JAK2,JUN,LDB1,LEFTY1,LIFR,LMNB1,MAML3,MCL1,MET,MITF,MKNK2,NCKAP1,NKAP,NLK,NOTCH1,PAK3,PIAS1,PIK3CB,PIK3CD,PIM1,PLEKHA1,POU2F1,PRKAA1,PTGS2,RAC1,RAP1B,RHOA,RORA,RPS6KA5,SGPL1,SOX9,STAMBP,STMN1,TGFBR1,TGFBR2,TGFBR3,TGIF2,TMEM170B,…	1
phosphate-containing compound metabolic process	info:{"super-categories": "['phosphorus metabolic process']", "namespace": "biological_process", "id": "GO:0006796", "def": "\"The chemical reactions and pathways involving the phosphate group, the anion or salt of any phosphoric acid.\" [GOC:ai]", "name": "phosphate-containing compound metabolic process"}	72	72	39.0596	1.27264e-05	ACVR2B,APP,ATM,ATP5F1B,BIRC5,BTRC,CCND1,CCNF,CDC7,CDK8,CERK,CILK1,CPS1,DCTD,DUSP1,DYRK2,EYA1,FAR1,FGF2,FRS2,GFPT2,GPAM,JAK2,MAP2K1,MAP3K4,MET,MKNK2,MORC3,MPPE1,MSH2,MTOR,NEK7,NLK,NT5C3A,PAFAH1B1,PAK3,PANK1,PDK1,PIK3C2B,PIK3CB,PIK3CD,PIM1,PIP4K2A,PIP5K1C,PLEKHA1,PLEKHA3,PPP1CC,PPP1R15B,PPP2R2A,PPP2R5E,PPP4R1,PRKAA1,PRKAB1,PTGER4,PTGS2,RAB5A,RANBP9,RHOA,RIOK2,RORA,RPS6KA5,RRM2,SACM1L,SHMT1,SOX9,STY…	1
negative regulation of biosynthetic process	info:{"super-categories": "['negative regulation of biological process', 'regulation of metabolic process']", "namespace": "biological_process", "id": "GO:0009890", "def": "\"Any process that stops, prevents, or reduces the rate of the chemical reactions and pathways resulting in the formation of substances.\" [GOC:go_curators]", "name": "negative regulation of biosynthetic process"}	71	71	30.1006	2.53722e-09	ACVR2B,AEBP2,AGO4,ARID1A,ARID5B,ATXN1,ATXN1L,BIRC5,BTG2,BTRC,CBFA2T2,CBX4,CCND1,CPEB1,CTNNB1,CTR9,DICER1,DNMT3A,DUSP1,E2F3,EED,EZH2,FBXW7,FMR1,GCLC,HNRNPU,JUN,KLF12,LDB1,LEFTY1,MITF,NACC1,NKAP,NKX3-2,NOTCH1,NR2F2,NR2F6,PIAS1,POU2F1,PRDM1,PRDM16,PRKAA1,PSPC1,PURB,REL,RHOA,RPS6KA5,RREB1,RUNX1,SHMT1,SIX4,SMARCA5,SOX9,SREBF2,SRF,TBX18,TBX20,TFAP4,TGIF2,THRB,UBE2D3,VEGFA,VHL,ZBTB21,ZBTB7A,ZEB1,ZEB2,ZF…	1
cell differentiation	info:{"super-categories": "[]", "namespace": "biological_process", "id": "GO:0030154", "def": "\"The process in which relatively unspecialized cells, e.g. embryonic or regenerative cells, acquire specialized structural and/or functional features that characterize the cells, tissues, or organs of the mature organism or some other relatively stable phase of the organism's life history. Differentiat…	70	70	36.5875	6.55272e-06	ACVR2B,ARID1A,ARID5B,ATP5F1B,BCL9,BTG2,CADM1,CBFA2T2,CCND1,CLIC4,CPS1,CTNNB1,CTR9,DDIT4,DNMT3A,ELAVL3,FBXW7,FGF2,FOS,HNRNPAB,HNRNPU,INA,ITGA3,JAK2,JUN,KDM6B,KLF6,LBR,LDB1,MAP2K1,MAP3K4,MBNL1,MET,MITF,MSH2,MYO9A,NKAP,NKX3-2,NOTCH1,NR2F2,NR2F6,PAFAH1B1,PIAS1,PIK3CD,PLEKHA1,PPP1CC,PRDM1,PRDM16,PTGER4,PTGS2,PURB,RHOA,RORA,RTN4,RUNX1,SGPL1,SIX4,SOX9,SRF,TBX20,TET2,TGFBR1,TGFBR2,TGFBR3,THRB,VEGFA,WNT7A…	1
positive regulation of RNA biosynthetic process	info:{"super-categories": "['positive regulation of biological process', 'regulation of cellular process', 'regulation of metabolic process']", "namespace": "biological_process", "id": "GO:1902680", "def": "\"Any process that activates or increases the frequency, rate or extent of RNA biosynthetic process.\" [GO:jl, GO_REF:0000058, GOC:TermGenie]", "name": "positive regulation of RNA biosynthetic…	69	69	31.9201	1.39561e-07	APP,ARID1A,ARID5B,ATM,BCL9,BTRC,CD81,CDK8,CTNNB1,CTR9,E2F3,EYA1,FGF2,FOS,GMEB2,HNRNPAB,HNRNPU,HOXA9,IER5,JUN,KDM6B,KLF12,KLF6,LDB1,MAML3,MAP2K1,MEIS1,MET,MITF,MTOR,MYCN,NKX3-2,NOTCH1,NR2F2,PIAS1,PIM1,PLAG1,POU2F1,PRDM16,PRKAA1,RAP2C,REL,RNF111,RORA,RPS6KA5,RREB1,RUNX1,SIX4,SMARCA5,SMARCD1,SOX9,SREBF2,SRF,SUB1,TBX18,TBX20,TET2,TFAP4,TGFBR1,THRB,TRERF1,VEGFA,VHL,WNT7A,ZEB1,ZEB2,ZFX,ZNF350,ZNF567	1
positive regulation of nucleic acid-templated transcription	info:{"super-categories": "['positive regulation of biological process', 'regulation of cellular process', 'regulation of metabolic process']", "namespace": "biological_process", "id": "GO:1903508", "def": "\"Any process that activates or increases the frequency, rate or extent of nucleic acid-templated transcription.\" [GO_REF:0000058, GOC:pr, GOC:TermGenie, GOC:txnOH, GOC:vw]", "name": "positiv…	69	69	31.9003	1.39561e-07	APP,ARID1A,ARID5B,ATM,BCL9,BTRC,CD81,CDK8,CTNNB1,CTR9,E2F3,EYA1,FGF2,FOS,GMEB2,HNRNPAB,HNRNPU,HOXA9,IER5,JUN,KDM6B,KLF12,KLF6,LDB1,MAML3,MAP2K1,MEIS1,MET,MITF,MTOR,MYCN,NKX3-2,NOTCH1,NR2F2,PIAS1,PIM1,PLAG1,POU2F1,PRDM16,PRKAA1,RAP2C,REL,RNF111,RORA,RPS6KA5,RREB1,RUNX1,SIX4,SMARCA5,SMARCD1,SOX9,SREBF2,SRF,SUB1,TBX18,TBX20,TET2,TFAP4,TGFBR1,THRB,TRERF1,VEGFA,VHL,WNT7A,ZEB1,ZEB2,ZFX,ZNF350,ZNF567	1
regulation of cell population proliferation	info:{"super-categories": "['regulation of cellular process']", "namespace": "biological_process", "id": "GO:0042127", "def": "\"Any process that modulates the frequency, rate or extent of cell proliferation.\" [GOC:jl]", "name": "regulation of cell population proliferation"}	68	68	31.3466	1.49879e-07	APP,ATM,ATXN1L,BIRC5,BTG2,CCND1,CD46,CD81,CDC123,CDC7,CDH5,CDKN1A,CERS2,CTNNB1,DICER1,DUSP1,E2F3,EYA1,EZH2,FBXW7,FGF2,FRS2,GPAM,HNRNPU,IER5,IL20RB,JAK2,JCAD,JUN,LIFR,MAP2K1,MEIS1,MITF,MORC3,MTOR,NACC1,NAP1L1,NOP2,NOTCH1,NR2F2,PIAS1,PIM1,PLAG1,PPP1CC,PRDM1,PRKAA1,PTGS2,RHOA,RREB1,RTN4,SIX4,SLC25A33,SOX9,SRF,STAMBP,TBX20,TFAP4,TGFBR1,TGFBR2,TGFBR3,TRIB1,UBE2A,VEGFA,VEGFC,VHL,WNT7A,XIAP,ZEB1	1
regulation of phosphorus metabolic process	info:{"super-categories": "['regulation of cellular process', 'regulation of metabolic process']", "namespace": "biological_process", "id": "GO:0051174", "def": "\"Any process that modulates the frequency, rate or extent of the chemical reactions and pathways involving phosphorus or compounds containing phosphorus.\" [GOC:ai]", "name": "regulation of phosphorus metabolic process"}	68	68	34.6691	4.61993e-06	ACVR2B,APP,ATM,CAPN2,CCND1,CCNF,CD81,CDH5,CDKN1A,CNEP1R1,CTNNB1,DAZAP2,DDIT4,DNAJA1,DUSP1,EZH2,FBXW7,FGF2,FMR1,FRS2,HFE,HNRNPU,HSP90AA1,HSP90B1,IPO7,JAK2,JCAD,JUN,LDB1,LEFTY1,MAP2K1,MAP3K4,MT-CO2,MTOR,NOTCH1,NR2F2,NUP42,PAFAH1B1,PAK3,PDK1,PIK3CB,PPP1R15B,PPP2R2A,PPP2R5E,PPP4R1,PRKAA1,PTGS2,RAC1,RANBP9,RAP1B,RAP2C,RHOA,RPS6KA5,SLC25A33,SOX9,STYX,TCIM,TFAP4,TGFBR1,TGFBR2,TRIB1,UBE2B,VEGFA,VEGFC,WNK…	1
regulation of intracellular signal transduction	info:{"super-categories": "['regulation of cellular process', 'regulation of response to stimulus', 'regulation of signaling']", "namespace": "biological_process", "id": "GO:1902531", "def": "\"Any process that modulates the frequency, rate or extent of intracellular signal transduction.\" [GOC:dph, GOC:signaling, GOC:tb, GOC:TermGenie]", "name": "regulation of intracellular signal transduction"}	67	67	35.5195	1.52801e-05	ANKRD17,APP,ARAP2,ATM,BCL2L11,BMT2,BTRC,CCDC125,CD81,CTNNB1,DDIT4,DNAJA1,DUSP1,DYRK2,EZH2,FBXW7,FGF2,FRS2,HSP90AA1,ITGA3,JAK2,JCAD,JUN,LEFTY1,MAP2K1,MAP3K4,MCL1,MET,MTOR,MYO9A,NOP2,NOTCH1,PAFAH1B1,PAK3,PEX5L,PIK3CB,PIK3CD,PIP4K2A,PIP5K1C,PLEKHA1,PRKAA1,PRKAB1,PTGS2,RAC1,RANBP9,RAP1B,REL,RHOA,RMI1,RNF152,RORA,RTN4,SOX9,STAMBP,STMN1,STYX,TAF13,TCIM,TGFBR1,TNFAIP1,TRIB1,UBE2B,VAPA,VEGFA,WNT7A,XIAP,Z…	1
cellular localization	info:{"super-categories": "[]", "namespace": "biological_process", "id": "GO:0051641", "def": "\"A cellular localization process whereby a substance or cellular entity, such as a protein complex or organelle, is transported to, and/or maintained in, a specific location within a cell including the localization of substances or cellular entities to the cell membrane.\" [GOC:tb, GOC:vw]", "name": "c…	66	66	42.5601	0.00221483	ANKFY1,AP1G1,AP1S3,AP3M1,APP,ATM,ATP5F1B,ATXN1,BCL2L11,BICD2,BLOC1S6,CAPZB,CD81,CDKN1A,CFTR,CHAMP1,CILK1,CMTM6,CNEP1R1,CTNNB1,DDX19B,DNAJA1,DYNC1LI2,EEA1,EZH2,FRMD6,GOLGA7,HNRNPU,HSP90AA1,HSP90B1,IPO7,KIF2C,KPNA2,LIN7C,LRRC1,MPPE1,MSH2,NUP42,NXT2,PAFAH1B1,PIK3CD,PLEKHA3,RAB33B,RAB39B,RAB5A,RAB8B,RAC1,RTN4,SIX4,SOX9,SPIRE1,STX16,STYX,TBC1D12,TMED5,TNPO1,TOR1AIP1,TOR1AIP2,UBE2B,UBE2D3,VAPA,XPO7,ZBT…	1
regulation of cell differentiation	info:{"super-categories": "['regulation of cellular process', 'regulation of developmental process']", "namespace": "biological_process", "id": "GO:0045595", "def": "\"Any process that modulates the frequency, rate or extent of cell differentiation, the process in which relatively unspecialized cells acquire specialized structural and functional features.\" [GOC:go_curators]", "name": "regulation…	66	66	35.2228	2.2861e-05	ACVR2B,AGO4,ANKRD17,APP,BLOC1S6,CAPN2,CBFA2T2,CCND1,CD46,CDH5,CERS2,CTNNB1,CTR9,DICER1,EYA1,EZH2,FBXW7,FGF2,FMR1,FOS,FRS2,HNRNPU,HOXA9,ITGA3,JAK2,JUN,LDB1,MAP2K1,MEIS1,MITF,MTOR,MYO9A,NAP1L1,NKAP,NKX3-2,NOTCH1,PAFAH1B1,PAK3,PIAS1,PLAG1,PPP1CC,PRDM1,PRDM16,PTGS2,PURB,RAC1,RHOA,RORA,RREB1,RTN4,RUNX1,SIX4,SOX9,SRF,TGFBR1,TGFBR2,TGIF2,THRB,TRIB1,VEGFA,VEGFC,VHL,WNT7A,ZEB1,ZEB2,ZFP36L2	1
positive regulation of transcription, DNA-templated	info:{"super-categories": "['positive regulation of biological process', 'regulation of cellular process', 'regulation of metabolic process']", "namespace": "biological_process", "id": "GO:0045893", "def": "\"Any process that activates or increases the frequency, rate or extent of cellular DNA-templated transcription.\" [GOC:go_curators, GOC:txnOH]", "name": "positive regulation of transcription,…	65	65	30.1797	4.22928e-07	APP,ARID1A,ATM,BCL9,BTRC,CD81,CDK8,CTNNB1,CTR9,E2F3,EYA1,FGF2,FOS,HNRNPAB,HNRNPU,HOXA9,IER5,JUN,KDM6B,KLF12,KLF6,LDB1,MAML3,MAP2K1,MEIS1,MET,MITF,MTOR,MYCN,NKX3-2,NOTCH1,NR2F2,PIAS1,PIM1,PLAG1,POU2F1,PRDM16,PRKAA1,REL,RNF111,RORA,RPS6KA5,RREB1,RUNX1,SIX4,SMARCA5,SMARCD1,SOX9,SREBF2,SRF,SUB1,TBX18,TBX20,TET2,TFAP4,TGFBR1,THRB,TRERF1,VEGFA,VHL,WNT7A,ZEB1,ZEB2,ZNF350,ZNF567	1
immune system process	info:{"super-categories": "[]", "namespace": "biological_process", "id": "GO:0002376", "def": "\"Any process involved in the development or functioning of the immune system, an organismal system for calibrated responses to potential internal or invasive threats.\" [GO_REF:0000022, GOC:add, GOC:mtg_15nov05]", "name": "immune system process"}	64	64	41.7888	0.00348674	ANKRD17,AP1G1,AP1S3,APP,ATM,BCL2L11,BTRC,CAPZB,CD180,CD46,CD81,CMTM6,CTNNB1,DDIT4,DSC1,DYNC1LI2,G3BP1,GOLGA7,GPAM,HFE,HSP90AA1,HSP90B1,IL20RB,IPO7,ITGA3,JAK2,JUN,KDM6B,KIF2C,KLF6,MLEC,MNX1,MSH2,NCKAP1,NKAP,NOTCH1,NT5C3A,OTUD4,PAK3,PIK3CB,PIK3CD,PIP5K1C,PLEKHA1,PRDM1,PSPC1,PTGER4,RAB8B,RAC1,RAP1B,RAP2C,RHOA,RORA,RPS6KA5,SLC7A2,SRF,TCIM,TGFBR2,TGFBR3,TNFAIP1,UBE2D3,VAPA,WNK1,ZBTB7A,ZFP36L2	1
macromolecule localization	info:{"super-categories": "[]", "namespace": "biological_process", "id": "GO:0033036", "def": "\"Any process in which a macromolecule is transported to, or maintained in, a specific location.\" [GOC:mah]", "name": "macromolecule localization"}	63	63	39.02	0.001243	ACVR2B,AKAP11,AP1G1,AP1S3,AP3M1,ATG4D,ATM,BCL2L11,BICD2,BIRC5,CD81,CDKN1A,CHAMP1,CILK1,CMTM6,CNEP1R1,CTNNB1,DNAJA1,EZH2,FRMD6,GOLGA7,GPAM,HFE,HNRNPU,HSP90AA1,HSP90B1,IPO7,KPNA2,LIN7C,LRRC1,MCL1,MSH2,NACA2,NOTCH1,NUP42,NXT2,PAFAH1B1,PEX5L,PLEKHA1,RAB11FIP1,RAB33B,RAB39B,RAB5A,RAB8B,RTN4,SIX4,SOX9,SPIRE1,STX16,STYX,TBC1D12,TMED5,TNPO1,TOR1AIP1,TOR1AIP2,TVP23C,UBE2D3,VAPA,WNT7A,XPO7,ZBTB7A,ZDHHC15,Z…	1
protein localization	info:{"super-categories": "[]", "namespace": "biological_process", "id": "GO:0008104", "def": "\"Any process in which a protein is transported to, or maintained in, a specific location.\" [GOC:ai]", "name": "protein localization"}	63	63	38.6245	0.00106185	ACVR2B,AKAP11,AP1G1,AP1S3,AP3M1,ATG4D,ATM,BCL2L11,BICD2,BIRC5,CD81,CDKN1A,CHAMP1,CILK1,CMTM6,CNEP1R1,CTNNB1,DNAJA1,EZH2,FRMD6,GOLGA7,GPAM,HFE,HNRNPU,HSP90AA1,HSP90B1,IPO7,KPNA2,LIN7C,LRRC1,MCL1,MSH2,NACA2,NOTCH1,NUP42,NXT2,PAFAH1B1,PEX5L,PLEKHA1,RAB11FIP1,RAB33B,RAB39B,RAB5A,RAB8B,RTN4,SIX4,SOX9,SPIRE1,STX16,STYX,TBC1D12,TMED5,TNPO1,TOR1AIP1,TOR1AIP2,TVP23C,UBE2D3,VAPA,WNT7A,XPO7,ZBTB7A,ZDHHC15,Z…	1
RNA metabolic process	info:{"super-categories": "['cellular aromatic compound metabolic process', 'cellular nitrogen compound metabolic process', 'heterocycle metabolic process', 'macromolecule metabolic process', 'nucleobase-containing compound metabolic process', 'organic cyclic compound metabolic process']", "namespace": "biological_process", "id": "GO:0016070", "def": "\"The cellular chemical reactions and pathway…	62	62	31.3663	1.08857e-05	AFF4,AGO4,APP,ATM,ATXN1,BMT2,BTRC,CCND1,CDK8,CDKN1A,CPEB1,CTR9,DICER1,DIDO1,DIMT1,E2F3,ELAVL2,FMR1,FOS,GMEB2,GRSF1,HNRNPF,HNRNPU,HOXA9,JUN,LDB1,LIN28B,MAML3,MBNL1,MBNL2,MITF,MRPL44,NKX3-2,NOP2,NOTCH1,NR2F6,PHF3,POU2F1,PPP2R2A,PRPF38B,RAMAC,RARS2,RIOK2,RORA,RPL7L1,RREB1,SLC25A33,SMARCA5,SNRNP27,SNRNP35,SOX9,SREK1IP1,SRF,TAF13,TENT4A,THRB,TRMT9B,TSN,TTC37,ZBTB7A,ZC3H11A,ZFP36L2	1
negative regulation of RNA biosynthetic process	info:{"super-categories": "['negative regulation of biological process', 'regulation of cellular process', 'regulation of metabolic process']", "namespace": "biological_process", "id": "GO:1902679", "def": "\"Any process that stops, prevents or reduces the frequency, rate or extent of RNA biosynthetic process.\" [GO:jl, GO_REF:0000058, GOC:TermGenie]", "name": "negative regulation of RNA biosynth…	62	62	24.2664	2.53722e-09	ACVR2B,AEBP2,ARID1A,ARID5B,ATXN1,ATXN1L,BIRC5,BTG2,BTRC,CBFA2T2,CBX4,CCND1,CTNNB1,CTR9,DICER1,DNMT3A,E2F3,EED,EZH2,GCLC,HNRNPU,JUN,KLF12,LDB1,LEFTY1,MITF,NACC1,NKAP,NKX3-2,NOTCH1,NR2F2,NR2F6,PIAS1,POU2F1,PRDM1,PRDM16,PSPC1,PURB,REL,RPS6KA5,RREB1,RUNX1,SIX4,SMARCA5,SOX9,SREBF2,SRF,TBX18,TBX20,TFAP4,TGIF2,THRB,UBE2D3,VEGFA,VHL,ZBTB21,ZBTB7A,ZEB1,ZEB2,ZNF350,ZNF431,ZNF567	1
negative regulation of nucleic acid-templated transcription	info:{"super-categories": "['negative regulation of biological process', 'regulation of cellular process', 'regulation of metabolic process']", "namespace": "biological_process", "id": "GO:1903507", "def": "\"Any process that stops, prevents or reduces the frequency, rate or extent of nucleic acid-templated transcription.\" [GO_REF:0000058, GOC:pr, GOC:TermGenie, GOC:txnOH, GOC:vw]", "name": "neg…	62	62	24.2268	2.53722e-09	ACVR2B,AEBP2,ARID1A,ARID5B,ATXN1,ATXN1L,BIRC5,BTG2,BTRC,CBFA2T2,CBX4,CCND1,CTNNB1,CTR9,DICER1,DNMT3A,E2F3,EED,EZH2,GCLC,HNRNPU,JUN,KLF12,LDB1,LEFTY1,MITF,NACC1,NKAP,NKX3-2,NOTCH1,NR2F2,NR2F6,PIAS1,POU2F1,PRDM1,PRDM16,PSPC1,PURB,REL,RPS6KA5,RREB1,RUNX1,SIX4,SMARCA5,SOX9,SREBF2,SRF,TBX18,TBX20,TFAP4,TGIF2,THRB,UBE2D3,VEGFA,VHL,ZBTB21,ZBTB7A,ZEB1,ZEB2,ZNF350,ZNF431,ZNF567	1
negative regulation of transcription, DNA-templated	info:{"super-categories": "['negative regulation of biological process', 'regulation of cellular process', 'regulation of metabolic process']", "namespace": "biological_process", "id": "GO:0045892", "def": "\"Any process that stops, prevents, or reduces the frequency, rate or extent of cellular DNA-templated transcription.\" [GOC:go_curators, GOC:txnOH]", "name": "negative regulation of transcrip…	62	62	23.2578	7.05763e-10	ACVR2B,AEBP2,ARID1A,ARID5B,ATXN1,ATXN1L,BIRC5,BTG2,BTRC,CBFA2T2,CBX4,CCND1,CTNNB1,CTR9,DICER1,DNMT3A,E2F3,EED,EZH2,GCLC,HNRNPU,JUN,KLF12,LDB1,LEFTY1,MITF,NACC1,NKAP,NKX3-2,NOTCH1,NR2F2,NR2F6,PIAS1,POU2F1,PRDM1,PRDM16,PSPC1,PURB,REL,RPS6KA5,RREB1,RUNX1,SIX4,SMARCA5,SOX9,SREBF2,SRF,TBX18,TBX20,TFAP4,TGIF2,THRB,UBE2D3,VEGFA,VHL,ZBTB21,ZBTB7A,ZEB1,ZEB2,ZNF350,ZNF431,ZNF567	1
regulation of immune system process	info:{"super-categories": "[]", "namespace": "biological_process", "id": "GO:0002682", "def": "\"Any process that modulates the frequency, rate, or extent of an immune system process.\" [GOC:add]", "name": "regulation of immune system process"}	61	61	29.7446	5.25383e-06	AGO4,ANKRD17,AP1G1,APP,ATM,ATXN1L,BTRC,CADM1,CD46,CD81,CDKN1A,CTNNB1,CTR9,DUSP1,FBXW7,FOS,GPAM,HFE,HOXA9,HSP90AA1,HSP90B1,IL20RB,JAK2,JUN,LDB1,MEIS1,MITF,MSH2,MTOR,NCKAP1,NKAP,NOTCH1,OTUD4,PAK3,PIAS1,PIK3CB,PIK3CD,PIM1,PLEKHA1,PRDM1,PSPC1,PTGER4,PURB,RAC1,RHOA,RORA,RPS6KA5,RTN4,RUNX1,SLC7A2,SOX9,TCIM,TGFBR2,TRIB1,UBE2D3,VEGFA,VEGFC,WNK1,XIAP,ZEB1,ZFP36L2	1
regulation of phosphorylation	info:{"super-categories": "['regulation of cellular process', 'regulation of metabolic process']", "namespace": "biological_process", "id": "GO:0042325", "def": "\"Any process that modulates the frequency, rate or extent of addition of phosphate groups into a molecule.\" [GOC:jl]", "name": "regulation of phosphorylation"}	61	61	30.8719	1.27264e-05	ACVR2B,APP,ATM,CCND1,CCNF,CD81,CDH5,CDKN1A,CTNNB1,DAZAP2,DDIT4,DNAJA1,DUSP1,EZH2,FBXW7,FGF2,FMR1,FRS2,HFE,HNRNPU,HSP90AA1,IPO7,JAK2,JCAD,JUN,LDB1,LEFTY1,MAP2K1,MAP3K4,MTOR,NOTCH1,NR2F2,NUP42,PAFAH1B1,PAK3,PIK3CB,PPP1R15B,PPP2R5E,PRKAA1,PTGS2,RAC1,RANBP9,RAP1B,RAP2C,RHOA,RPS6KA5,SLC25A33,SOX9,STYX,TCIM,TFAP4,TGFBR1,TGFBR2,TRIB1,UBE2B,VEGFA,VEGFC,WNK1,WNT7A,ZBTB7A,ZEB2	1
organelle organization	info:{"super-categories": "[]", "namespace": "biological_process", "id": "GO:0006996", "def": "\"A process that is carried out at the cellular level which results in the assembly, arrangement of constituent parts, or disassembly of an organelle within a cell. An organelle is an organized structure of distinctive morphology and function. Includes the nucleus, mitochondria, plastids, vacuoles, vesi…	59	59	45.9222	0.0581551	AGO4,ANKFY1,AP1G1,ARID1A,ATG12,ATM,ATP5F1B,BCL2L11,BICD2,BIRC5,BLOC1S6,CAPZB,CILK1,COX10,DNAJC28,DYNC1LI2,EEA1,FBXW7,FRMD6,G3BP1,GAN,GCLC,HSP90AA1,INA,JUN,KIF2C,LDB1,MKLN1,MSH2,NCKAP1,NEK7,NOTCH1,PAFAH1B1,PIK3C2B,PIP5K1C,RAB33B,RAB8B,RAC1,RANBP9,RHOA,RTN4,SEPTIN11,SIX4,SLC25A33,SOX9,SPIRE1,SRF,STMN1,STX16,TENT4A,TMED5,TNFAIP1,TOR1AIP2,UBE2B,UBE2D3,USP36,VAPA,ZDHHC15,ZNF207	1
regulation of catalytic activity	info:{"super-categories": "[]", "namespace": "biological_process", "id": "GO:0050790", "def": "\"Any process that modulates the activity of an enzyme.\" [GOC:ai, GOC:ebc, GOC:vw]", "name": "regulation of catalytic activity"}	59	59	44.9729	0.0468994	ACVR2B,APP,ARAP2,BCL2L11,BIRC5,CCDC125,CCND1,CCNF,CD81,CDKN1A,CTNNB1,DAZAP2,DNAJA1,DUSP1,EZH2,FBXW7,FGF2,FRS2,HNRNPU,HSP90AA1,HSP90B1,IPO7,JAK2,JUN,LDB1,MAP2K1,MAP3K4,MSH2,MTOR,MTSS2,MYO9A,NEK7,NOTCH1,NR2F2,PAFAH1B1,PAK3,PIK3CB,PPP1R15B,PPP2R2A,PPP2R5E,PPP4R1,PRKAA1,PRKAB1,PTGS2,RAP2C,RHOA,STYX,TBC1D12,TCIM,TFAP4,TGFBR1,TGFBR2,TOR1AIP1,TOR1AIP2,TRIB1,VEGFA,WNK1,XIAP,ZEB2	1
anatomical structure morphogenesis	info:{"super-categories": "[]", "namespace": "biological_process", "id": "GO:0009653", "def": "\"The process in which anatomical structures are generated and organized. Morphogenesis pertains to the creation of form.\" [GOC:go_curators, ISBN:0521436125]", "name": "anatomical structure morphogenesis"}	57	57	27.8065	1.09623e-05	ACVR2B,ANKRD11,APP,ARID5B,BCL2L11,BTRC,CAPZB,CDH5,CLIC4,CTNNB1,DICER1,EYA1,FGF2,FRS2,FZD6,GRSF1,HOXA9,HSP90AA1,JUN,LDB1,LEFTY1,LIN7C,MBNL1,MEIS1,MET,MNX1,MTOR,NCKAP1,NKX3-2,NOTCH1,NR2F2,PAFAH1B1,PAK3,PLAG1,PLEKHA1,PRDM1,RAB33B,RAC1,RHOA,SGPL1,SIX4,SLC11A2,SOX9,SRF,STMN1,TBX18,TBX20,TGFBR1,TGFBR2,TGFBR3,THRB,VEGFA,VEGFC,VHL,WNT7A,ZEB1,ZEB2	1
cellular component assembly	info:{"super-categories": "[]", "namespace": "biological_process", "id": "GO:0022607", "def": "\"The aggregation, arrangement and bonding together of a cellular component.\" [GOC:isa_complete]", "name": "cellular component assembly"}	57	57	45.7442	0.0886854	AGO4,APP,ATG12,BCL9,BIRC5,CDC123,CDH5,CILK1,COX10,CTNNB1,DICER1,DNAJC28,DYNC1LI2,G3BP1,HFE,HSP90AA1,HSP90B1,JAK2,KCNG3,KCTD14,LDB1,MITF,MTSS2,MYO9A,NACC1,NAP1L1,NCKAP1,NEK7,NOP2,NOTCH1,PAFAH1B1,PIAS1,PIP5K1C,PRKAA1,PRKAB1,RAB33B,RAC1,RAMAC,RANBP9,RHOA,RNF213,RRM2,RTN4,SEPTIN11,SHMT1,SLC25A33,SMARCA5,SOX9,SPAG1,SPIRE1,SRF,TFAP4,TGFBR3,TNFAIP1,UBE2B,WNT7A,ZNF207	1
positive regulation of protein metabolic process	info:{"super-categories": "['positive regulation of biological process', 'regulation of metabolic process']", "namespace": "biological_process", "id": "GO:0051247", "def": "\"Any process that activates or increases the frequency, rate or extent of the chemical reactions and pathways involving a protein.\" [GOC:ai]", "name": "positive regulation of protein metabolic process"}	57	57	33.1265	0.000655847	ACVR2B,APP,ATM,BCL2L11,BTRC,CCND1,CD81,CDC123,CDH5,CDKN1A,CNEP1R1,CTNNB1,CTR9,DAZAP2,EED,EZH2,FBXW7,FGF2,FMR1,FRS2,GCLC,HFE,HSP90AA1,JAK2,JCAD,JUN,LDB1,LEFTY1,MAP2K1,MAP3K4,MTOR,NOTCH1,PAK3,PIAS1,PIK3CB,PPP1R15B,PRKAA1,PTGS2,RAC1,RAP1B,RAP2C,RHOA,RNF111,RPS6KA5,SOX9,TCIM,TFAP4,TGFBR1,TGFBR2,TMTC3,TRIB1,VEGFA,VEGFC,WNK1,WNT7A,XIAP,ZEB2	1
regulation of cell death	info:{"super-categories": "['regulation of cellular process']", "namespace": "biological_process", "id": "GO:0010941", "def": "\"Any process that modulates the rate or frequency of cell death. Cell death is the specific activation or halting of processes within a cell so that its vital functions markedly cease, rather than simply deteriorating gradually over time, which culminates in cell death.\…	57	57	32.7903	0.000550976	AGO4,ATM,BCL2L11,BIRC5,BTG2,CAPN2,CBX4,CDKN1A,CTNNB1,DDIT4,DNAJA1,DNMT3A,DUSP1,E2F3,EYA1,FBXO11,FBXW7,FGF2,FOS,FRS2,GCLC,GPAM,HSP90B1,JAK2,JUN,LEFTY1,MCL1,MET,MSH2,MT-CO2,MTOR,NKX3-2,NOTCH1,PAK3,PIAS1,PIK3CB,PIK3CD,PIM1,PRKAA1,PTGS2,REL,RHOA,RTN4,SIX4,SOX9,SPATA2,STAMBP,TCIM,TFAP4,TGFBR1,UBE2B,USP36,VEGFA,VHL,WNT7A,XIAP,ZBTB7A	1
cellular response to organic substance	info:{"super-categories": "['cellular response to chemical stimulus', 'response to organic substance']", "namespace": "biological_process", "id": "GO:0071310", "def": "\"Any process that results in a change in state or activity of a cell (in terms of movement, secretion, enzyme production, gene expression, etc.) as a result of an organic substance stimulus.\" [GOC:mah]", "name": "cellular respons…	56	56	27.2329	1.25554e-05	ACVR2B,APP,ARID5B,ATM,ATP5F1B,BCL2L11,BTRC,CAPN2,CD180,CDC42EP4,CFTR,CPEB1,CPS1,CTNNB1,CTR9,DDIT4,DNMT3A,DUSP1,DYNC1LI2,EED,EZH2,FOS,GCLC,GFPT2,GNB1,HNRNPU,HSP90B1,HSPA13,INA,JUN,MTOR,MTSS2,NOTCH1,PAK3,PRKAA1,PTGER4,PTGS2,RAB8B,RAP1B,RHOA,RORA,SHMT1,SLC25A33,SMARCA5,SMARCD1,SOX9,SRF,TFAP4,TGFBR1,TGFBR2,VEGFA,VEGFC,WNK1,WNT7A,ZEB1,ZFP36L2	1
intracellular signal transduction	info:{"super-categories": "['regulation of cellular process']", "namespace": "biological_process", "id": "GO:0035556", "def": "\"The process in which a signal is passed on to downstream components within the cell, which become activated themselves to further propagate the signal and finally trigger a change in the function or state of the cell.\" [GOC:bf, GOC:jl, GOC:signaling, ISBN:3527303782]",…	56	56	31.663	0.00044559	AKAP11,ATM,BCL2L11,BTG2,BTRC,CDC42EP4,CDKN1A,CILK1,DDIT4,DICER1,DUSP1,DYRK2,FGF2,FRS2,G3BP1,GNB1,JAK2,JUN,MAP2K1,MAP3K4,MCL1,MET,MKNK2,MSH2,MTOR,MYO9A,NCKAP1,NLK,PAK3,PDK1,PIK3C2B,PIK3CB,PIK3CD,PLEKHA1,PRKAA1,PTGER4,RAB33B,RAB39B,RAB5A,RAB8B,RAC1,RANBP9,RAP1B,RAP2C,REL,RHOA,RPS6KA5,RREB1,SOX9,STMN1,TFAP4,TGFBR1,TGFBR3,TRIB1,WNK1,ZFP36L2	1
positive regulation of cellular protein metabolic process	info:{"super-categories": "['positive regulation of biological process', 'regulation of cellular process', 'regulation of metabolic process']", "namespace": "biological_process", "id": "GO:0032270", "def": "\"Any process that activates or increases the frequency, rate or extent of the chemical reactions and pathways involving a protein, occurring at the level of an individual cell.\" [GOC:mah]", …	56	56	31.1092	0.000305725	ACVR2B,APP,ATM,BCL2L11,BTRC,CCND1,CD81,CDC123,CDH5,CDKN1A,CNEP1R1,CTNNB1,CTR9,DAZAP2,EED,EZH2,FBXW7,FGF2,FMR1,FRS2,GCLC,HFE,HSP90AA1,JAK2,JCAD,JUN,LEFTY1,MAP2K1,MAP3K4,MTOR,NOTCH1,PAK3,PIAS1,PIK3CB,PPP1R15B,PRKAA1,PTGS2,RAC1,RAP1B,RAP2C,RHOA,RNF111,RPS6KA5,SOX9,TCIM,TFAP4,TGFBR1,TGFBR2,TMTC3,TRIB1,VEGFA,VEGFC,WNK1,WNT7A,XIAP,ZEB2	1
regulation of protein phosphorylation	info:{"super-categories": "['regulation of cellular process', 'regulation of metabolic process']", "namespace": "biological_process", "id": "GO:0001932", "def": "\"Any process that modulates the frequency, rate or extent of addition of phosphate groups into an amino acid in a protein.\" [GOC:hjd]", "name": "regulation of protein phosphorylation"}	56	56	27.9845	2.41449e-05	ACVR2B,APP,ATM,CCND1,CCNF,CD81,CDH5,CDKN1A,CTNNB1,DAZAP2,DDIT4,DNAJA1,DUSP1,EZH2,FBXW7,FGF2,FMR1,FRS2,HFE,HSP90AA1,IPO7,JAK2,JCAD,JUN,LEFTY1,MAP2K1,MAP3K4,MTOR,NOTCH1,NR2F2,PAFAH1B1,PAK3,PIK3CB,PPP1R15B,PPP2R5E,PRKAA1,PTGS2,RAC1,RANBP9,RAP1B,RAP2C,RHOA,RPS6KA5,SOX9,STYX,TCIM,TFAP4,TGFBR1,TGFBR2,TRIB1,UBE2B,VEGFA,VEGFC,WNK1,WNT7A,ZEB2	1
negative regulation of signaling	info:{"super-categories": "['negative regulation of biological process', 'regulation of signaling']", "namespace": "biological_process", "id": "GO:0023057", "def": "\"Any process that stops, prevents, or reduces the frequency, rate or extent of a signaling process.\" [GOC:mtg_signal]", "name": "negative regulation of signaling"}	55	55	26.2045	9.79162e-06	ATM,BMT2,BTRC,CBFA2T2,CCDC125,CD46,CTNNB1,DDIT4,DNAJA1,DUSP1,DYRK2,EYA1,EZH2,FBXW7,FMR1,FZD6,G3BP1,GCLC,GRIK3,ITGA3,MCL1,MET,MTOR,NLK,NOTCH1,OTUD4,PAFAH1B1,PLEKHA1,PPP1R15B,PRDM16,PRKAA1,PTGS2,RAB11FIP1,RANBP9,RAP1B,RHOA,RNF152,RNF213,RORA,SOX9,SRF,STAMBP,STMN1,TBX18,TBX20,TCIM,TGFBR1,TGFBR2,TGFBR3,TMEM170B,TNFAIP1,TRIB1,UBE2B,VHL,ZBTB7A	1
negative regulation of transcription by RNA polymerase II	info:{"super-categories": "['negative regulation of biological process', 'regulation of cellular process', 'regulation of metabolic process']", "namespace": "biological_process", "id": "GO:0000122", "def": "\"Any process that stops, prevents, or reduces the frequency, rate or extent of transcription mediated by RNA polymerase II.\" [GOC:go_curators, GOC:txnOH]", "name": "negative regulation of tr…	51	51	16.9884	1.00336e-09	ACVR2B,AEBP2,ARID1A,ARID5B,ATXN1,ATXN1L,BTG2,CBFA2T2,CBX4,CCND1,CTNNB1,CTR9,DICER1,DNMT3A,E2F3,EED,EZH2,HNRNPU,JUN,KLF12,LDB1,LEFTY1,MITF,NKAP,NKX3-2,NOTCH1,NR2F2,NR2F6,PIAS1,PRDM1,PRDM16,PURB,REL,RREB1,RUNX1,SOX9,SREBF2,SRF,TBX18,TBX20,TGIF2,THRB,UBE2D3,VEGFA,VHL,ZBTB7A,ZEB1,ZEB2,ZNF350,ZNF431,ZNF567	1
positive regulation of transcription by RNA polymerase II	info:{"super-categories": "['positive regulation of biological process', 'regulation of cellular process', 'regulation of metabolic process']", "namespace": "biological_process", "id": "GO:0045944", "def": "\"Any process that activates or increases the frequency, rate or extent of transcription from an RNA polymerase II promoter.\" [GOC:go_curators, GOC:txnOH]", "name": "positive regulation of tr…	51	51	23.4753	1.01766e-05	APP,ATM,BCL9,CD81,CDK8,CTNNB1,CTR9,E2F3,EYA1,FGF2,FOS,HNRNPU,HOXA9,IER5,JUN,KDM6B,KLF12,KLF6,LDB1,MAML3,MEIS1,MET,MITF,MYCN,NKX3-2,NOTCH1,PLAG1,POU2F1,REL,RNF111,RORA,RPS6KA5,RREB1,RUNX1,SIX4,SMARCA5,SOX9,SREBF2,SRF,SUB1,TBX18,TBX20,TET2,TFAP4,THRB,VEGFA,WNT7A,ZEB1,ZEB2,ZNF350,ZNF567	1
regulation of programmed cell death	info:{"super-categories": "['regulation of cellular process']", "namespace": "biological_process", "id": "GO:0043067", "def": "\"Any process that modulates the frequency, rate or extent of programmed cell death, cell death resulting from activation of endogenous cellular processes.\" [GOC:jl]", "name": "regulation of programmed cell death"}	51	51	30.4764	0.00221853	AGO4,ATM,BCL2L11,BIRC5,BTG2,CAPN2,CBX4,CDKN1A,CTNNB1,DNAJA1,DUSP1,E2F3,EYA1,FBXO11,FBXW7,FRS2,GCLC,GPAM,HSP90B1,JAK2,JUN,LEFTY1,MCL1,MET,MSH2,MTOR,NKX3-2,NOTCH1,PAK3,PIAS1,PIK3CB,PIK3CD,PIM1,PRKAA1,PTGS2,RHOA,RTN4,SIX4,SOX9,SPATA2,STAMBP,TCIM,TFAP4,TGFBR1,UBE2B,USP36,VEGFA,VHL,WNT7A,XIAP,ZBTB7A	1
negative regulation of signal transduction	info:{"super-categories": "['negative regulation of biological process', 'regulation of cellular process', 'regulation of response to stimulus', 'regulation of signaling']", "namespace": "biological_process", "id": "GO:0009968", "def": "\"Any process that stops, prevents, or reduces the frequency, rate or extent of signal transduction.\" [GOC:sm]", "name": "negative regulation of signal transduct…	50	50	24.2268	3.91948e-05	ATM,BMT2,BTRC,CBFA2T2,CCDC125,CD46,CTNNB1,DDIT4,DNAJA1,DUSP1,DYRK2,EYA1,EZH2,FBXW7,FZD6,G3BP1,GCLC,ITGA3,MCL1,MET,MTOR,NLK,NOTCH1,OTUD4,PAFAH1B1,PLEKHA1,PPP1R15B,PRDM16,PRKAA1,PTGS2,RANBP9,RHOA,RNF152,RNF213,RORA,SOX9,STAMBP,STMN1,TBX18,TBX20,TCIM,TGFBR1,TGFBR2,TGFBR3,TMEM170B,TNFAIP1,TRIB1,UBE2B,VHL,ZBTB7A	1
organic substance transport	info:{"super-categories": "['transport']", "namespace": "biological_process", "id": "GO:0071702", "def": "\"The directed movement of organic substances into, out of or within a cell, or between cells, or within a multicellular organism by means of some agent such as a transporter or pore. An organic substance is a molecular entity that contains carbon.\" [CHEBI:50860, GOC:mah]", "name": "organic …	50	50	42.4019	0.173297	ACVR2B,AP1G1,AP1S3,AP3M1,ATG4D,BICD2,CDKN1A,CFTR,CILK1,CMTM6,DDX19B,FMR1,GOLGA7,GPAM,HFE,HNRNPU,HSP90AA1,HSP90B1,IPO7,KPNA2,LIN7C,LRRC1,MCL1,NACA2,NOTCH1,NUP42,NXT2,PAFAH1B1,PLEKHA3,RAB11FIP1,RAB33B,RAB39B,RAB5A,RAB8B,SLC25A33,SLC38A2,SLC7A2,SPIRE1,STX16,STYX,TBC1D12,TGFBR2,TMED5,TNPO1,TVP23C,UBE2D3,XPO7,ZC3H11A,ZDHHC15,ZDHHC24	1
reproductive process	info:{"super-categories": "[]", "namespace": "biological_process", "id": "GO:0022414", "def": "\"A biological process that directly contributes to the process of producing new individuals by one or two organisms. The new individuals inherit some proportion of their genetic material from the parent or parents.\" [GOC:dph, GOC:isa_complete]", "name": "reproductive process"}	50	50	27.5296	0.000584285	AFF4,AGO4,APP,ARID1A,ARID5B,ATM,BCL2L11,CADM1,CAPN2,CCND1,CCNF,CD46,CFTR,CLIC4,CTNNB1,DNAJA1,DNMT3A,FNDC3A,FOS,FRS2,HFE,HOXA9,ITGA3,MAP2K1,MAP3K4,MSH2,MTOR,NOTCH1,NR2F2,PAFAH1B1,PIAS1,PLAG1,PLEKHA1,PRDM1,PTGS2,RMI1,SGPL1,SIX4,SLC38A2,SOX9,SPAG1,SPATA2,SPIRE1,TGFBR1,TGFBR2,THRB,UBE2A,UBE2B,VEGFA,WNT7A	1
positive regulation of protein modification process	info:{"super-categories": "['positive regulation of biological process', 'regulation of cellular process', 'regulation of metabolic process']", "namespace": "biological_process", "id": "GO:0031401", "def": "\"Any process that activates or increases the frequency, rate or extent of the covalent alteration of one or more amino acid residues within a protein.\" [GOC:mah, GOC:tb]", "name": "positive …	49	49	23.9104	5.74705e-05	ACVR2B,APP,ATM,CCND1,CD81,CDH5,CDKN1A,CNEP1R1,CTNNB1,CTR9,DAZAP2,EED,EZH2,FBXW7,FGF2,FMR1,FRS2,HFE,HSP90AA1,JAK2,JCAD,JUN,LEFTY1,MAP2K1,MAP3K4,MTOR,NOTCH1,PAK3,PIAS1,PIK3CB,PPP1R15B,PRKAA1,PTGS2,RAC1,RAP1B,RAP2C,RHOA,RNF111,RPS6KA5,SOX9,TCIM,TGFBR1,TGFBR2,VEGFA,VEGFC,WNK1,WNT7A,XIAP,ZEB2	1
positive regulation of signal transduction	info:{"super-categories": "['positive regulation of biological process', 'regulation of cellular process', 'regulation of response to stimulus', 'regulation of signaling']", "namespace": "biological_process", "id": "GO:0009967", "def": "\"Any process that activates or increases the frequency, rate or extent of signal transduction.\" [GOC:sm]", "name": "positive regulation of signal transduction"}	49	49	32.5925	0.0131922	ACVR2B,ANKRD17,APP,ATM,BCL2L11,CD180,CD81,CDH5,CTNNB1,EZH2,FBXW7,FGF2,FRS2,HFE,HSP90AA1,JAK2,JCAD,JUN,LEFTY1,MAML3,MAP2K1,MAP3K4,MCL1,MET,MTOR,NOTCH1,PAFAH1B1,PAK3,PIK3CB,PIK3CD,PRKAA1,RAC1,RAP1B,REL,RHOA,RNF111,RTN4,SOX9,TCIM,TFAP4,TGFBR1,TGFBR3,UBE2B,VAPA,VEGFA,WNK1,WNT7A,XIAP,ZEB2	1
regulation of apoptotic process	info:{"super-categories": "['regulation of cellular process']", "namespace": "biological_process", "id": "GO:0042981", "def": "\"Any process that modulates the occurrence or rate of cell death by apoptotic process.\" [GOC:jl, GOC:mtg_apoptosis]", "name": "regulation of apoptotic process"}	49	49	30.0808	0.00426208	AGO4,ATM,BCL2L11,BIRC5,BTG2,CAPN2,CBX4,CDKN1A,CTNNB1,DNAJA1,DUSP1,E2F3,EYA1,FBXO11,FBXW7,FRS2,GCLC,GPAM,HSP90B1,JAK2,JUN,LEFTY1,MCL1,MSH2,MTOR,NKX3-2,NOTCH1,PAK3,PIAS1,PIK3CB,PIK3CD,PIM1,PRKAA1,PTGS2,RHOA,RTN4,SIX4,SOX9,STAMBP,TCIM,TFAP4,TGFBR1,UBE2B,USP36,VEGFA,VHL,WNT7A,XIAP,ZBTB7A	1
animal organ development	info:{"super-categories": "[]", "namespace": "biological_process", "id": "GO:0048513", "def": "\"Development of a tissue or tissues that work together to perform a specific function or functions. Development pertains to the process whose specific outcome is the progression of a structure over time, from its formation to the mature structure. Organs are commonly observed as visibly distinct struct…	48	48	24.741	0.000231277	ACVR2B,AGO4,ANKRD11,ARID5B,ATM,ATXN1,ATXN1L,BCL2L11,CCND1,CCNF,CDKN1A,CTNNB1,DDIT4,EED,EYA1,EZH2,FBXW7,GLRX5,HFE,HOXA9,ITGA3,JUN,MAP2K1,MAP3K4,MEIS1,MET,MITF,MKNK2,MSH2,MTOR,NKX3-2,NOTCH1,PRDM16,PTGER4,QDPR,RUNX1,SGPL1,SIX4,SOX9,SRF,STMN1,TGFBR1,TGFBR2,TGFBR3,THRB,VEGFA,ZEB1,ZFP36L2	1
phosphorylation	info:{"super-categories": "['phosphorus metabolic process']", "namespace": "biological_process", "id": "GO:0016310", "def": "\"The process of introducing a phosphate group into a molecule, usually with the formation of a phosphoric ester, a phosphoric anhydride or a phosphoric amide.\" [ISBN:0198506732]", "name": "phosphorylation"}	48	48	22.7633	3.82456e-05	ACVR2B,APP,ATM,ATP5F1B,BIRC5,BTRC,CCND1,CCNF,CDC7,CDK8,CERK,CILK1,DYRK2,FGF2,FRS2,JAK2,MAP2K1,MAP3K4,MET,MKNK2,MORC3,MSH2,MTOR,NEK7,NLK,PAK3,PANK1,PDK1,PIK3C2B,PIK3CB,PIK3CD,PIM1,PIP4K2A,PIP5K1C,PPP4R1,PRKAA1,PRKAB1,PTGER4,RANBP9,RIOK2,RPS6KA5,SOX9,TGFBR1,TGFBR2,TGFBR3,TRIB1,WNK1,ZFP36L2	1
regulation of organelle organization	info:{"super-categories": "['regulation of cellular process']", "namespace": "biological_process", "id": "GO:0033043", "def": "\"Any process that modulates the frequency, rate or extent of a process involved in the formation, arrangement of constituent parts, or disassembly of an organelle.\" [GOC:mah]", "name": "regulation of organelle organization"}	46	46	24.741	0.000655847	ATM,BCL2L11,BICD2,CAPN2,CAPZB,CCNF,CDC42EP4,CDH5,CLIC4,CTNNB1,CTR9,DUSP1,EED,FBXW7,FMR1,G3BP1,GCLC,HNRNPU,MAP2K1,MAP3K4,MET,MTOR,NCKAP1,NEK7,PAFAH1B1,PAK3,PIP4K2A,PRKAA1,PTGER4,RAB33B,RAB5A,RAC1,RHOA,RIOK2,RPS6KA5,SPIRE1,SREBF2,STMN1,TBC1D12,TGFBR1,UBE2B,UBE2D3,USP36,VEGFA,ZEB2,ZNF207	1
intracellular transport	info:{"super-categories": "['transport']", "namespace": "biological_process", "id": "GO:0046907", "def": "\"The directed movement of substances within a cell.\" [GOC:ai]", "name": "intracellular transport"}	45	45	28.736	0.010561	ANKFY1,AP1G1,AP1S3,AP3M1,APP,ATP5F1B,ATXN1,BICD2,BLOC1S6,CAPZB,CDKN1A,CILK1,CMTM6,DDX19B,DYNC1LI2,EEA1,GOLGA7,HNRNPU,HSP90AA1,HSP90B1,IPO7,KPNA2,LRRC1,MPPE1,NUP42,NXT2,PAFAH1B1,PIK3CD,PLEKHA3,RAB33B,RAB39B,RAB5A,RAB8B,SPIRE1,STX16,STYX,TBC1D12,TMED5,TNPO1,UBE2D3,VAPA,XPO7,ZC3H11A,ZDHHC15,ZDHHC24	1
catabolic process	info:{"super-categories": "[]", "namespace": "biological_process", "id": "GO:0009056", "def": "\"The chemical reactions and pathways resulting in the breakdown of substances, including the breakdown of carbon compounds with the liberation of energy for use by the cell or organism.\" [ISBN:0198547684]", "name": "catabolic process"}	44	44	38.2487	0.233865	ABHD17C,ADO,AGO4,ATG12,ATG4D,ATM,BTRC,CARNMT1,CCNF,CPS1,CTNNB1,DICER1,FBXO11,FBXW7,FGF2,HSP90AA1,HSP90B1,LIN28B,LTN1,MTOR,NT5C3A,PAFAH1B1,PCCB,PIK3CB,PPP2R2A,PRKAA1,PRKAB1,QDPR,RAB39B,RNF111,RNF213,SGPL1,SHMT1,TENT4A,TET2,TNFAIP1,TRERF1,TTC37,UBE2A,UBE2B,UBE2D3,USP25,USP36,ZFP36L2	1
establishment of protein localization	info:{"super-categories": "['protein localization']", "namespace": "biological_process", "id": "GO:0045184", "def": "\"The directed movement of a protein to a specific location.\" [GOC:bf]", "name": "establishment of protein localization"}	44	44	29.0722	0.0168985	ACVR2B,AP1G1,AP1S3,AP3M1,ATG4D,ATM,BCL2L11,BICD2,CDKN1A,CILK1,CMTM6,GOLGA7,GPAM,HFE,HNRNPU,HSP90AA1,HSP90B1,IPO7,KPNA2,LIN7C,LRRC1,MCL1,NACA2,NOTCH1,NUP42,NXT2,PAFAH1B1,PLEKHA1,RAB11FIP1,RAB33B,RAB39B,RAB5A,RAB8B,SPIRE1,STX16,STYX,TBC1D12,TMED5,TNPO1,TVP23C,UBE2D3,XPO7,ZDHHC15,ZDHHC24	1
regulation of cell cycle	info:{"super-categories": "['regulation of cellular process']", "namespace": "biological_process", "id": "GO:0051726", "def": "\"Any process that modulates the rate or extent of progression through the cell cycle.\" [GOC:ai, GOC:dph, GOC:tb]", "name": "regulation of cell cycle"}	44	44	23.06	0.000584285	ANKRD17,APP,ATM,BCL2L11,BTG2,BTRC,CCND1,CCNF,CDC123,CDC7,CDK8,CDKN1A,CTNNB1,DUSP1,E2F3,EED,EIF4G2,EZH2,FBXW7,HNRNPU,HSP90AA1,IPO7,JUN,MAP2K1,MSH2,MTOR,NEK7,NOTCH1,NR2F2,PAFAH1B1,PRKAA1,PRKAB1,PTGS2,RHOA,RIOK2,RRM2,SLC25A33,SOX9,TCIM,TFAP4,TGFBR1,UBE2B,ZFP36L2,ZNF207	1
homeostatic process	info:{"super-categories": "[]", "namespace": "biological_process", "id": "GO:0042592", "def": "\"Any biological process involved in the maintenance of an internal steady state.\" [GOC:jl, ISBN:0395825172]", "name": "homeostatic process"}	43	43	29.7842	0.0305262	ANKRD11,APP,ATM,ATP5F1B,BCL2L11,CDH5,CFTR,CLIC4,CPS1,CTNNB1,EZH2,FBXW7,FGF2,GCLC,GLRX5,GNB1,GPAM,HFE,HSP90AA1,IL20RB,JAK2,LDB1,MCL1,MET,NOTCH1,PIK3CB,PRKAA1,PTGER4,RAC1,RMI1,RORA,RTN4,SLC11A2,SLC30A5,SLC39A6,SOX9,SREBF2,SRF,STMN1,TRERF1,VEGFA,WNK1,XIAP	1
positive regulation of cell differentiation	info:{"super-categories": "['positive regulation of biological process', 'regulation of cellular process', 'regulation of developmental process']", "namespace": "biological_process", "id": "GO:0045597", "def": "\"Any process that activates or increases the frequency, rate or extent of cell differentiation.\" [GOC:go_curators]", "name": "positive regulation of cell differentiation"}	43	43	18.887	2.35504e-05	ACVR2B,BLOC1S6,CAPN2,CBFA2T2,CD46,CDH5,CTNNB1,DICER1,EZH2,FGF2,FMR1,FOS,HNRNPU,ITGA3,JAK2,JUN,MAP2K1,MTOR,NAP1L1,NKAP,NOTCH1,PAFAH1B1,PAK3,PIAS1,PLAG1,PPP1CC,PRDM16,PTGS2,RAC1,RHOA,RREB1,RUNX1,SOX9,SRF,TGFBR1,TGFBR2,TGIF2,TRIB1,VEGFA,VEGFC,VHL,ZEB1,ZEB2	1
positive regulation of cell population proliferation	info:{"super-categories": "['positive regulation of biological process', 'regulation of cellular process']", "namespace": "biological_process", "id": "GO:0008284", "def": "\"Any process that activates or increases the rate or extent of cell proliferation.\" [GOC:go_curators]", "name": "positive regulation of cell population proliferation"}	42	42	17.7993	1.40406e-05	ATXN1L,BIRC5,CCND1,CD46,CD81,CDC123,CDC7,CDKN1A,CTNNB1,E2F3,EYA1,EZH2,FGF2,GPAM,HNRNPU,JAK2,JCAD,JUN,LIFR,MTOR,NACC1,NAP1L1,NOP2,NOTCH1,PIM1,PLAG1,PPP1CC,PRKAA1,PTGS2,RREB1,RTN4,SLC25A33,SOX9,STAMBP,TBX20,TGFBR1,TGFBR2,TGFBR3,UBE2A,VEGFA,VEGFC,WNT7A	1
aromatic compound biosynthetic process	info:{"super-categories": "['cellular aromatic compound metabolic process', 'cellular biosynthetic process']", "namespace": "biological_process", "id": "GO:0019438", "def": "\"The chemical reactions and pathways resulting in the formation of aromatic compounds, any substance containing an aromatic carbon ring.\" [GOC:ai]", "name": "aromatic compound biosynthetic process"}	41	41	21.9723	0.00126741	AFF4,AMD1,ATP5F1B,CCND1,CDK8,CDKN1A,COX10,CTR9,DCTD,DIDO1,E2F3,FOS,GFPT2,GMEB2,GPAM,HOXA9,HSP90AA1,JUN,LDB1,MAML3,MITF,NKX3-2,NOTCH1,NR2F6,PANK1,PHF3,POU2F1,PTGS2,QDPR,RORA,RREB1,RRM2,SHMT1,SLC11A2,SLC25A33,SMARCA5,SOX9,SRF,TAF13,THRB,ZBTB7A	1
peptide transport	info:{"super-categories": "['transport']", "namespace": "biological_process", "id": "GO:0015833", "def": "\"The directed movement of peptides, compounds of two or more amino acids where the alpha carboxyl group of one is bound to the alpha amino group of another, into, out of or within a cell, or between cells, by means of some agent such as a transporter or pore.\" [GOC:ai]", "name": "peptide tr…	41	41	27.9647	0.0289666	ACVR2B,AP1G1,AP1S3,AP3M1,ATG4D,BICD2,CDKN1A,CILK1,CMTM6,GOLGA7,GPAM,HFE,HNRNPU,HSP90AA1,HSP90B1,IPO7,KPNA2,LIN7C,LRRC1,MCL1,NACA2,NOTCH1,NUP42,NXT2,PAFAH1B1,RAB11FIP1,RAB33B,RAB39B,RAB5A,RAB8B,SPIRE1,STX16,STYX,TBC1D12,TMED5,TNPO1,TVP23C,UBE2D3,XPO7,ZDHHC15,ZDHHC24	1
positive regulation of catalytic activity	info:{"super-categories": "['positive regulation of molecular function', 'regulation of catalytic activity']", "namespace": "biological_process", "id": "GO:0043085", "def": "\"Any process that activates or increases the activity of an enzyme.\" [GOC:ebc, GOC:jl, GOC:tb, GOC:vw]", "name": "positive regulation of catalytic activity"}	41	41	27.7669	0.0273425	ACVR2B,APP,ARAP2,BCL2L11,CCDC125,CCND1,CD81,CDKN1A,CTNNB1,DAZAP2,DNAJA1,EZH2,FBXW7,FGF2,FRS2,HNRNPU,HSP90AA1,JAK2,JUN,MAP2K1,MAP3K4,MSH2,MTOR,MTSS2,MYO9A,NEK7,PAK3,PIK3CB,PPP1R15B,PRKAA1,RHOA,TBC1D12,TCIM,TFAP4,TGFBR1,TGFBR2,TOR1AIP1,TOR1AIP2,VEGFA,WNK1,ZEB2	1
positive regulation of phosphorylation	info:{"super-categories": "['positive regulation of biological process', 'regulation of cellular process', 'regulation of metabolic process']", "namespace": "biological_process", "id": "GO:0042327", "def": "\"Any process that activates or increases the frequency, rate or extent of addition of phosphate groups to a molecule.\" [GOC:jl]", "name": "positive regulation of phosphorylation"}	41	41	20.5879	0.000463292	ACVR2B,APP,ATM,CCND1,CD81,CDKN1A,CTNNB1,DAZAP2,EZH2,FBXW7,FGF2,FMR1,FRS2,HFE,HSP90AA1,JAK2,JCAD,JUN,LEFTY1,MAP2K1,MAP3K4,MTOR,NOTCH1,PAK3,PIK3CB,PRKAA1,PTGS2,RAC1,RAP1B,RAP2C,RHOA,RPS6KA5,SOX9,TCIM,TGFBR1,TGFBR2,VEGFA,VEGFC,WNK1,WNT7A,ZEB2	1
positive regulation of protein phosphorylation	info:{"super-categories": "['positive regulation of biological process', 'regulation of cellular process', 'regulation of metabolic process']", "namespace": "biological_process", "id": "GO:0001934", "def": "\"Any process that activates or increases the frequency, rate or extent of addition of phosphate groups to amino acids within a protein.\" [GOC:hjd]", "name": "positive regulation of protein p…	41	41	19.5792	0.000199077	ACVR2B,APP,ATM,CCND1,CD81,CDKN1A,CTNNB1,DAZAP2,EZH2,FBXW7,FGF2,FMR1,FRS2,HFE,HSP90AA1,JAK2,JCAD,JUN,LEFTY1,MAP2K1,MAP3K4,MTOR,NOTCH1,PAK3,PIK3CB,PRKAA1,PTGS2,RAC1,RAP1B,RAP2C,RHOA,RPS6KA5,SOX9,TCIM,TGFBR1,TGFBR2,VEGFA,VEGFC,WNK1,WNT7A,ZEB2	1
protein transport	info:{"super-categories": "['establishment of protein localization', 'protein localization', 'transport']", "namespace": "biological_process", "id": "GO:0015031", "def": "\"The directed movement of proteins into, out of or within a cell, or between cells, by means of some agent such as a transporter or pore.\" [GOC:ai]", "name": "protein transport"}	41	41	27.4307	0.0236393	ACVR2B,AP1G1,AP1S3,AP3M1,ATG4D,BICD2,CDKN1A,CILK1,CMTM6,GOLGA7,GPAM,HFE,HNRNPU,HSP90AA1,HSP90B1,IPO7,KPNA2,LIN7C,LRRC1,MCL1,NACA2,NOTCH1,NUP42,NXT2,PAFAH1B1,RAB11FIP1,RAB33B,RAB39B,RAB5A,RAB8B,SPIRE1,STX16,STYX,TBC1D12,TMED5,TNPO1,TVP23C,UBE2D3,XPO7,ZDHHC15,ZDHHC24	1
regulation of cellular component movement	info:{"super-categories": "['regulation of cellular process', 'regulation of localization']", "namespace": "biological_process", "id": "GO:0051270", "def": "\"Any process that modulates the frequency, rate or extent of the movement of a cellular component.\" [GOC:ai, GOC:dph, GOC:jl]", "name": "regulation of cellular component movement"}	41	41	19.3617	0.000164118	APP,ATM,ATP5F1B,CCDC125,CD81,CDH5,CERS2,CLIC4,DUSP1,FBXW7,FGF2,ITGA3,JAK2,JCAD,JUN,LDB1,MET,MITF,MTOR,NOTCH1,NR2F2,PAK3,PIK3CD,PTGER4,PTGS2,RAC1,RAP2C,RHOA,RREB1,RTN4,SOX9,SRF,STMN1,TGFBR1,TGFBR2,TGFBR3,TRIB1,VEGFA,VEGFC,WNK1,WNT7A	1
vesicle-mediated transport	info:{"super-categories": "['transport']", "namespace": "biological_process", "id": "GO:0016192", "def": "\"A cellular transport process in which transported substances are moved in membrane-bounded vesicles; transported substances are enclosed in the vesicle lumen or located in the vesicle membrane. The process begins with a step that directs a substance to the forming vesicle, and includes vesi…	41	41	32.0981	0.107593	ANKFY1,AP1G1,AP1S3,AP3M1,APP,BICD2,CAPZB,CD81,CMTM6,DNAJC28,DSC1,DYNC1LI2,EEA1,GOLGA7,HSP90AA1,HSP90B1,HSPA13,KIF2C,LIN7C,LRRC1,MLEC,MPPE1,PIK3CB,PIK3CD,PIP5K1C,RAB11FIP1,RAB33B,RAB39B,RAB5A,RAC1,RAP1B,RAP2C,RHOA,SPIRE1,STX16,TGFBR2,TMED5,TVP23C,VAPA,VEGFA,VEGFC	1
protein phosphorylation	info:{"super-categories": "['cellular macromolecule metabolic process', 'macromolecule metabolic process', 'organonitrogen compound metabolic process', 'phosphorus metabolic process', 'protein metabolic process']", "namespace": "biological_process", "id": "GO:0006468", "def": "\"The process of introducing a phosphate group on to a protein.\" [GOC:hb]", "name": "protein phosphorylation"}	40	40	18.2344	0.000102881	ACVR2B,APP,ATM,BIRC5,BTRC,CCND1,CCNF,CDC7,CDK8,CILK1,DYRK2,FGF2,FRS2,JAK2,MAP2K1,MAP3K4,MET,MKNK2,MORC3,MTOR,NEK7,NLK,PAK3,PDK1,PIK3CD,PIM1,PPP4R1,PRKAA1,PRKAB1,PTGER4,RANBP9,RIOK2,RPS6KA5,SOX9,TGFBR1,TGFBR2,TGFBR3,TRIB1,WNK1,ZFP36L2	1
regulation of locomotion	info:{"super-categories": "[]", "namespace": "biological_process", "id": "GO:0040012", "def": "\"Any process that modulates the frequency, rate or extent of locomotion of a cell or organism.\" [GOC:ems]", "name": "regulation of locomotion"}	40	40	19.2628	0.000279319	APP,ATM,ATP5F1B,CCDC125,CD81,CDH5,CERS2,CLIC4,DUSP1,FBXW7,FGF2,ITGA3,JAK2,JCAD,JUN,LDB1,MET,MITF,MTOR,NOTCH1,NR2F2,PAK3,PIK3CD,PTGER4,PTGS2,RAC1,RAP2C,RHOA,RREB1,RTN4,SOX9,SRF,TGFBR1,TGFBR2,TRIB1,VAPA,VEGFA,VEGFC,WNK1,WNT7A	1
regulation of cell motility	info:{"super-categories": "['regulation of cellular process', 'regulation of localization', 'regulation of locomotion']", "namespace": "biological_process", "id": "GO:2000145", "def": "\"Any process that modulates the frequency, rate or extent of cell motility.\" [GOC:mah]", "name": "regulation of cell motility"}	39	39	17.8982	0.000150244	APP,ATM,ATP5F1B,CCDC125,CD81,CDH5,CERS2,CLIC4,DUSP1,FBXW7,FGF2,ITGA3,JAK2,JCAD,JUN,LDB1,MET,MITF,MTOR,NOTCH1,NR2F2,PAK3,PIK3CD,PTGER4,PTGS2,RAC1,RAP2C,RHOA,RREB1,RTN4,SOX9,SRF,TGFBR1,TGFBR2,TRIB1,VEGFA,VEGFC,WNK1,WNT7A	1
regulation of cell migration	info:{"super-categories": "['regulation of cellular process', 'regulation of localization', 'regulation of locomotion']", "namespace": "biological_process", "id": "GO:0030334", "def": "\"Any process that modulates the frequency, rate or extent of cell migration.\" [GOC:go_curators]", "name": "regulation of cell migration"}	38	38	16.6325	7.64466e-05	APP,ATM,ATP5F1B,CD81,CDH5,CERS2,CLIC4,DUSP1,FBXW7,FGF2,ITGA3,JAK2,JCAD,JUN,LDB1,MET,MITF,MTOR,NOTCH1,NR2F2,PAK3,PIK3CD,PTGER4,PTGS2,RAC1,RAP2C,RHOA,RREB1,RTN4,SOX9,SRF,TGFBR1,TGFBR2,TRIB1,VEGFA,VEGFC,WNK1,WNT7A	1
anatomical structure formation involved in morphogenesis	info:{"super-categories": "[]", "namespace": "biological_process", "id": "GO:0048646", "def": "\"The developmental process pertaining to the initial formation of an anatomical structure from unspecified parts. This process begins with the specific processes that contribute to the appearance of the discrete structure and ends when the structural rudiment is recognizable. An anatomical structure is…	37	37	14.0219	7.02043e-06	ACVR2B,ARID1A,ATM,ATP5F1B,BCL2L11,CAPN2,CD81,CLIC4,CTNNB1,DICER1,FRS2,FZD6,JUN,MAP2K1,MEIS1,NKX3-2,NOTCH1,PAFAH1B1,PIK3CB,PTGS2,RNF213,RORA,RPL7L1,RTN4,SIX4,SOX9,SRF,TBX18,TBX20,TGFBR1,TGFBR2,TGFBR3,TSPAN12,VEGFA,VEGFC,WNT7A,ZEB2	1
negative regulation of cell death	info:{"super-categories": "['negative regulation of biological process', 'regulation of cellular process']", "namespace": "biological_process", "id": "GO:0060548", "def": "\"Any process that decreases the rate or frequency of cell death. Cell death is the specific activation or halting of processes within a cell so that its vital functions markedly cease, rather than simply deteriorating graduall…	37	37	19.243	0.0015217	AGO4,BIRC5,BTG2,CBX4,CDKN1A,CTNNB1,DNAJA1,DUSP1,EYA1,FGF2,GCLC,GPAM,HSP90B1,JAK2,JUN,MCL1,MET,MSH2,MTOR,NKX3-2,NOTCH1,PIAS1,PIM1,PRKAA1,PTGS2,REL,RHOA,SIX4,SOX9,STAMBP,TCIM,TGFBR1,UBE2B,VEGFA,VHL,WNT7A,XIAP	1
response to lipid	info:{"super-categories": "['response to organic substance']", "namespace": "biological_process", "id": "GO:0033993", "def": "\"Any process that results in a change in state or activity of a cell or an organism (in terms of movement, secretion, enzyme production, gene expression, etc.) as a result of a lipid stimulus.\" [GOC:sl]", "name": "response to lipid"}	37	37	15.0899	2.60667e-05	ATM,BCL2L11,CAPN2,CCND1,CD180,CDKN1A,CFTR,CPS1,CTNNB1,CTR9,DDIT4,DNMT3A,DUSP1,EZH2,FOS,GNB1,HNRNPU,JAK2,JUN,NOTCH1,NR2F2,PRKAA1,PTGER4,PTGS2,RHOA,RORA,SMARCD1,SOX9,SREBF2,TFAP4,TGFBR1,TGFBR2,TGFBR3,THRB,TRIB1,WNT7A,ZFP36L2	1
developmental process involved in reproduction	info:{"super-categories": "[]", "namespace": "biological_process", "id": "GO:0003006", "def": "\"A developmental process in which a progressive change in the state of some part of an organism specifically contributes to its ability to form offspring.\" [GOC:dph, GOC:isa_complete]", "name": "developmental process involved in reproduction"}	36	36	17.918	0.000964936	AFF4,AGO4,ARID1A,ARID5B,ATM,BCL2L11,CADM1,CCND1,CCNF,CFTR,CTNNB1,DNAJA1,DNMT3A,FNDC3A,FRS2,HOXA9,MAP2K1,MAP3K4,MSH2,MTOR,NOTCH1,NR2F2,PAFAH1B1,PIAS1,PLAG1,PLEKHA1,PRDM1,PTGS2,SGPL1,SIX4,SOX9,SPATA2,TGFBR1,UBE2B,VEGFA,WNT7A	1
positive regulation of intracellular signal transduction	info:{"super-categories": "['positive regulation of biological process', 'regulation of cellular process', 'regulation of response to stimulus', 'regulation of signaling']", "namespace": "biological_process", "id": "GO:1902533", "def": "\"Any process that activates or increases the frequency, rate or extent of intracellular signal transduction.\" [GOC:BHF, GOC:dph, GOC:signaling, GOC:tb, GOC:Term…	36	36	19.6979	0.00365357	ANKRD17,APP,ATM,BCL2L11,CD81,CTNNB1,EZH2,FBXW7,FGF2,FRS2,HSP90AA1,JAK2,JCAD,JUN,MAP2K1,MAP3K4,MCL1,MET,MTOR,NOTCH1,PAK3,PIK3CB,PIK3CD,PRKAA1,RAC1,RAP1B,REL,RHOA,RTN4,SOX9,TCIM,TGFBR1,VAPA,VEGFA,WNT7A,ZEB2	1
protein-containing complex assembly	info:{"super-categories": "['cellular component assembly', 'protein-containing complex subunit organization']", "namespace": "biological_process", "id": "GO:0065003", "def": "\"The aggregation, arrangement and bonding together of a set of macromolecules to form a protein-containing complex.\" [GOC:jl]", "name": "protein-containing complex assembly"}	36	36	27.6878	0.108805	AGO4,BCL9,CDC123,COX10,CTNNB1,DICER1,DNAJC28,DYNC1LI2,HFE,HSP90AA1,JAK2,KCNG3,KCTD14,MITF,NACC1,NAP1L1,NOP2,PIAS1,PRKAA1,PRKAB1,RAC1,RAMAC,RANBP9,RNF213,RRM2,RTN4,SEPTIN11,SHMT1,SLC25A33,SMARCA5,SOX9,SPAG1,TFAP4,TGFBR3,TNFAIP1,ZNF207	1
response to organic cyclic compound	info:{"super-categories": "['response to organic substance']", "namespace": "biological_process", "id": "GO:0014070", "def": "\"Any process that results in a change in state or activity of a cell or an organism (in terms of movement, secretion, enzyme production, gene expression, etc.) as a result of an organic cyclic compound stimulus.\" [CHEBI:33832, GOC:ef]", "name": "response to organic cycli…	36	36	14.8525	4.21371e-05	APP,BCL2L11,BTG2,BTRC,CCND1,CDKN1A,CFTR,CPS1,CTNNB1,DDIT4,DNMT3A,DUSP1,EZH2,FOS,GCLC,GNB1,HNRNPU,HSP90B1,JUN,MTOR,NOTCH1,NR2F2,PAK3,PPP2R2A,PRKAA1,PTGS2,RAP1B,RHOA,RORA,SHMT1,TET2,TFAP4,TGFBR1,TGFBR2,WNT7A,ZFP36L2	1
negative regulation of programmed cell death	info:{"super-categories": "['negative regulation of biological process', 'regulation of cellular process']", "namespace": "biological_process", "id": "GO:0043069", "def": "\"Any process that stops, prevents, or reduces the frequency, rate or extent of programmed cell death, cell death resulting from activation of endogenous cellular processes.\" [GOC:jl]", "name": "negative regulation of programm…	35	35	17.5818	0.00124439	AGO4,BIRC5,BTG2,CBX4,CDKN1A,CTNNB1,DNAJA1,DUSP1,EYA1,GCLC,GPAM,HSP90B1,JAK2,JUN,MCL1,MET,MSH2,MTOR,NKX3-2,NOTCH1,PIAS1,PIM1,PRKAA1,PTGS2,RHOA,SIX4,SOX9,STAMBP,TCIM,TGFBR1,UBE2B,VEGFA,VHL,WNT7A,XIAP	1
regulation of kinase activity	info:{"super-categories": "['regulation of catalytic activity', 'regulation of cellular process', 'regulation of metabolic process']", "namespace": "biological_process", "id": "GO:0043549", "def": "\"Any process that modulates the frequency, rate or extent of kinase activity, the catalysis of the transfer of a phosphate group, usually from ATP, to a substrate molecule.\" [GOC:bf]", "name": "regul…	35	35	16.7907	0.000655847	ACVR2B,APP,CCND1,CCNF,CD81,CDKN1A,DAZAP2,DNAJA1,DUSP1,EZH2,FBXW7,FGF2,FRS2,HNRNPU,HSP90AA1,IPO7,JAK2,LDB1,MAP2K1,MAP3K4,MTOR,NR2F2,PAK3,PIK3CB,PRKAA1,RAP2C,RHOA,TCIM,TFAP4,TGFBR1,TGFBR2,TRIB1,VEGFA,WNK1,ZEB2	1
response to nitrogen compound	info:{"super-categories": "[]", "namespace": "biological_process", "id": "GO:1901698", "def": "\"Any process that results in a change in state or activity of a cell or an organism (in terms of movement, secretion, enzyme production, gene expression, etc.) as a result of a nitrogen compound stimulus.\" [GOC:pr, GOC:TermGenie]", "name": "response to nitrogen compound"}	35	35	17.5224	0.00120897	APP,BCL2L11,BTG2,CAPN2,CCND1,CD81,CDKN1A,CFTR,CPEB1,CPS1,CTNNB1,DNMT3A,DUSP1,EZH2,FMR1,FOS,GCLC,GNB1,HSP90B1,JUN,MTOR,NOTCH1,PPP2R2A,PRKAA1,PTGS2,QDPR,RAB8B,RAP1B,RHOA,SHMT1,SLC25A33,SOX9,SREBF2,TGFBR3,ZEB1	1
small molecule metabolic process	info:{"super-categories": "[]", "namespace": "biological_process", "id": "GO:0044281", "def": "\"The chemical reactions and pathways involving small molecules, any low molecular weight, monomeric, non-encoded molecule.\" [GOC:curators, GOC:pde, GOC:vw]", "name": "small molecule metabolic process"}	35	35	32.9683	0.417383	ADO,AMD1,APP,ATP5F1B,CARNMT1,CFTR,CPS1,DCTD,FAR1,FGF2,GCLC,GFPT2,GLRX5,GPAM,L2HGDH,LBR,MTOR,NT5C3A,PANK1,PCCB,PDK1,PIM1,PRKAA1,PRKAB1,PTGS2,QDPR,RARS2,RHOA,RORA,RRM2,SGPL1,SHMT1,SREBF2,TRERF1,UGT2A1	1
cellular protein localization	info:{"super-categories": "['cellular macromolecule localization', 'protein localization']", "namespace": "biological_process", "id": "GO:0034613", "def": "\"Any process in which a protein is transported to, and/or maintained in, a specific location at the level of a cell. Localization at the cellular level encompasses movement within the cell, from within the cell to the cell surface, or from on…	34	34	20.7065	0.01483	AP3M1,ATM,BCL2L11,BICD2,CD81,CDKN1A,CHAMP1,CNEP1R1,CTNNB1,DNAJA1,EZH2,FRMD6,GOLGA7,HNRNPU,HSP90AA1,IPO7,KPNA2,LIN7C,LRRC1,MSH2,NXT2,RAB33B,RAB8B,RTN4,SIX4,SOX9,TNPO1,TOR1AIP1,TOR1AIP2,UBE2D3,VAPA,ZBTB7A,ZDHHC15,ZDHHC24	1
negative regulation of apoptotic process	info:{"super-categories": "['negative regulation of biological process', 'regulation of cellular process']", "namespace": "biological_process", "id": "GO:0043066", "def": "\"Any process that stops, prevents, or reduces the frequency, rate or extent of cell death by apoptotic process.\" [GOC:jl, GOC:mtg_apoptosis]", "name": "negative regulation of apoptotic process"}	34	34	17.2851	0.0018196	AGO4,BIRC5,BTG2,CBX4,CDKN1A,CTNNB1,DNAJA1,DUSP1,EYA1,GCLC,GPAM,HSP90B1,JAK2,JUN,MCL1,MSH2,MTOR,NKX3-2,NOTCH1,PIAS1,PIM1,PRKAA1,PTGS2,RHOA,SIX4,SOX9,STAMBP,TCIM,TGFBR1,UBE2B,VEGFA,VHL,WNT7A,XIAP	1
peptidyl-amino acid modification	info:{"super-categories": "['cellular macromolecule metabolic process', 'macromolecule metabolic process', 'organonitrogen compound metabolic process', 'protein metabolic process']", "namespace": "biological_process", "id": "GO:0018193", "def": "\"The alteration of an amino acid residue in a peptide.\" [GOC:mah]", "name": "peptidyl-amino acid modification"}	34	34	16.6918	0.00112335	ATM,CBX4,CDC7,CTR9,DYRK2,EED,EYA1,EZH2,FBXO11,FKBP14,GLRX5,GOLGA7,JAK2,KIAA1586,LDB1,MAP2K1,MET,MKNK2,MORC3,MRGBP,MTOR,NAA30,NLK,NUP42,PIAS1,PRDM16,PRKAA1,RPS6KA5,TET2,TGFBR1,TGFBR2,WNK1,ZDHHC15,ZDHHC24	1
positive regulation of immune system process	info:{"super-categories": "['positive regulation of biological process', 'regulation of immune system process']", "namespace": "biological_process", "id": "GO:0002684", "def": "\"Any process that activates or increases the frequency, rate, or extent of an immune system process.\" [GOC:add]", "name": "positive regulation of immune system process"}	34	34	19.6781	0.00909723	ANKRD17,AP1G1,APP,ATXN1L,BTRC,CADM1,CD46,CD81,CDKN1A,FOS,GPAM,HFE,HSP90AA1,HSP90B1,JUN,MSH2,NCKAP1,NKAP,PAK3,PIK3CB,PIK3CD,PLEKHA1,PSPC1,RAC1,RHOA,RPS6KA5,RTN4,RUNX1,TGFBR2,TRIB1,UBE2D3,VEGFA,VEGFC,WNK1	1
response to drug	info:{"super-categories": "[]", "namespace": "biological_process", "id": "GO:0042493", "def": "\"Any process that results in a change in state or activity of a cell or an organism (in terms of movement, secretion, enzyme production, gene expression, etc.) as a result of a drug stimulus. A drug is a substance used in the diagnosis, treatment or prevention of a disease.\" [GOC:jl]", "name": "respon…	34	34	15.2678	0.000308587	CAPN2,CCND1,CDKN1A,CFTR,CPS1,CTNNB1,DDIT4,DNMT3A,DUSP1,EZH2,FMR1,FOS,GCLC,HSP90B1,ITGA3,JUN,KDM3B,KDM6B,MTOR,NOTCH1,PLEKHA1,PPP1R15B,PPP2R2A,PRKAA1,PTGS2,QDPR,RAP1B,RHOA,SOX9,TENT4A,TFAP4,TGFBR2,UBE2B,VEGFC	1
response to hormone	info:{"super-categories": "['response to organic substance']", "namespace": "biological_process", "id": "GO:0009725", "def": "\"Any process that results in a change in state or activity of a cell or an organism (in terms of movement, secretion, enzyme production, gene expression, etc.) as a result of a hormone stimulus.\" [GOC:jl]", "name": "response to hormone"}	34	34	13.4879	3.8484e-05	BCL2L11,BTG2,CCND1,CDKN1A,CPEB1,CPS1,CTNNB1,DDIT4,DNMT3A,DUSP1,EZH2,FOS,GCLC,GNB1,HNRNPU,ITGA3,JUN,MTOR,NOTCH1,NR2F2,PRKAA1,PTGER4,PTGS2,QDPR,RAB8B,RAP1B,RHOA,SLC25A33,SRF,TFAP4,TGFBR2,TGFBR3,WNT7A,ZFP36L2	1
response to organonitrogen compound	info:{"super-categories": "['response to nitrogen compound', 'response to organic substance']", "namespace": "biological_process", "id": "GO:0010243", "def": "\"Any process that results in a change in state or activity of a cell or an organism (in terms of movement, secretion, enzyme production, gene expression, etc.) as a result of an organonitrogen stimulus. An organonitrogen compound is formal…	34	34	16.2567	0.000741156	APP,BCL2L11,BTG2,CAPN2,CCND1,CD81,CDKN1A,CFTR,CPEB1,CPS1,CTNNB1,DNMT3A,DUSP1,EZH2,FOS,GCLC,GNB1,HSP90B1,JUN,MTOR,NOTCH1,PPP2R2A,PRKAA1,PTGS2,QDPR,RAB8B,RAP1B,RHOA,SHMT1,SLC25A33,SOX9,SREBF2,TGFBR3,ZEB1	1
cell activation	info:{"super-categories": "[]", "namespace": "biological_process", "id": "GO:0001775", "def": "\"A change in the morphology or behavior of a cell resulting from exposure to an activating factor such as a cellular or soluble ligand.\" [GOC:mgi_curators]", "name": "cell activation"}	33	33	19.6188	0.0129915	APP,CD180,CMTM6,CTNNB1,DSC1,FZD6,GNB1,GOLGA7,HOXA9,HSP90AA1,JAK2,JUN,KLF6,MLEC,MSH2,NKAP,PIK3CB,PIK3CD,PTGER4,RAC1,RAP1B,RAP2C,RHOA,RORA,SLC7A2,SRF,TCIM,TGFBR1,TGFBR2,VAPA,WNT7A,ZBTB7A,ZFP36L2	1
enzyme linked receptor protein signaling pathway	info:{"super-categories": "['cell surface receptor signaling pathway', 'regulation of cellular process']", "namespace": "biological_process", "id": "GO:0007167", "def": "\"Any series of molecular signals initiated by the binding of an extracellular ligand to a receptor on the surface of the target cell, where the receptor possesses catalytic activity or is closely associated with an enzyme such a…	33	33	13.2901	6.7852e-05	ACVR2B,ARID5B,CDH5,DDIT4,FGF2,FOS,FRS2,HFE,HNRNPF,HSP90AA1,JAK2,JUN,LEFTY1,LIFR,MET,NCKAP1,NLK,PAK3,PIK3CB,PLEKHA1,RAC1,RHOA,RPS6KA5,SGPL1,SOX9,STMN1,TGFBR1,TGFBR2,TGFBR3,TGIF2,UBE2D3,VEGFA,VEGFC	1
lipid metabolic process	info:{"super-categories": "[]", "namespace": "biological_process", "id": "GO:0006629", "def": "\"The chemical reactions and pathways involving lipids, compounds soluble in an organic solvent but not, or sparingly, in an aqueous solvent. Includes fatty acids; neutral fats, other fatty-acid esters, and soaps; long-chain (fatty) alcohols and waxes; sphingoids and other long-chain bases; glycolipids,…	33	33	23.06	0.0570331	ALG14,APP,ATM,ATP5F1B,CERK,CERS2,CFTR,CNEP1R1,CPS1,FAR1,FGF2,GPAM,LBR,MPPE1,NR2F2,PAFAH1B1,PCCB,PIK3C2B,PIK3CB,PIK3CD,PIP4K2A,PIP5K1C,PLEKHA1,PLEKHA3,PRKAA1,PRKAB1,PTGS2,RAB5A,SACM1L,SGPL1,SREBF2,TRERF1,VAPA	1
negative regulation of cellular protein metabolic process	info:{"super-categories": "['negative regulation of biological process', 'regulation of cellular process', 'regulation of metabolic process']", "namespace": "biological_process", "id": "GO:0032269", "def": "\"Any process that stops, prevents, or reduces the frequency, rate or extent of the chemical reactions and pathways involving a protein, occurring at the level of an individual cell.\" [GOC:ma…	33	33	19.9748	0.0150527	AGO4,APP,BIRC5,BTG2,CDKN1A,CPEB1,CTNNB1,DDIT4,DNAJA1,DUSP1,FMR1,GCLC,HFE,IPO7,JUN,MTOR,N4BP1,NR2F2,PAFAH1B1,PPP1R15B,PRKAA1,PTGS2,RANBP9,SHMT1,STYX,TFAP4,TRIB1,UBE2B,USP25,VEGFA,WNK1,XIAP,ZFP36L2	1
negative regulation of protein metabolic process	info:{"super-categories": "['negative regulation of biological process', 'regulation of metabolic process']", "namespace": "biological_process", "id": "GO:0051248", "def": "\"Any process that stops, prevents, or reduces the frequency, rate or extent of chemical reactions and pathways involving a protein.\" [GOC:ai]", "name": "negative regulation of protein metabolic process"}	33	33	21.2801	0.028273	AGO4,APP,BIRC5,BTG2,CDKN1A,CPEB1,CTNNB1,DDIT4,DNAJA1,DUSP1,FMR1,GCLC,HFE,IPO7,JUN,MTOR,N4BP1,NR2F2,PAFAH1B1,PPP1R15B,PRKAA1,PTGS2,RANBP9,SHMT1,STYX,TFAP4,TRIB1,UBE2B,USP25,VEGFA,WNK1,XIAP,ZFP36L2	1
regulation of protein kinase activity	info:{"super-categories": "['regulation of catalytic activity', 'regulation of cellular process', 'regulation of metabolic process']", "namespace": "biological_process", "id": "GO:0045859", "def": "\"Any process that modulates the frequency, rate or extent of protein kinase activity.\" [GOC:go_curators]", "name": "regulation of protein kinase activity"}	33	33	15.2876	0.000593218	ACVR2B,APP,CCND1,CCNF,CD81,CDKN1A,DAZAP2,DNAJA1,DUSP1,EZH2,FBXW7,FGF2,FRS2,HSP90AA1,IPO7,JAK2,MAP2K1,MAP3K4,MTOR,NR2F2,PAK3,PIK3CB,PRKAA1,RAP2C,RHOA,TCIM,TFAP4,TGFBR1,TGFBR2,TRIB1,VEGFA,WNK1,ZEB2	1
cellular macromolecule biosynthetic process	info:{"super-categories": "['cellular biosynthetic process', 'cellular macromolecule metabolic process', 'macromolecule metabolic process', 'organic substance biosynthetic process']", "namespace": "biological_process", "id": "GO:0034645", "def": "\"The chemical reactions and pathways resulting in the formation of a macromolecule, any molecule of high relative molecular mass, the structure of whic…	32	32	19.8759	0.0212546	AFF4,ATM,CDC7,CPEB1,CTR9,DIDO1,EIF4G2,EXTL3,FOS,GMEB2,HOXA9,HSP90AA1,JUN,LDB1,LTN1,MITF,MRPL42,MRPL44,NAP1L1,NKX3-2,PHF3,POU2F1,RARS2,RMI1,RREB1,RRM2,SLC25A33,SRF,TAF13,THRB,TNFAIP1,ZBTB7A	1
negative regulation of cell differentiation	info:{"super-categories": "['negative regulation of biological process', 'regulation of cellular process', 'regulation of developmental process']", "namespace": "biological_process", "id": "GO:0045596", "def": "\"Any process that stops, prevents, or reduces the frequency, rate or extent of cell differentiation.\" [GOC:go_curators]", "name": "negative regulation of cell differentiation"}	31	31	13.7252	0.000489878	ANKRD17,APP,CBFA2T2,CCND1,CERS2,CTNNB1,CTR9,DICER1,EZH2,FBXW7,FRS2,HNRNPU,HOXA9,LDB1,MEIS1,NKX3-2,NOTCH1,PAFAH1B1,RHOA,RORA,RTN4,RUNX1,SIX4,SOX9,TGFBR1,THRB,TRIB1,VEGFA,WNT7A,ZEB1,ZFP36L2	1
regulation of nervous system development	info:{"super-categories": "['regulation of developmental process', 'regulation of multicellular organismal process']", "namespace": "biological_process", "id": "GO:0051960", "def": "\"Any process that modulates the frequency, rate or extent of nervous system development, the origin and formation of nervous tissue.\" [GOC:ai]", "name": "regulation of nervous system development"}	31	31	17.918	0.0117826	APP,CBFA2T2,CERS2,CTNNB1,DICER1,EYA1,EZH2,FMR1,ITGA3,MAP2K1,MEIS1,MTOR,MYO9A,NAP1L1,NOTCH1,PAFAH1B1,PAK3,PLAG1,PPP1CC,RHOA,RTN4,SIX4,SOX9,SRF,TGIF2,THRB,VEGFA,VEGFC,WNT7A,ZEB1,ZEB2	1
cell development	info:{"super-categories": "[]", "namespace": "biological_process", "id": "GO:0048468", "def": "\"The process whose specific outcome is the progression of the cell over time, from its formation to the mature structure. Cell development does not include the steps involved in committing a cell to a specific fate.\" [GOC:go_curators]", "name": "cell development"}	30	30	12.7166	0.000338493	AFF4,APP,ARID5B,ATM,BTG2,CTNNB1,FNDC3A,FRS2,HNRNPU,LEFTY1,MEIS1,MSH2,MTOR,NKX3-2,NOTCH1,NR2F6,PAFAH1B1,PIP4K2A,PRDM1,RAP1B,RAP2C,RUNX1,SLC11A2,SOX9,SRF,TGFBR3,THRB,VEGFA,WNK1,WNT7A	1
locomotion	info:{"super-categories": "[]", "namespace": "biological_process", "id": "GO:0040011", "def": "\"Self-propelled movement of a cell or organism from one location to another.\" [GOC:dgh]", "name": "locomotion"}	30	30	20.2319	0.0517525	ARID5B,CTNNB1,DDIT4,DNAJA1,FGF2,ITGA3,MAP2K1,MET,NCKAP1,NOTCH1,NR2F2,PAFAH1B1,PIK3CB,PIK3CD,PIP5K1C,RAC1,RHOA,RTN4,SGPL1,SIX4,SRF,TBX20,TGFBR1,TGFBR3,TNFAIP1,VEGFA,VEGFC,WNK1,WNT7A,ZEB2	1
regulation of neurogenesis	info:{"super-categories": "['regulation of cellular process', 'regulation of developmental process', 'regulation of multicellular organismal process']", "namespace": "biological_process", "id": "GO:0050767", "def": "\"Any process that modulates the frequency, rate or extent of neurogenesis, the generation of cells in the nervous system.\" [GOC:ai]", "name": "regulation of neurogenesis"}	30	30	15.9205	0.00557588	APP,CBFA2T2,CERS2,CTNNB1,DICER1,EYA1,EZH2,FMR1,ITGA3,MAP2K1,MEIS1,MTOR,MYO9A,NAP1L1,NOTCH1,PAFAH1B1,PAK3,PLAG1,PPP1CC,RHOA,RTN4,SOX9,SRF,TGIF2,THRB,VEGFA,VEGFC,WNT7A,ZEB1,ZEB2	1
RNA processing	info:{"super-categories": "['cellular aromatic compound metabolic process', 'cellular nitrogen compound metabolic process', 'heterocycle metabolic process', 'macromolecule metabolic process', 'nucleobase-containing compound metabolic process', 'organic cyclic compound metabolic process']", "namespace": "biological_process", "id": "GO:0006396", "def": "\"Any process involved in the conversion of o…	29	29	16.138	0.0104334	AGO4,APP,ATXN1,BMT2,BTRC,CPEB1,DICER1,DIMT1,ELAVL2,FMR1,GRSF1,HNRNPF,HNRNPU,LIN28B,MBNL1,MBNL2,MRPL44,NOP2,PRPF38B,RAMAC,RIOK2,RPL7L1,SNRNP27,SNRNP35,SREK1IP1,TENT4A,TRMT9B,TSN,ZC3H11A	1
cell motility	info:{"super-categories": "[]", "namespace": "biological_process", "id": "GO:0048870", "def": "\"Any process involved in the controlled self-propelled movement of a cell that results in translocation of the cell from one place to another.\" [GOC:dgh, GOC:dph, GOC:isa_complete, GOC:mlg]", "name": "cell motility"}	29	29	18.3728	0.0326097	ARID5B,CTNNB1,DDIT4,DNAJA1,FGF2,ITGA3,MAP2K1,NCKAP1,NOTCH1,NR2F2,PAFAH1B1,PIK3CB,PIK3CD,PIP5K1C,RAC1,RHOA,RTN4,SGPL1,SIX4,SRF,TBX20,TGFBR1,TGFBR3,TNFAIP1,VEGFA,VEGFC,WNK1,WNT7A,ZEB2	1
chemical homeostasis	info:{"super-categories": "['homeostatic process']", "namespace": "biological_process", "id": "GO:0048878", "def": "\"Any biological process involved in the maintenance of an internal steady state of a chemical.\" [GOC:isa_complete]", "name": "chemical homeostasis"}	29	29	21.4383	0.106355	APP,ATP5F1B,CDH5,CFTR,CLIC4,CPS1,FBXW7,FGF2,GCLC,GNB1,GPAM,HFE,JAK2,MET,PIK3CB,PRKAA1,PTGER4,RMI1,RORA,RTN4,SLC11A2,SLC30A5,SLC39A6,SREBF2,SRF,STMN1,VEGFA,WNK1,XIAP	1
chromatin organization	info:{"super-categories": "[]", "namespace": "biological_process", "id": "GO:0006325", "def": "\"Any process that results in the specification, formation or maintenance of the physical structure of eukaryotic chromatin.\" [GOC:mah, GOC:vw, PMID:20404130]", "name": "chromatin organization"}	29	29	13.2704	0.00114595	AEBP2,ARID1A,ATM,CBX4,CTNNB1,CTR9,DNMT3A,EED,EYA1,EZH2,HNRNPU,JAK2,KDM3B,KDM6B,LDB1,MBTD1,MRGBP,NAP1L1,PRDM16,PRKAA1,RPS6KA5,SMARCA5,SMARCD1,SOX9,TET2,UBE2A,UBE2B,USP36,ZBTB7A	1
negative regulation of cell population proliferation	info:{"super-categories": "['negative regulation of biological process', 'regulation of cellular process']", "namespace": "biological_process", "id": "GO:0008285", "def": "\"Any process that stops, prevents or reduces the rate or extent of cell proliferation.\" [GOC:go_curators]", "name": "negative regulation of cell population proliferation"}	29	29	13.2704	0.00114595	APP,ATM,BTG2,CDH5,CDKN1A,CERS2,CTNNB1,DICER1,DUSP1,E2F3,FBXW7,IL20RB,JAK2,JUN,MAP2K1,MEIS1,MORC3,NOTCH1,NR2F2,PTGS2,SOX9,SRF,TFAP4,TGFBR1,TGFBR2,TGFBR3,TRIB1,VHL,ZEB1	1
regulation of immune response	info:{"super-categories": "['regulation of immune system process', 'regulation of response to stimulus']", "namespace": "biological_process", "id": "GO:0050776", "def": "\"Any process that modulates the frequency, rate or extent of the immune response, the immunological reaction of an organism to an immunogenic stimulus.\" [GOC:ai]", "name": "regulation of immune response"}	29	29	19.5595	0.0546927	ANKRD17,AP1G1,BTRC,CADM1,CD46,CD81,FOS,HFE,HSP90AA1,HSP90B1,IL20RB,JAK2,JUN,MSH2,NCKAP1,OTUD4,PAK3,PIAS1,PIK3CB,PIK3CD,PLEKHA1,PSPC1,RAC1,RPS6KA5,RTN4,RUNX1,UBE2D3,WNK1,XIAP	1
RNA biosynthetic process	info:{"super-categories": "['cellular aromatic compound metabolic process', 'cellular biosynthetic process', 'cellular nitrogen compound metabolic process', 'heterocycle metabolic process', 'macromolecule metabolic process', 'nucleobase-containing compound metabolic process', 'organic cyclic compound metabolic process', 'organic substance biosynthetic process']", "namespace": "biological_process"…	28	28	12.2617	0.000805729	AFF4,CCND1,CDK8,CDKN1A,CTR9,DIDO1,E2F3,FOS,GMEB2,HOXA9,JUN,LDB1,MAML3,MITF,NKX3-2,NOTCH1,NR2F6,PHF3,POU2F1,RORA,RREB1,SLC25A33,SMARCA5,SOX9,SRF,TAF13,THRB,ZBTB7A	1
protein localization to organelle	info:{"super-categories": "['cellular macromolecule localization', 'protein localization']", "namespace": "biological_process", "id": "GO:0033365", "def": "\"A process in which a protein is transported to, or maintained in, a location within an organelle.\" [GOC:mah]", "name": "protein localization to organelle"}	28	28	13.2506	0.0021096	AP3M1,ATM,BCL2L11,BICD2,CD81,CDKN1A,CHAMP1,CNEP1R1,DNAJA1,EZH2,HNRNPU,HSP90AA1,IPO7,KPNA2,LRRC1,MSH2,NXT2,RAB33B,RAB8B,RTN4,SIX4,SOX9,TNPO1,TOR1AIP1,TOR1AIP2,UBE2D3,VAPA,ZBTB7A	1
regulation of MAPK cascade	info:{"super-categories": "['regulation of cellular process', 'regulation of metabolic process', 'regulation of response to stimulus', 'regulation of signaling']", "namespace": "biological_process", "id": "GO:0043408", "def": "\"Any process that modulates the frequency, rate or extent of signal transduction mediated by the MAP kinase (MAPK) cascade.\" [GOC:go_curators]", "name": "regulation of MA…	28	28	14.5361	0.00579309	APP,CD81,CTNNB1,DNAJA1,DUSP1,EZH2,FBXW7,FGF2,FRS2,JAK2,JCAD,JUN,LEFTY1,MAP2K1,MAP3K4,NOTCH1,PAFAH1B1,PAK3,PIK3CB,PRKAA1,RANBP9,RAP1B,STYX,TGFBR1,TRIB1,VEGFA,WNT7A,ZEB2	1
animal organ morphogenesis	info:{"super-categories": "[]", "namespace": "biological_process", "id": "GO:0009887", "def": "\"Morphogenesis of an animal organ. An organ is defined as a tissue or set of tissues that work together to perform a specific function or functions. Morphogenesis is the process in which anatomical structures are generated and organized. Organs are commonly observed as visibly distinct structures, but …	27	27	10.1258	0.00014792	ACVR2B,ANKRD11,ARID5B,BCL2L11,CTNNB1,EYA1,FGF2,LEFTY1,MTOR,NKX3-2,PAFAH1B1,PLAG1,PLEKHA1,RAB33B,RHOA,SGPL1,SIX4,SOX9,SRF,TGFBR1,TGFBR2,TGFBR3,THRB,VEGFA,VEGFC,WNT7A,ZEB1	1
cell death	info:{"super-categories": "[]", "namespace": "biological_process", "id": "GO:0008219", "def": "\"Any biological process that results in permanent cessation of all vital functions of a cell. A cell should be considered dead when any one of the following molecular or morphological criteria is met: (1) the cell has lost the integrity of its plasma membrane; (2) the cell, including its nucleus, has u…	27	27	16.4545	0.0279857	APP,ATG4D,ATM,BCL2L11,BIRC5,CADM1,DDIT4,DNMT3A,DSC1,EIF4G2,GNB1,JAK2,MTOR,NCKAP1,NOTCH1,PIM1,RNF152,RTN4,SPATA2,TCIM,TGFBR1,TGFBR2,THRB,TNFAIP1,UBE2D3,VAPA,XIAP	1
cell migration	info:{"super-categories": "['cell motility']", "namespace": "biological_process", "id": "GO:0016477", "def": "\"The controlled self-propelled movement of a cell from one site to a destination guided by molecular cues. Cell migration is a central process in the development and maintenance of multicellular organisms.\" [GOC:cjm, GOC:dph, GOC:ems, GOC:pf, http://en.wikipedia.org/wiki/Cell_migration]…	27	27	16.5929	0.0299357	ARID5B,CTNNB1,DDIT4,FGF2,ITGA3,NCKAP1,NOTCH1,NR2F2,PAFAH1B1,PIK3CB,PIK3CD,PIP5K1C,RAC1,RHOA,RTN4,SGPL1,SIX4,SRF,TBX20,TGFBR1,TGFBR3,TNFAIP1,VEGFA,VEGFC,WNK1,WNT7A,ZEB2	1
cell population proliferation	info:{"super-categories": "[]", "namespace": "biological_process", "id": "GO:0008283", "def": "\"The multiplication or reproduction of cells, resulting in the expansion of a cell population.\" [GOC:mah, GOC:mb]", "name": "cell population proliferation"}	27	27	10.2445	0.000168345	BTRC,CCND1,CD180,CTNNB1,DDIT4,FGF2,FRS2,FZD6,GNB1,MAP2K1,NKAP,NOTCH1,PAFAH1B1,PDK1,PIK3CB,PIM1,PRDM1,PURB,RAC1,RAP1B,RORA,RUNX1,SOX9,TBX20,TGFBR3,WNT7A,ZEB2	1
cell projection organization	info:{"super-categories": "[]", "namespace": "biological_process", "id": "GO:0030030", "def": "\"A process that is carried out at the cellular level which results in the assembly, arrangement of constituent parts, or disassembly of a prolongation or process extending from a cell, e.g. a flagellum or axon.\" [GOC:jl, GOC:mah, http://www.cogsci.princeton.edu/~wn/]", "name": "cell projection organiz…	27	27	15.6832	0.0185942	APP,BLOC1S6,BTG2,CILK1,DICER1,HSP90AA1,ITGA3,JAK2,JUN,MNX1,MTOR,MTSS2,NCKAP1,NOTCH1,PAFAH1B1,PAK3,PLEKHA1,RAC1,RHOA,RTN4,SEPTIN11,SLC11A2,SRF,STMN1,VAPA,WNT7A,ZEB2	1
intracellular protein transport	info:{"super-categories": "['establishment of protein localization', 'intracellular transport', 'protein localization', 'transport']", "namespace": "biological_process", "id": "GO:0006886", "def": "\"The directed movement of proteins in a cell, including the movement of proteins between specific compartments or structures within a cell, such as organelles of a eukaryotic cell.\" [GOC:mah]", "name…	27	27	17.2455	0.0417045	AP1G1,AP1S3,AP3M1,CDKN1A,CILK1,GOLGA7,HNRNPU,HSP90AA1,HSP90B1,IPO7,KPNA2,LRRC1,NUP42,NXT2,RAB33B,RAB39B,RAB5A,RAB8B,STX16,STYX,TBC1D12,TMED5,TNPO1,UBE2D3,XPO7,ZDHHC15,ZDHHC24	1
positive regulation of cellular component movement	info:{"super-categories": "['positive regulation of biological process', 'regulation of cellular process', 'regulation of localization']", "namespace": "biological_process", "id": "GO:0051272", "def": "\"Any process that activates or increases the frequency, rate or extent of the movement of a cellular component.\" [GOC:ai, GOC:dph, GOC:jl]", "name": "positive regulation of cellular component mov…	27	27	10.6598	0.000284772	APP,ATM,ATP5F1B,CDH5,FGF2,ITGA3,JAK2,JCAD,JUN,MET,MTOR,NOTCH1,PAK3,PIK3CD,PTGS2,RAC1,RHOA,RREB1,RTN4,SOX9,STMN1,TGFBR1,TGFBR2,VEGFA,VEGFC,WNK1,WNT7A	1
positive regulation of locomotion	info:{"super-categories": "['positive regulation of biological process', 'regulation of locomotion']", "namespace": "biological_process", "id": "GO:0040017", "def": "\"Any process that activates or increases the frequency, rate or extent of locomotion of a cell or organism.\" [GOC:go_curators]", "name": "positive regulation of locomotion"}	27	27	10.9169	0.000385776	APP,ATM,ATP5F1B,CDH5,FGF2,ITGA3,JAK2,JCAD,JUN,MET,MTOR,NOTCH1,PAK3,PIK3CD,PTGS2,RAC1,RHOA,RREB1,RTN4,SOX9,TGFBR1,TGFBR2,VAPA,VEGFA,VEGFC,WNK1,WNT7A	1
positive regulation of organelle organization	info:{"super-categories": "['positive regulation of biological process', 'regulation of cellular process']", "namespace": "biological_process", "id": "GO:0010638", "def": "\"Any process that increases the frequency, rate or extent of a process involved in the formation, arrangement of constituent parts, or disassembly of an organelle.\" [GOC:dph, GOC:tb]", "name": "positive regulation of organell…	27	27	12.0046	0.00120897	ATM,BCL2L11,CDC42EP4,CTNNB1,CTR9,EED,FBXW7,FMR1,G3BP1,HNRNPU,MAP3K4,MET,MTOR,NCKAP1,NEK7,PIP4K2A,PRKAA1,RAC1,RHOA,RPS6KA5,SPIRE1,SREBF2,TGFBR1,UBE2B,UBE2D3,USP36,VEGFA	1
regulation of cell cycle process	info:{"super-categories": "['regulation of cellular process']", "namespace": "biological_process", "id": "GO:0010564", "def": "\"Any process that modulates a cellular process that is involved in the progression of biochemical and morphological phases and events that occur in a cell during successive cell replication or nuclear replication events.\" [GOC:dph, GOC:tb]", "name": "regulation of cell …	27	27	14.6943	0.0106623	ANKRD17,APP,ATM,BTG2,BTRC,CCND1,CCNF,CDC7,CDKN1A,CTNNB1,DUSP1,EED,EZH2,FBXW7,HNRNPU,HSP90AA1,PAFAH1B1,RHOA,RIOK2,RRM2,SLC25A33,SOX9,TCIM,TFAP4,UBE2B,ZFP36L2,ZNF207	1
response to external biotic stimulus	info:{"super-categories": "[]", "namespace": "biological_process", "id": "GO:0043207", "def": "\"Any process that results in a change in state or activity of a cell or an organism (in terms of movement, secretion, enzyme production, gene expression, etc.) as a result of an external biotic stimulus, an external stimulus caused by, or produced by living things.\" [GOC:go_curators]", "name": "respon…	27	27	21.3196	0.173997	ANKRD17,APP,BCL2L11,CAPN2,CD180,CD46,CPS1,CTR9,DDIT4,FMR1,FOS,G3BP1,GPAM,IPO7,JAK2,JUN,NOTCH1,NT5C3A,OTUD4,PIK3CD,PRDM1,PSPC1,PTGER4,PTGS2,RHOA,STMN1,TRIB1	1
secretion	info:{"super-categories": "['transport']", "namespace": "biological_process", "id": "GO:0046903", "def": "\"The controlled release of a substance by a cell or a tissue.\" [GOC:ai]", "name": "secretion"}	27	27	21.2998	0.173297	ACVR2B,APP,CCND1,CMTM6,DSC1,GOLGA7,GPAM,HSP90AA1,LIN7C,MLEC,MT-CO2,NOTCH1,PAFAH1B1,PIK3CD,PIP5K1C,RAB11FIP1,RAB8B,RAC1,RAP1B,RAP2C,RHOA,SLC38A2,TVP23C,VAPA,VEGFA,VEGFC,WNT7A	1
cytokine-mediated signaling pathway	info:{"super-categories": "['cell surface receptor signaling pathway', 'regulation of cellular process']", "namespace": "biological_process", "id": "GO:0019221", "def": "\"A series of molecular signals initiated by the binding of a cytokine to a receptor on the surface of a cell, and ending with regulation of a downstream cellular process, e.g. transcription.\" [GOC:mah, GOC:signaling, PMID:19295…	26	26	12.8946	0.00495632	BIRC5,BTRC,CCND1,CDKN1A,CTR9,FGF2,FOS,HNRNPF,HSP90AA1,HSP90B1,IL20RB,JAK2,LIFR,LMNB1,MCL1,PIK3CB,PIK3CD,PIM1,POU2F1,PTGS2,RAP1B,RORA,RPS6KA5,VEGFA,WNK1,ZEB1	1
negative regulation of cell cycle	info:{"super-categories": "['negative regulation of biological process', 'regulation of cellular process']", "namespace": "biological_process", "id": "GO:0045786", "def": "\"Any process that stops, prevents or reduces the rate or extent of progression through the cell cycle.\" [GOC:dph, GOC:go_curators, GOC:tb]", "name": "negative regulation of cell cycle"}	26	26	10.996	0.000846957	ATM,BTG2,CCND1,CCNF,CDC123,CDC7,CDKN1A,CTNNB1,DUSP1,EED,EIF4G2,EZH2,IPO7,MAP2K1,MSH2,MTOR,NOTCH1,NR2F2,PRKAA1,PRKAB1,PTGS2,RRM2,TFAP4,TGFBR1,ZFP36L2,ZNF207	1
organophosphate metabolic process	info:{"super-categories": "['phosphorus metabolic process']", "namespace": "biological_process", "id": "GO:0019637", "def": "\"The chemical reactions and pathways involving organophosphates, any phosphate-containing organic compound.\" [ISBN:0198506732]", "name": "organophosphate metabolic process"}	26	26	16.8698	0.0500847	ATM,ATP5F1B,CPS1,DCTD,FAR1,FGF2,GFPT2,GPAM,MPPE1,NT5C3A,PAFAH1B1,PANK1,PIK3C2B,PIK3CB,PIK3CD,PIP4K2A,PIP5K1C,PLEKHA1,PLEKHA3,PTGS2,RAB5A,RHOA,RORA,RRM2,SACM1L,SHMT1	1
positive regulation of cell migration	info:{"super-categories": "['positive regulation of biological process', 'regulation of cellular process', 'regulation of localization', 'regulation of locomotion']", "namespace": "biological_process", "id": "GO:0030335", "def": "\"Any process that activates or increases the frequency, rate or extent of cell migration.\" [GOC:go_curators]", "name": "positive regulation of cell migration"}	26	26	9.86873	0.000232615	APP,ATM,ATP5F1B,CDH5,FGF2,ITGA3,JAK2,JCAD,JUN,MET,MTOR,NOTCH1,PAK3,PIK3CD,PTGS2,RAC1,RHOA,RREB1,RTN4,SOX9,TGFBR1,TGFBR2,VEGFA,VEGFC,WNK1,WNT7A	1
positive regulation of cell motility	info:{"super-categories": "['positive regulation of biological process', 'regulation of cellular process', 'regulation of localization', 'regulation of locomotion']", "namespace": "biological_process", "id": "GO:2000147", "def": "\"Any process that activates or increases the frequency, rate or extent of cell motility.\" [GOC:mah]", "name": "positive regulation of cell motility"}	26	26	10.3632	0.000428763	APP,ATM,ATP5F1B,CDH5,FGF2,ITGA3,JAK2,JCAD,JUN,MET,MTOR,NOTCH1,PAK3,PIK3CD,PTGS2,RAC1,RHOA,RREB1,RTN4,SOX9,TGFBR1,TGFBR2,VEGFA,VEGFC,WNK1,WNT7A	1
proteolysis	info:{"super-categories": "['macromolecule metabolic process', 'organonitrogen compound metabolic process', 'protein metabolic process']", "namespace": "biological_process", "id": "GO:0006508", "def": "\"The hydrolysis of proteins into smaller polypeptides and/or amino acids by cleavage of their peptide bonds.\" [GOC:bf, GOC:mah]", "name": "proteolysis"}	26	26	24.0884	0.410653	ATG4D,BTRC,CAPN2,CCNF,CFTR,CPS1,CTNNB1,FBXO11,FBXW7,HSP90B1,INO80D,LTN1,OTUD4,RHOA,RNF111,RNF213,SPATA2,STAMBP,TGFBR1,TNFAIP1,UBE2A,UBE2B,UBE2D3,USP25,USP36,VHL	1
regulation of cellular response to stress	info:{"super-categories": "['regulation of cellular process', 'regulation of response to stimulus']", "namespace": "biological_process", "id": "GO:0080135", "def": "\"Any process that modulates the frequency, rate or extent of a cellular response to stress. Cellular response to stress is a change in state or activity of a cell (in terms of movement, secretion, enzyme production, gene expression, …	26	26	14.1801	0.0121584	APP,ATM,BCL2L11,CERS2,CTNNB1,DNAJA1,DUSP1,EYA1,FBXW7,FMR1,HSP90AA1,IER5,MAP2K1,MAP3K4,MCL1,MET,MTOR,NUP42,PAFAH1B1,PPP1R15B,PTGS2,SPIRE1,USP25,VEGFA,WNT7A,ZEB2	1
response to cytokine	info:{"super-categories": "['response to organic substance']", "namespace": "biological_process", "id": "GO:0034097", "def": "\"Any process that results in a change in state or activity of a cell or an organism (in terms of movement, secretion, enzyme production, gene expression, etc.) as a result of a cytokine stimulus.\" [GOC:sl]", "name": "response to cytokine"}	26	26	11.1345	0.00101409	APP,ARID5B,ATP5F1B,CAPN2,CDC42EP4,DUSP1,EED,GCLC,GFPT2,HNRNPU,INA,JAK2,JUN,LIFR,MCL1,PTGS2,REL,RHOA,RORA,SHMT1,SMARCA5,SOX9,SRF,VEGFC,WNK1,ZFP36L2	1
cellular lipid metabolic process	info:{"super-categories": "['lipid metabolic process']", "namespace": "biological_process", "id": "GO:0044255", "def": "\"The chemical reactions and pathways involving lipids, as carried out by individual cells.\" [GOC:jl]", "name": "cellular lipid metabolic process"}	25	25	18.1157	0.110436	ALG14,ATM,CERK,CERS2,CPS1,FAR1,FGF2,GPAM,MPPE1,PAFAH1B1,PCCB,PIK3C2B,PIK3CB,PIK3CD,PIP4K2A,PIP5K1C,PLEKHA1,PLEKHA3,PRKAA1,PRKAB1,PTGS2,RAB5A,SACM1L,SGPL1,VAPA	1
leukocyte activation	info:{"super-categories": "[]", "namespace": "biological_process", "id": "GO:0045321", "def": "\"A change in morphology and behavior of a leukocyte resulting from exposure to a specific antigen, mitogen, cytokine, cellular ligand, or soluble factor.\" [GOC:add]", "name": "leukocyte activation"}	25	25	17.3049	0.0829374	APP,CD180,CMTM6,CTNNB1,DSC1,GOLGA7,HSP90AA1,JAK2,JUN,KLF6,MLEC,MSH2,NKAP,PIK3CD,PTGER4,RAC1,RAP1B,RAP2C,RHOA,RORA,SLC7A2,TGFBR2,VAPA,ZBTB7A,ZFP36L2	1
positive regulation of cell death	info:{"super-categories": "['positive regulation of biological process', 'regulation of cellular process']", "namespace": "biological_process", "id": "GO:0010942", "def": "\"Any process that increases the rate or frequency of cell death. Cell death is the specific activation or halting of processes within a cell so that its vital functions markedly cease, rather than simply deteriorating graduall…	25	25	13.5868	0.0131922	ATM,BCL2L11,CAPN2,CDKN1A,CTNNB1,DDIT4,DNAJA1,DNMT3A,DUSP1,E2F3,FBXW7,FOS,JAK2,JUN,MCL1,MT-CO2,MTOR,NOTCH1,PAK3,PIK3CB,PIK3CD,PTGS2,RHOA,TFAP4,TGFBR1	1
positive regulation of cell development	info:{"super-categories": "['positive regulation of biological process', 'regulation of cellular process', 'regulation of developmental process']", "namespace": "biological_process", "id": "GO:0010720", "def": "\"Any process that increases the rate, frequency or extent of the progression of the cell over time, from its formation to the mature structure. Cell development does not include the steps…	25	25	10.6994	0.00121288	CBFA2T2,CDH5,CTNNB1,DICER1,EZH2,FMR1,ITGA3,MAP2K1,MTOR,NAP1L1,NOTCH1,PAFAH1B1,PAK3,PLAG1,PPP1CC,RAC1,RHOA,RREB1,SRF,TGIF2,TRIB1,VEGFA,VEGFC,ZEB1,ZEB2	1
programmed cell death	info:{"super-categories": "[]", "namespace": "biological_process", "id": "GO:0012501", "def": "\"A process which begins when a cell receives an internal or external signal and activates a series of biochemical events (signaling pathway). The process ends with the death of the cell.\" [GOC:lr, GOC:mtg_apoptosis]", "name": "programmed cell death"}	25	25	15.7227	0.0432581	APP,ATG4D,ATM,BCL2L11,BIRC5,CADM1,DDIT4,DNMT3A,DSC1,GNB1,JAK2,MTOR,NCKAP1,NOTCH1,PIM1,RNF152,RTN4,SPATA2,TCIM,TGFBR1,TGFBR2,THRB,TNFAIP1,UBE2D3,XIAP	1
regulation of growth	info:{"super-categories": "[]", "namespace": "biological_process", "id": "GO:0040008", "def": "\"Any process that modulates the frequency, rate or extent of the growth of all or part of an organism so that it occurs at its proper speed, either globally or in a specific part of the organism's development.\" [GOC:ems, GOC:mah]", "name": "regulation of growth"}	25	25	12.9737	0.00916845	APP,BCL2L11,CDKN1A,DCBLD2,EIF4G2,EXTL3,FGF2,GPAM,MEIS1,MRGBP,MTOR,NOTCH1,PAFAH1B1,PIM1,RHOA,RTN4,SGPL1,SIX4,SLC25A33,SRF,TBX20,TGFBR1,TGFBR2,TGFBR3,VEGFA	1
regulation of hemopoiesis	info:{"super-categories": "['regulation of developmental process', 'regulation of immune system process', 'regulation of multicellular organismal process']", "namespace": "biological_process", "id": "GO:1903706", "def": "\"Any process that modulates the frequency, rate or extent of hemopoiesis.\" [GO_REF:0000058, GOC:pad, GOC:PARL, GOC:TermGenie, PMID:20080761]", "name": "regulation of hemopoiesi…	25	25	8.78099	0.000114572	AGO4,ATXN1L,CD46,CTNNB1,CTR9,FBXW7,FOS,HOXA9,JUN,LDB1,MEIS1,MITF,MTOR,NKAP,NOTCH1,PIM1,PRDM1,PURB,RHOA,RUNX1,TCIM,TGFBR2,TRIB1,ZEB1,ZFP36L2	1
regulation of protein localization	info:{"super-categories": "['regulation of localization']", "namespace": "biological_process", "id": "GO:0032880", "def": "\"Any process that modulates the frequency, rate or extent of any process in which a protein is transported to, or maintained in, a specific location.\" [GOC:dph, GOC:mah, GOC:tb]", "name": "regulation of protein localization"}	25	25	19.8759	0.191992	ABHD17C,CADM1,CD81,CFTR,CTNNB1,DNAJA1,FBXW7,GPAM,HFE,HSP90AA1,ITGA3,JAK2,PRKAA1,PTGER4,PTGS2,RAB11FIP1,RAC1,RIOK2,RTN4,SIX4,SREBF2,UBE2D3,USP36,VEGFC,WNT7A	1
regulation of protein serine/threonine kinase activity	info:{"super-categories": "['regulation of catalytic activity', 'regulation of cellular process', 'regulation of metabolic process']", "namespace": "biological_process", "id": "GO:0071900", "def": "\"Any process that modulates the rate, frequency, or extent of protein serine/threonine kinase activity.\" [GOC:mah]", "name": "regulation of protein serine/threonine kinase activity"}	25	25	9.92806	0.000529221	CCND1,CCNF,CD81,CDKN1A,DAZAP2,DNAJA1,DUSP1,EZH2,FGF2,FRS2,IPO7,JAK2,MAP2K1,MAP3K4,NR2F2,PAK3,PIK3CB,PRKAA1,RHOA,TCIM,TFAP4,TGFBR1,TRIB1,VEGFA,ZEB2	1
secretion by cell	info:{"super-categories": "['transport']", "namespace": "biological_process", "id": "GO:0032940", "def": "\"The controlled release of a substance by a cell.\" [GOC:mah]", "name": "secretion by cell"}	25	25	19.0255	0.149854	ACVR2B,APP,CMTM6,DSC1,GOLGA7,GPAM,HSP90AA1,LIN7C,MLEC,NOTCH1,PAFAH1B1,PIK3CD,PIP5K1C,RAB11FIP1,RAB8B,RAC1,RAP1B,RAP2C,RHOA,SLC38A2,TVP23C,VAPA,VEGFA,VEGFC,WNT7A	1
cellular response to DNA damage stimulus	info:{"super-categories": "['cellular response to stress']", "namespace": "biological_process", "id": "GO:0006974", "def": "\"Any process that results in a change in state or activity of a cell (in terms of movement, secretion, enzyme production, gene expression, etc.) as a result of a stimulus indicating damage to its DNA from environmental insults or errors during metabolism.\" [GOC:go_curators…	24	24	14.5361	0.0351939	ATM,BCL2L11,BTG2,CCND1,CDC7,CDKN1A,DDIT4,DNAJA1,DYRK2,EYA1,FMR1,INO80D,MCL1,MMS22L,MSH2,RMI1,RNF111,TENT4A,TFAP4,UBE2A,UBE2B,UBE2D3,XIAP,ZBTB7A	1
cytoskeleton organization	info:{"super-categories": "['organelle organization']", "namespace": "biological_process", "id": "GO:0007010", "def": "\"A process that is carried out at the cellular level which results in the assembly, arrangement of constituent parts, or disassembly of cytoskeletal structures.\" [GOC:dph, GOC:jl, GOC:mah]", "name": "cytoskeleton organization"}	24	24	17.1862	0.107965	BICD2,BIRC5,CAPZB,DYNC1LI2,FRMD6,GAN,INA,KIF2C,MKLN1,NCKAP1,NEK7,PAFAH1B1,PIP5K1C,RAC1,RANBP9,RHOA,SIX4,SOX9,SPIRE1,SRF,STMN1,TNFAIP1,UBE2B,ZNF207	1
positive regulation of kinase activity	info:{"super-categories": "['positive regulation of biological process', 'positive regulation of molecular function', 'regulation of catalytic activity', 'regulation of cellular process', 'regulation of metabolic process']", "namespace": "biological_process", "id": "GO:0033674", "def": "\"Any process that activates or increases the frequency, rate or extent of kinase activity, the catalysis of th…	24	24	11.2136	0.00395538	ACVR2B,CCND1,CD81,CDKN1A,DAZAP2,EZH2,FBXW7,FGF2,FRS2,HSP90AA1,JAK2,MAP2K1,MAP3K4,MTOR,PAK3,PIK3CB,PRKAA1,RHOA,TCIM,TGFBR1,TGFBR2,VEGFA,WNK1,ZEB2	1
positive regulation of protein kinase activity	info:{"super-categories": "['positive regulation of biological process', 'positive regulation of molecular function', 'regulation of catalytic activity', 'regulation of cellular process', 'regulation of metabolic process']", "namespace": "biological_process", "id": "GO:0045860", "def": "\"Any process that activates or increases the frequency, rate or extent of protein kinase activity.\" [GOC:go_c…	24	24	10.3829	0.00179626	ACVR2B,CCND1,CD81,CDKN1A,DAZAP2,EZH2,FBXW7,FGF2,FRS2,HSP90AA1,JAK2,MAP2K1,MAP3K4,MTOR,PAK3,PIK3CB,PRKAA1,RHOA,TCIM,TGFBR1,TGFBR2,VEGFA,WNK1,ZEB2	1
protein modification by small protein conjugation	info:{"super-categories": "['cellular macromolecule metabolic process', 'macromolecule metabolic process', 'organonitrogen compound metabolic process', 'protein metabolic process']", "namespace": "biological_process", "id": "GO:0032446", "def": "\"A protein modification process in which one or more groups of a small protein, such as ubiquitin or a ubiquitin-like protein, are covalently attached t…	24	24	15.0107	0.045094	BTRC,CBLL2,CBX4,CCNF,CTNNB1,CTR9,EYA1,FBXO11,FBXW7,GAN,KIAA1586,LTN1,NUP42,OBI1,PIAS1,RNF111,RNF152,RNF213,TNFAIP1,UBE2A,UBE2B,UBE2D3,VHL,XIAP	1
regulation of cell adhesion	info:{"super-categories": "[]", "namespace": "biological_process", "id": "GO:0030155", "def": "\"Any process that modulates the frequency, rate or extent of attachment of a cell to another cell or to the extracellular matrix.\" [GOC:mah]", "name": "regulation of cell adhesion"}	24	24	13.2704	0.0171054	ATM,ATP5F1B,CD46,CD81,DUSP1,GPAM,HFE,IL20RB,ITGA3,JAK2,LDB1,NKAP,NOTCH1,PAK3,PIK3CB,RAC1,RHOA,RREB1,RUNX1,SOX9,SRF,TGFBR2,VEGFA,WNK1	1
regulation of cell projection organization	info:{"super-categories": "['regulation of cellular process']", "namespace": "biological_process", "id": "GO:0031344", "def": "\"Any process that modulates the frequency, rate or extent of a process involved in the formation, arrangement of constituent parts, or disassembly of cell projections.\" [GOC:mah]", "name": "regulation of cell projection organization"}	24	24	13.2901	0.0173313	CAPZB,CBFA2T2,CDC42EP4,CERS2,EZH2,FMR1,ITGA3,MAP2K1,MTOR,MYO9A,NCKAP1,PAFAH1B1,PAK3,RAB5A,RAB8B,RAC1,RHOA,RREB1,RTN4,SRF,TGFBR1,VEGFA,WNT7A,ZEB2	1
regulation of neuron differentiation	info:{"super-categories": "['regulation of cellular process', 'regulation of developmental process', 'regulation of multicellular organismal process']", "namespace": "biological_process", "id": "GO:0045664", "def": "\"Any process that modulates the frequency, rate or extent of neuron differentiation.\" [GOC:go_curators]", "name": "regulation of neuron differentiation"}	24	24	12.7759	0.0127951	APP,CBFA2T2,CERS2,EYA1,EZH2,FMR1,ITGA3,MAP2K1,MEIS1,MTOR,MYO9A,NOTCH1,PAFAH1B1,PAK3,RHOA,RTN4,SOX9,SRF,TGIF2,THRB,VEGFA,WNT7A,ZEB1,ZEB2	1
apoptotic process	info:{"super-categories": "['programmed cell death']", "namespace": "biological_process", "id": "GO:0006915", "def": "\"A programmed cell death process which begins when a cell receives an internal (e.g. DNA damage) or external signal (e.g. an extracellular death ligand), and proceeds through a series of biochemical events (signaling pathway phase) which trigger an execution phase. The execution …	23	23	12.8748	0.0211175	APP,ATG4D,ATM,BCL2L11,BIRC5,CADM1,DDIT4,DNMT3A,GNB1,JAK2,MTOR,NCKAP1,NOTCH1,PIM1,RNF152,RTN4,TCIM,TGFBR1,TGFBR2,THRB,TNFAIP1,UBE2D3,XIAP	1
cellular macromolecule catabolic process	info:{"super-categories": "['cellular catabolic process', 'cellular macromolecule metabolic process', 'macromolecule metabolic process', 'organic substance catabolic process']", "namespace": "biological_process", "id": "GO:0044265", "def": "\"The chemical reactions and pathways resulting in the breakdown of a macromolecule, any large molecule including proteins, nucleic acids and carbohydrates, a…	23	23	16.2567	0.10562	AGO4,ATM,BTRC,CCNF,CTNNB1,DICER1,FBXO11,FBXW7,HSP90B1,LIN28B,LTN1,PPP2R2A,RNF111,RNF213,TENT4A,TNFAIP1,TTC37,UBE2A,UBE2B,UBE2D3,USP25,USP36,ZFP36L2	1
defense response	info:{"super-categories": "[]", "namespace": "biological_process", "id": "GO:0006952", "def": "\"Reactions, triggered in response to the presence of a foreign body or the occurrence of an injury, which result in restriction of damage to the organism attacked or prevention/recovery from the infection caused by the attack.\" [GOC:go_curators]", "name": "defense response"}	23	23	21.3987	0.426595	ANKRD17,APP,CD180,CD46,DDIT4,FOS,G3BP1,GPAM,HFE,IL20RB,IPO7,KDM6B,NOTCH1,NT5C3A,OTUD4,PIK3CD,PRDM1,PSPC1,PTGER4,PTGS2,RAC1,REL,RPS6KA5	1
lipid biosynthetic process	info:{"super-categories": "['lipid metabolic process', 'organic substance biosynthetic process']", "namespace": "biological_process", "id": "GO:0008610", "def": "\"The chemical reactions and pathways resulting in the formation of lipids, compounds soluble in an organic solvent but not, or sparingly, in an aqueous solvent.\" [GOC:go_curators]", "name": "lipid biosynthetic process"}	23	23	10.9762	0.00573507	ATM,CERS2,CFTR,FAR1,FGF2,GPAM,LBR,MPPE1,PIK3C2B,PIK3CB,PIK3CD,PIP4K2A,PIP5K1C,PLEKHA1,PLEKHA3,PRKAA1,PRKAB1,PTGS2,RAB5A,SACM1L,SGPL1,TRERF1,VAPA	1
membrane organization	info:{"super-categories": "[]", "namespace": "biological_process", "id": "GO:0061024", "def": "\"A process which results in the assembly, arrangement of constituent parts, or disassembly of a membrane. A membrane is a double layer of lipid molecules that encloses all cells, and, in eukaryotes, many organelles; may be a single or double lipid bilayer; also includes associated proteins.\" [GOC:dph,…	23	23	12.8551	0.0209241	ANKFY1,ATP5F1B,BCL2L11,CFTR,CNEP1R1,EEA1,GCLC,HSP90AA1,MTSS2,PAFAH1B1,PIP5K1C,PLEKHA3,PPP2R2A,RAB5A,RAB8B,RAC1,RHOA,RTN4,SPIRE1,STX16,TGOLN2,TOR1AIP1,VAPA	1
negative regulation of intracellular signal transduction	info:{"super-categories": "['negative regulation of biological process', 'regulation of cellular process', 'regulation of response to stimulus', 'regulation of signaling']", "namespace": "biological_process", "id": "GO:1902532", "def": "\"Any process that stops, prevents or reduces the frequency, rate or extent of intracellular signal transduction.\" [GOC:dph, GOC:signaling, GOC:tb, GOC:TermGenie…	23	23	9.76984	0.00185193	ATM,BMT2,CCDC125,DDIT4,DNAJA1,DUSP1,DYRK2,ITGA3,MCL1,MET,MTOR,PAFAH1B1,PLEKHA1,PRKAA1,PTGS2,RANBP9,RHOA,RNF152,RORA,STAMBP,STMN1,TNFAIP1,UBE2B	1
regulation of cell activation	info:{"super-categories": "['regulation of cellular process']", "namespace": "biological_process", "id": "GO:0050865", "def": "\"Any process that modulates the frequency, rate or extent of cell activation, the change in the morphology or behavior of a cell resulting from exposure to an activating factor such as a cellular or soluble ligand.\" [GOC:ai]", "name": "regulation of cell activation"}	23	23	10.7191	0.00457936	AP1G1,ATM,CD46,CD81,CDKN1A,CTNNB1,GCLC,GPAM,HFE,IL20RB,JAK2,MSH2,NKAP,PAK3,PRDM1,RAC1,RHOA,RORA,RUNX1,SLC7A2,TGFBR2,ZEB1,ZFP36L2	1
regulation of plasma membrane bounded cell projection organization	info:{"super-categories": "['regulation of cellular process']", "namespace": "biological_process", "id": "GO:0120035", "def": "\"Any process that modulates the frequency, rate or extent of a process involved in the formation, arrangement of constituent parts, or disassembly of plasma membrane bounded cell projections.\" [GOC:krc]", "name": "regulation of plasma membrane bounded cell projection or…	23	23	13.1122	0.024575	CAPZB,CBFA2T2,CDC42EP4,CERS2,EZH2,FMR1,ITGA3,MAP2K1,MTOR,MYO9A,NCKAP1,PAFAH1B1,PAK3,RAB5A,RAC1,RHOA,RREB1,RTN4,SRF,TGFBR1,VEGFA,WNT7A,ZEB2	1
response to radiation	info:{"super-categories": "[]", "namespace": "biological_process", "id": "GO:0009314", "def": "\"Any process that results in a change in state or activity of a cell or an organism (in terms of movement, secretion, enzyme production, gene expression, etc.) as a result of an electromagnetic radiation stimulus. Electromagnetic radiation is a propagating wave in space with electric and magnetic compo…	23	23	8.3459	0.000336219	APP,ATM,CCND1,CDKN1A,DNMT3A,DUSP1,EYA1,FMR1,FOS,GNB1,JUN,LZIC,MAP3K4,MSH2,MTOR,N4BP1,NR2F6,PIAS1,PPP1CC,PRKAA1,PTGS2,UBE2A,UBE2B	1
DNA metabolic process	info:{"super-categories": "['cellular aromatic compound metabolic process', 'cellular macromolecule metabolic process', 'cellular nitrogen compound metabolic process', 'heterocycle metabolic process', 'macromolecule metabolic process', 'nucleobase-containing compound metabolic process', 'organic cyclic compound metabolic process']", "namespace": "biological_process", "id": "GO:0006259", "def": "\…	22	22	14.0614	0.0592136	ATM,BTG2,CDC7,DICER1,DNMT3A,EYA1,EZH2,FOS,HSP90AA1,INO80D,KPNA2,MMS22L,MSH2,RMI1,RNF111,TENT4A,TET2,TSN,UBE2A,UBE2B,UBE2D3,ZBTB7A	1
embryonic morphogenesis	info:{"super-categories": "[]", "namespace": "biological_process", "id": "GO:0048598", "def": "\"The process in which anatomical structures are generated and organized during the embryonic phase. The embryonic phase begins with zygote formation. The end of the embryonic phase is organism-specific. For example, it would be at birth for mammals, larval hatching for insects and seed dormancy in plan…	22	22	8.12835	0.000552112	ACVR2B,CTNNB1,EYA1,FGF2,FRS2,FZD6,GRSF1,HOXA9,LDB1,MBNL1,NKX3-2,NOTCH1,SIX4,SOX9,SRF,TBX18,TBX20,TGFBR1,TGFBR2,VEGFC,WNT7A,ZEB1	1
mRNA metabolic process	info:{"super-categories": "['cellular aromatic compound metabolic process', 'cellular nitrogen compound metabolic process', 'heterocycle metabolic process', 'macromolecule metabolic process', 'nucleobase-containing compound metabolic process', 'organic cyclic compound metabolic process']", "namespace": "biological_process", "id": "GO:0016071", "def": "\"The chemical reactions and pathways involvi…	22	22	12.6573	0.0290611	AGO4,APP,ATM,CPEB1,ELAVL2,FMR1,GRSF1,HNRNPF,HNRNPU,MBNL1,MBNL2,PPP2R2A,PRPF38B,RAMAC,SNRNP27,SNRNP35,SREK1IP1,SRF,TENT4A,TTC37,ZC3H11A,ZFP36L2	1
organonitrogen compound catabolic process	info:{"super-categories": "['organic substance catabolic process', 'organonitrogen compound metabolic process']", "namespace": "biological_process", "id": "GO:1901565", "def": "\"The chemical reactions and pathways resulting in the breakdown of organonitrogen compound.\" [GOC:pr, GOC:TermGenie]", "name": "organonitrogen compound catabolic process"}	22	22	15.6238	0.113348	ABHD17C,ADO,ATM,BTRC,CARNMT1,CCNF,CTNNB1,FBXW7,FGF2,HSP90AA1,HSP90B1,LTN1,MTOR,NT5C3A,QDPR,SGPL1,SHMT1,TET2,TNFAIP1,UBE2A,UBE2B,UBE2D3	1
positive regulation of cellular component biogenesis	info:{"super-categories": "['positive regulation of biological process', 'regulation of cellular component biogenesis']", "namespace": "biological_process", "id": "GO:0044089", "def": "\"Any process that activates or increases the frequency, rate or extent of cellular component biogenesis, a process that results in the biosynthesis of constituent macromolecules, assembly, and arrangement of const…	22	22	10.0467	0.00459193	ATM,BCL2L11,CDC42EP4,CDH5,DIMT1,FMR1,G3BP1,HSP90AA1,MET,MTOR,NCKAP1,PIP4K2A,RAC1,RAP1B,RHOA,RIOK2,SOX9,SPIRE1,SRF,TGFBR1,VEGFA,WNT7A	1
positive regulation of transport	info:{"super-categories": "['positive regulation of biological process', 'regulation of localization']", "namespace": "biological_process", "id": "GO:0051050", "def": "\"Any process that activates or increases the frequency, rate or extent of the directed movement of substances (such as macromolecules, small molecules, ions) into, out of or within a cell, or between cells, by means of some agent …	22	22	19.2232	0.334944	ANKFY1,AP1G1,CADM1,CD81,CFTR,FBXW7,FMR1,HFE,JAK2,PRKAA1,PTGER4,PTGS2,RAB5A,RAB8B,RAC1,RIOK2,SREBF2,UBE2D3,USP36,VEGFA,VEGFC,WNK1	1
cellular homeostasis	info:{"super-categories": "['homeostatic process']", "namespace": "biological_process", "id": "GO:0019725", "def": "\"Any process involved in the maintenance of an internal steady state at the level of the cell.\" [GOC:isa_complete, GOC:jl, ISBN:0395825172]", "name": "cellular homeostasis"}	21	21	16.9093	0.23358	APP,ATP5F1B,CDH5,CFTR,CLIC4,FBXW7,FGF2,GCLC,GLRX5,GNB1,HFE,JAK2,MCL1,PIK3CB,PRKAA1,PTGER4,RTN4,SLC11A2,SLC30A5,SLC39A6,SRF	1
cellular response to organonitrogen compound	info:{"super-categories": "['cellular response to chemical stimulus', 'cellular response to endogenous stimulus', 'response to nitrogen compound', 'response to organic substance']", "namespace": "biological_process", "id": "GO:0071417", "def": "\"Any process that results in a change in state or activity of a cell (in terms of movement, secretion, enzyme production, gene expression, etc.) as a res…	21	21	8.52389	0.00191183	APP,BCL2L11,CAPN2,CFTR,CPEB1,CPS1,CTNNB1,DNMT3A,EZH2,GCLC,GNB1,HSP90B1,MTOR,PRKAA1,PTGS2,RAB8B,RAP1B,SHMT1,SLC25A33,SOX9,ZEB1	1
multicellular organism development	info:{"super-categories": "[]", "namespace": "biological_process", "id": "GO:0007275", "def": "\"The biological process whose specific outcome is the progression of a multicellular organism over time from an initial condition (e.g. a zygote or a young adult) to a later condition (e.g. a multicellular animal or an aged adult).\" [GOC:dph, GOC:ems, GOC:isa_complete, GOC:tb]", "name": "multicellular…	21	21	13.3297	0.0612611	ANKRD11,BCL2L11,CADM1,CILK1,CTNNB1,HOXA9,LDB1,MBNL1,MCL1,MSH2,NOTCH1,PHF3,PIM1,RREB1,SPATA2,TGFBR1,TGFBR2,THRB,TRERF1,UBE2B,VEGFA	1
positive regulation of MAPK cascade	info:{"super-categories": "['positive regulation of biological process', 'regulation of cellular process', 'regulation of metabolic process', 'regulation of response to stimulus', 'regulation of signaling']", "namespace": "biological_process", "id": "GO:0043410", "def": "\"Any process that activates or increases the frequency, rate or extent of signal transduction mediated by the MAPK cascade.\" …	21	21	10.4818	0.0117826	APP,CD81,CTNNB1,EZH2,FBXW7,FGF2,FRS2,JAK2,JCAD,JUN,MAP2K1,MAP3K4,NOTCH1,PAK3,PIK3CB,PRKAA1,RAP1B,TGFBR1,VEGFA,WNT7A,ZEB2	1
positive regulation of hydrolase activity	info:{"super-categories": "['positive regulation of molecular function', 'regulation of catalytic activity']", "namespace": "biological_process", "id": "GO:0051345", "def": "\"Any process that activates or increases the frequency, rate or extent of hydrolase activity, the catalysis of the hydrolysis of various bonds.\" [GOC:ai]", "name": "positive regulation of hydrolase activity"}	21	21	14.8723	0.117856	APP,ARAP2,BCL2L11,CCDC125,DNAJA1,EZH2,FGF2,HNRNPU,JAK2,JUN,MSH2,MTOR,MTSS2,MYO9A,PPP1R15B,RHOA,TBC1D12,TFAP4,TOR1AIP1,TOR1AIP2,VEGFA	1
positive regulation of immune response	info:{"super-categories": "['positive regulation of biological process', 'regulation of immune system process', 'regulation of response to stimulus']", "namespace": "biological_process", "id": "GO:0050778", "def": "\"Any process that activates or increases the frequency, rate or extent of the immune response, the immunological reaction of an organism to an immunogenic stimulus.\" [GOC:ai]", "name…	21	21	13.8439	0.0780635	ANKRD17,AP1G1,BTRC,CADM1,CD46,CD81,HFE,HSP90AA1,HSP90B1,MSH2,NCKAP1,PAK3,PIK3CB,PIK3CD,PLEKHA1,PSPC1,RAC1,RPS6KA5,RTN4,UBE2D3,WNK1	1
positive regulation of neurogenesis	info:{"super-categories": "['positive regulation of biological process', 'regulation of cellular process', 'regulation of developmental process', 'regulation of multicellular organismal process']", "namespace": "biological_process", "id": "GO:0050769", "def": "\"Any process that activates or increases the frequency, rate or extent of neurogenesis, the generation of cells within the nervous system…	21	21	9.25564	0.00417675	CBFA2T2,CTNNB1,DICER1,EZH2,FMR1,ITGA3,MAP2K1,MTOR,NAP1L1,NOTCH1,PAFAH1B1,PAK3,PLAG1,PPP1CC,RHOA,SRF,TGIF2,VEGFA,VEGFC,ZEB1,ZEB2	1
regulation of cytoskeleton organization	info:{"super-categories": "['regulation of cellular process']", "namespace": "biological_process", "id": "GO:0051493", "def": "\"Any process that modulates the frequency, rate or extent of the formation, arrangement of constituent parts, or disassembly of cytoskeletal structures.\" [GOC:ai]", "name": "regulation of cytoskeleton organization"}	21	21	10.3632	0.0107286	BICD2,CAPN2,CAPZB,CCNF,CDC42EP4,CDH5,CLIC4,CTNNB1,HNRNPU,MET,MTOR,NCKAP1,PAFAH1B1,PAK3,PRKAA1,PTGER4,RAC1,RHOA,SPIRE1,STMN1,TGFBR1	1
regulation of proteolysis	info:{"super-categories": "['regulation of metabolic process']", "namespace": "biological_process", "id": "GO:0030162", "def": "\"Any process that modulates the frequency, rate or extent of the hydrolysis of a peptide bond or bonds within a protein.\" [GOC:mah]", "name": "regulation of proteolysis"}	21	21	14.0021	0.0837768	APP,BCL2L11,BIRC5,BTRC,FBXW7,FMR1,GCLC,HFE,JAK2,N4BP1,OTUD4,PIAS1,PTGS2,RHOA,STYX,TFAP4,TMTC3,TRIB1,USP25,VEGFA,XIAP	1
response to inorganic substance	info:{"super-categories": "[]", "namespace": "biological_process", "id": "GO:0010035", "def": "\"Any process that results in a change in state or activity of a cell or an organism (in terms of movement, secretion, enzyme production, gene expression, etc.) as a result of an inorganic substance stimulus.\" [GOC:sm]", "name": "response to inorganic substance"}	21	21	10.1456	0.00923937	APP,CAPN2,CCND1,CLIC4,CPS1,DNMT3A,DUSP1,EZH2,FMR1,FOS,GCLC,HFE,JUN,KDM6B,PLEKHA1,PPP1R15B,PRKAA1,PTGS2,QDPR,SLC11A2,SLC30A5	1
viral process	info:{"super-categories": "['symbiotic process']", "namespace": "biological_process", "id": "GO:0016032", "def": "\"A multi-organism process in which a virus is a participant. The other participant is the host. Includes infection of a host cell, replication of the viral genome, and assembly of progeny virus particles. In some cases the viral genetic material may integrate into the host genome and…	21	21	12.0046	0.0310676	ANKRD17,AP1G1,AP1S3,AP3M1,BCL2L11,BTRC,CADM1,CTNNB1,EEA1,FBXW7,FMR1,G3BP1,IPO7,KPNA2,MORC3,NCKAP1,NUP42,RAB5A,RAC1,RHOA,TNPO1	1
immune response	info:{"super-categories": "[]", "namespace": "biological_process", "id": "GO:0006955", "def": "\"Any immune system process that functions in the calibrated response of an organism to a potential internal or invasive threat.\" [GO_REF:0000022, GOC:add, GOC:mtg_15nov05]", "name": "immune response"}	20	20	18.6299	0.43787	ANKRD17,APP,CD180,CD46,CD81,G3BP1,IL20RB,IPO7,JAK2,KDM6B,MNX1,MSH2,NOTCH1,OTUD4,PIK3CD,PRDM1,PSPC1,PTGER4,TGFBR3,TNFAIP1	1
ion homeostasis	info:{"super-categories": "['homeostatic process']", "namespace": "biological_process", "id": "GO:0050801", "def": "\"Any process involved in the maintenance of an internal steady state of ions within an organism or cell.\" [GOC:ai]", "name": "ion homeostasis"}	20	20	15.3667	0.190342	APP,ATP5F1B,CDH5,CFTR,CLIC4,CPS1,FGF2,GCLC,GNB1,GPAM,HFE,JAK2,PIK3CB,PRKAA1,PTGER4,SLC11A2,SLC30A5,SLC39A6,WNK1,XIAP	1
multicellular organismal reproductive process	info:{"super-categories": "[]", "namespace": "biological_process", "id": "GO:0048609", "def": "\"The process, occurring above the cellular level, that is pertinent to the reproductive function of a multicellular organism. This includes the integrated processes at the level of tissues and organs.\" [GOC:dph, GOC:jid, GOC:tb]", "name": "multicellular organismal reproductive process"}	20	20	11.1147	0.0286869	APP,BCL2L11,CADM1,DNAJA1,DNMT3A,HOXA9,ITGA3,MTOR,NOTCH1,NR2F2,PIAS1,PLEKHA1,PRDM1,PTGS2,SGPL1,SOX9,SPATA2,THRB,UBE2A,UBE2B	1
nervous system process	info:{"super-categories": "[]", "namespace": "biological_process", "id": "GO:0050877", "def": "\"A organ system process carried out by any of the organs or tissues of neurological system.\" [GOC:ai, GOC:mtg_cardio]", "name": "nervous system process"}	20	20	18.5311	0.430283	APP,ATXN1,ATXN1L,BIRC5,BTG2,EYA1,FBXO11,FOS,GNB1,ITGA3,JUN,MTOR,MYO9A,PAFAH1B1,PIAS1,PTGS2,SLC11A2,SRF,THRB,UGT2A1	1
pattern specification process	info:{"super-categories": "[]", "namespace": "biological_process", "id": "GO:0007389", "def": "\"Any developmental process that results in the creation of defined areas or spaces within an organism to which cells respond and eventually are instructed to differentiate.\" [GOC:go_curators, GOC:isa_complete, ISBN:0521436125]", "name": "pattern specification process"}	20	20	7.45593	0.00111547	ACVR2B,ATM,BTG2,CTNNB1,EYA1,FRS2,GRSF1,HOXA9,LDB1,LEFTY1,NKX3-2,NOTCH1,NR2F2,RNF111,TBX18,TBX20,TGFBR1,WNT7A,ZEB1,ZEB2	1
positive regulation of programmed cell death	info:{"super-categories": "['positive regulation of biological process', 'regulation of cellular process']", "namespace": "biological_process", "id": "GO:0043068", "def": "\"Any process that activates or increases the frequency, rate or extent of programmed cell death, cell death resulting from activation of endogenous cellular processes.\" [GOC:jl]", "name": "positive regulation of programmed ce…	20	20	12.6573	0.0658084	ATM,BCL2L11,CAPN2,CDKN1A,CTNNB1,DNAJA1,DUSP1,E2F3,FBXW7,JAK2,JUN,MCL1,NOTCH1,PAK3,PIK3CB,PIK3CD,PTGS2,RHOA,TFAP4,TGFBR1	1
regulation of cellular localization	info:{"super-categories": "['regulation of localization']", "namespace": "biological_process", "id": "GO:0060341", "def": "\"Any process that modulates the frequency, rate or extent of a process in which a cell, a substance, or a cellular entity is transported to, or maintained in a specific location within or in the membrane of a cell.\" [GOC:dph, GOC:tb]", "name": "regulation of cellular locali…	20	20	15.6238	0.206601	ABHD17C,CD81,CFTR,CTNNB1,DNAJA1,FBXW7,HFE,HNRNPU,HSP90AA1,ITGA3,MAP2K1,PPP1CC,PRKAA1,PTGS2,RAC1,RIOK2,RTN4,SREBF2,UBE2D3,USP36	1
regulation of epithelial cell proliferation	info:{"super-categories": "['regulation of cellular process']", "namespace": "biological_process", "id": "GO:0050678", "def": "\"Any process that modulates the frequency, rate or extent of epithelial cell proliferation.\" [GOC:ai]", "name": "regulation of epithelial cell proliferation"}	20	20	6.48686	0.000278393	CCND1,CTNNB1,EYA1,FBXW7,FGF2,FRS2,JCAD,JUN,MTOR,NOTCH1,NR2F2,RREB1,RTN4,SIX4,SOX9,TGFBR1,TGFBR3,VEGFA,VEGFC,WNT7A	1
regulation of mitotic cell cycle	info:{"super-categories": "['regulation of cellular process']", "namespace": "biological_process", "id": "GO:0007346", "def": "\"Any process that modulates the rate or extent of progress through the mitotic cell cycle.\" [GOC:dph, GOC:go_curators, GOC:tb]", "name": "regulation of mitotic cell cycle"}	20	20	12.3211	0.0558182	ANKRD17,APP,ATM,BTG2,BTRC,CCND1,CDC7,CDKN1A,CTNNB1,DUSP1,EZH2,HNRNPU,HSP90AA1,MSH2,NEK7,PAFAH1B1,RIOK2,TFAP4,ZFP36L2,ZNF207	1
tissue morphogenesis	info:{"super-categories": "[]", "namespace": "biological_process", "id": "GO:0048729", "def": "\"The process in which the anatomical structures of a tissue are generated and organized.\" [GOC:dph, GOC:jid]", "name": "tissue morphogenesis"}	20	20	7.51526	0.00117474	BTRC,CLIC4,CTNNB1,EYA1,FGF2,FRS2,GRSF1,LIN7C,MET,NOTCH1,RHOA,SOX9,SRF,TBX18,TBX20,TGFBR1,TGFBR2,TGFBR3,VEGFA,VEGFC	1
transmembrane receptor protein tyrosine kinase signaling pathway	info:{"super-categories": "['cell surface receptor signaling pathway', 'regulation of cellular process']", "namespace": "biological_process", "id": "GO:0007169", "def": "\"A series of molecular signals initiated by the binding of an extracellular ligand to a receptor on the surface of the target cell where the receptor possesses tyrosine kinase activity, and ending with regulation of a downstream…	20	20	9.84895	0.0122584	ARID5B,DDIT4,FGF2,FRS2,HNRNPF,HSP90AA1,JAK2,MET,NCKAP1,PAK3,PIK3CB,PLEKHA1,RAC1,RHOA,RPS6KA5,SGPL1,SOX9,STMN1,VEGFA,VEGFC	1
cell adhesion	info:{"super-categories": "[]", "namespace": "biological_process", "id": "GO:0007155", "def": "\"The attachment of a cell, either to another cell or to an underlying substrate such as the extracellular matrix, via cell adhesion molecules.\" [GOC:hb, GOC:pf]", "name": "cell adhesion"}	19	19	17.6609	0.437982	APP,BCL2L11,CADM1,CDH5,CTNNB1,DSC1,FNDC3A,ITGA3,JCAD,LRRC1,MKLN1,PIK3CB,PIP5K1C,RAC1,RHOA,SOX9,SRF,TGFBR2,VEZT	1
cell communication	info:{"super-categories": "[]", "namespace": "biological_process", "id": "GO:0007154", "def": "\"Any process that mediates interactions between a cell and its surroundings. Encompasses interactions such as signaling or attachment between one cell and another cell, between a cell and an extracellular matrix, or between a cell and any other aspect of its environment.\" [GOC:mah]", "name": "cell com…	19	19	16.8896	0.374626	BMT2,CDKN1A,CTNNB1,FGF2,FOS,GPR50,GRIK3,HFE,HSP90B1,JUN,MTOR,PAFAH1B1,PIK3C2B,PRKAA1,PTGS2,RNF152,SLC38A2,SREBF2,SRF	1
cellular response to organic cyclic compound	info:{"super-categories": "['cellular response to chemical stimulus', 'response to organic substance']", "namespace": "biological_process", "id": "GO:0071407", "def": "\"Any process that results in a change in state or activity of a cell (in terms of movement, secretion, enzyme production, gene expression, etc.) as a result of an organic cyclic compound stimulus.\" [GOC:mah]", "name": "cellular r…	19	19	7.23838	0.00182803	APP,BCL2L11,BTRC,CFTR,CPS1,CTNNB1,DDIT4,EZH2,GCLC,GNB1,HNRNPU,HSP90B1,PAK3,PTGS2,RAP1B,RORA,SHMT1,TFAP4,ZFP36L2	1
developmental growth	info:{"super-categories": "[]", "namespace": "biological_process", "id": "GO:0048589", "def": "\"The increase in size or mass of an entire organism, a part of an organism or a cell, where the increase in size or mass has the specific outcome of the progression of the organism over time from one condition to another.\" [GOC:go_curators]", "name": "developmental growth"}	19	19	5.95288	0.000279319	ACVR2B,ANKRD11,APP,ARID5B,ATM,CDKN1A,CLIC4,CTNNB1,CTR9,HSP90AA1,MTOR,NOTCH1,PLAG1,PLEKHA1,RMI1,SOX9,SRF,TGFBR2,ZEB2	1
gland development	info:{"super-categories": "['animal organ development']", "namespace": "biological_process", "id": "GO:0048732", "def": "\"The process whose specific outcome is the progression of a gland over time, from its formation to the mature structure. A gland is an organ specialised for secretion.\" [GOC:jid]", "name": "gland development"}	19	19	4.78604	2.41449e-05	ARID5B,ATM,BCL2L11,CCND1,CTNNB1,EZH2,HFE,HOXA9,JUN,MAP2K1,MET,NOTCH1,QDPR,SIX4,SOX9,SRF,TGFBR1,TGFBR3,THRB	1
positive regulation of apoptotic process	info:{"super-categories": "['positive regulation of biological process', 'regulation of cellular process']", "namespace": "biological_process", "id": "GO:0043065", "def": "\"Any process that activates or increases the frequency, rate or extent of cell death by apoptotic process.\" [GOC:jl, GOC:mtg_apoptosis]", "name": "positive regulation of apoptotic process"}	19	19	12.5584	0.0919129	ATM,BCL2L11,CAPN2,CTNNB1,DNAJA1,DUSP1,E2F3,FBXW7,JAK2,JUN,MCL1,NOTCH1,PAK3,PIK3CB,PIK3CD,PTGS2,RHOA,TFAP4,TGFBR1	1
protein ubiquitination	info:{"super-categories": "['cellular macromolecule metabolic process', 'macromolecule metabolic process', 'organonitrogen compound metabolic process', 'protein metabolic process']", "namespace": "biological_process", "id": "GO:0016567", "def": "\"The process in which one or more ubiquitin groups are added to a protein.\" [GOC:ai]", "name": "protein ubiquitination"}	19	19	13.4681	0.13306	BTRC,CBLL2,CCNF,CTNNB1,CTR9,FBXO11,FBXW7,GAN,LTN1,OBI1,RNF111,RNF152,RNF213,TNFAIP1,UBE2A,UBE2B,UBE2D3,VHL,XIAP	1
regulation of cytokine production	info:{"super-categories": "['regulation of multicellular organismal process']", "namespace": "biological_process", "id": "GO:0001817", "def": "\"Any process that modulates the frequency, rate, or extent of production of a cytokine.\" [GOC:add, ISBN:0781735149]", "name": "regulation of cytokine production"}	19	19	13.6066	0.140163	ANKRD17,APP,CADM1,CAPN2,CD46,CD81,CTNNB1,DICER1,GPAM,HFE,IL20RB,JAK2,PTGER4,PTGS2,RAC1,REL,RORA,RPS6KA5,RUNX1	1
regulation of developmental growth	info:{"super-categories": "['regulation of developmental process', 'regulation of growth']", "namespace": "biological_process", "id": "GO:0048638", "def": "\"Any process that modulates the frequency, rate or extent of developmental growth.\" [GOC:go_curators]", "name": "regulation of developmental growth"}	19	19	6.42753	0.000592981	APP,BCL2L11,CDKN1A,FGF2,GPAM,MEIS1,MTOR,NOTCH1,PAFAH1B1,PIM1,RTN4,SGPL1,SIX4,SRF,TBX20,TGFBR1,TGFBR2,TGFBR3,VEGFA	1
regulation of epithelial cell migration	info:{"super-categories": "['regulation of cellular process', 'regulation of localization', 'regulation of locomotion', 'regulation of multicellular organismal process']", "namespace": "biological_process", "id": "GO:0010632", "def": "\"Any process that modulates the frequency, rate or extent of epithelial cell migration.\" [GOC:BHF, GOC:dph, GOC:tb]", "name": "regulation of epithelial cell migra…	19	19	4.27183	6.97342e-06	ATP5F1B,FBXW7,FGF2,ITGA3,JCAD,JUN,MET,MTOR,NOTCH1,NR2F2,PTGS2,RHOA,RREB1,RTN4,SOX9,TGFBR2,VEGFA,VEGFC,WNT7A	1
regulation of lymphocyte activation	info:{"super-categories": "['regulation of cellular process', 'regulation of immune system process']", "namespace": "biological_process", "id": "GO:0051249", "def": "\"Any process that modulates the frequency, rate or extent of lymphocyte activation.\" [GOC:ai]", "name": "regulation of lymphocyte activation"}	19	19	8.32612	0.00601882	AP1G1,ATM,CD46,CD81,CDKN1A,CTNNB1,GPAM,HFE,IL20RB,MSH2,NKAP,PAK3,PRDM1,RAC1,RHOA,RUNX1,TGFBR2,ZEB1,ZFP36L2	1
regulation of neuron death	info:{"super-categories": "['regulation of cellular process']", "namespace": "biological_process", "id": "GO:1901214", "def": "\"Any process that modulates the frequency, rate or extent of neuron death.\" [GOC:rph, GOC:TermGenie]", "name": "regulation of neuron death"}	19	19	6.11109	0.000360912	ATM,BCL2L11,BTG2,CAPN2,CTNNB1,DDIT4,FBXW7,FOS,GCLC,JAK2,JUN,MCL1,MSH2,MTOR,PAK3,REL,RHOA,SIX4,STAMBP	1
response to extracellular stimulus	info:{"super-categories": "[]", "namespace": "biological_process", "id": "GO:0009991", "def": "\"Any process that results in a change in state or activity of a cell or an organism (in terms of movement, secretion, enzyme production, gene expression, etc.) as a result of an extracellular stimulus.\" [GOC:go_curators]", "name": "response to extracellular stimulus"}	19	19	9.53252	0.0162796	BMT2,CCND1,CDKN1A,CPS1,DNMT3A,FOS,GCLC,HFE,HSP90B1,JUN,MTOR,PIK3C2B,PRKAA1,PTGS2,RNF152,SLC38A2,SREBF2,SRF,TGFBR2	1
Wnt signaling pathway	info:{"super-categories": "['cell surface receptor signaling pathway', 'regulation of cellular process']", "namespace": "biological_process", "id": "GO:0016055", "def": "\"The series of molecular signals initiated by binding of a Wnt protein to a frizzled family receptor on the surface of the target cell and ending with a change in cell state.\" [GOC:dph, GOC:go_curators, PMID:11532397]", "name":…	18	18	6.64507	0.00184875	AGO4,BCL9,BTRC,CCND1,CTNNB1,CTR9,FZD6,GNB1,LDB1,MITF,NLK,PRKAA1,RAC1,RHOA,TMEM170B,TSPAN12,WNT7A,XIAP	1
behavior	info:{"super-categories": "[]", "namespace": "biological_process", "id": "GO:0007610", "def": "\"The internally coordinated responses (actions or inactions) of animals (individuals or groups) to internal or external stimuli, via a mechanism that involves nervous system activity.\" [GOC:ems, GOC:jl, ISBN:0395448956, PMID:20160973]", "name": "behavior"}	18	18	11.0751	0.0662224	APP,ATXN1,ATXN1L,BTG2,CAPN2,FOS,ITGA3,JUN,MEIS1,MTOR,PAFAH1B1,PIAS1,PRKAA1,PTGS2,RMI1,SLC11A2,SRF,THRB	1
carbohydrate derivative metabolic process	info:{"super-categories": "[]", "namespace": "biological_process", "id": "GO:1901135", "def": "\"The chemical reactions and pathways involving carbohydrate derivative.\" [GOC:TermGenie]", "name": "carbohydrate derivative metabolic process"}	18	18	16.4347	0.417188	ALG14,AMD1,ATP5F1B,CERK,DCTD,EXTL3,FAR1,FGF2,GFPT2,GPAM,MPPE1,NT5C3A,PANK1,PIM1,RHOA,RORA,RRM2,SHMT1	1
carboxylic acid metabolic process	info:{"super-categories": "['organic acid metabolic process']", "namespace": "biological_process", "id": "GO:0019752", "def": "\"The chemical reactions and pathways involving carboxylic acids, any organic acid containing one or more carboxyl (COOH) groups or anions (COO-).\" [ISBN:0198506732]", "name": "carboxylic acid metabolic process"}	18	18	16.85	0.452083	ADO,CARNMT1,CPS1,FGF2,GCLC,GFPT2,GPAM,L2HGDH,PCCB,PIM1,PRKAA1,PRKAB1,PTGS2,QDPR,RARS2,SGPL1,SHMT1,UGT2A1	1
cell surface receptor signaling pathway involved in cell-cell signaling	info:{"super-categories": "['cell surface receptor signaling pathway', 'regulation of cellular process']", "namespace": "biological_process", "id": "GO:1905114", "def": "\"Any cell surface receptor signaling pathway that is involved in cell-cell signaling.\" [GO_REF:0000060, GOC:TermGenie, ISBN:0-7167-3051-0]", "name": "cell surface receptor signaling pathway involved in cell-cell signaling"}	18	18	6.78351	0.00220225	AGO4,BCL9,BTRC,CCND1,CTNNB1,CTR9,FZD6,GNB1,LDB1,MITF,NLK,PRKAA1,RAC1,RHOA,TMEM170B,TSPAN12,WNT7A,XIAP	1
cellular chemical homeostasis	info:{"super-categories": "['homeostatic process']", "namespace": "biological_process", "id": "GO:0055082", "def": "\"Any biological process involved in the maintenance of an internal steady state of a chemical at the level of the cell.\" [GOC:isa_complete, GOC:jid]", "name": "cellular chemical homeostasis"}	18	18	14.2988	0.240973	APP,ATP5F1B,CDH5,CFTR,CLIC4,FGF2,GCLC,GNB1,HFE,JAK2,PIK3CB,PRKAA1,PTGER4,RTN4,SLC11A2,SLC30A5,SLC39A6,SRF	1
cellular protein-containing complex assembly	info:{"super-categories": "['cellular component assembly', 'protein-containing complex subunit organization']", "namespace": "biological_process", "id": "GO:0034622", "def": "\"The aggregation, arrangement and bonding together of a set of components to form a protein complex, occurring at the level of an individual cell.\" [GOC:jl]", "name": "cellular protein-containing complex assembly"}	18	18	14.5757	0.262528	AGO4,COX10,DICER1,DNAJC28,HSP90AA1,JAK2,NAP1L1,NOP2,PIAS1,RAC1,RAMAC,RTN4,SLC25A33,SMARCA5,SOX9,SPAG1,TGFBR3,ZNF207	1
cellular response to hormone stimulus	info:{"super-categories": "['cellular response to chemical stimulus', 'cellular response to endogenous stimulus', 'response to hormone', 'response to organic substance']", "namespace": "biological_process", "id": "GO:0032870", "def": "\"Any process that results in a change in state or activity of a cell (in terms of movement, secretion, enzyme production, gene expression, etc.) as a result of a h…	18	18	6.80329	0.00221853	BCL2L11,CPEB1,CPS1,DDIT4,DUSP1,FOS,GCLC,GNB1,HNRNPU,JUN,NOTCH1,PRKAA1,PTGER4,RAB8B,RAP1B,SLC25A33,TFAP4,ZFP36L2	1
cellular response to lipid	info:{"super-categories": "['cellular response to chemical stimulus', 'response to organic substance']", "namespace": "biological_process", "id": "GO:0071396", "def": "\"Any process that results in a change in state or activity of a cell (in terms of movement, secretion, enzyme production, gene expression, etc.) as a result of a lipid stimulus.\" [GOC:mah]", "name": "cellular response to lipid"}	18	18	8.08879	0.00916845	ATM,BCL2L11,CAPN2,CD180,CFTR,CPS1,CTR9,DDIT4,GNB1,HNRNPU,PRKAA1,PTGER4,RHOA,RORA,SMARCD1,SOX9,TFAP4,ZFP36L2	1
covalent chromatin modification	info:{"super-categories": "['chromatin organization', 'macromolecule metabolic process']", "namespace": "biological_process", "id": "GO:0016569", "def": "\"The alteration of DNA or protein in chromatin by the covalent addition or removal of chemical groups.\" [GOC:mah, GOC:vw]", "name": "covalent chromatin modification"}	18	18	7.21861	0.00375282	ATM,CTR9,DNMT3A,EED,EYA1,EZH2,JAK2,KDM3B,KDM6B,LDB1,MRGBP,PRDM16,PRKAA1,RPS6KA5,TET2,UBE2A,UBE2B,USP36	1
ion transport	info:{"super-categories": "['transport']", "namespace": "biological_process", "id": "GO:0006811", "def": "\"The directed movement of charged atoms or small charged molecules into, out of or within a cell, or between cells, by means of some agent such as a transporter or pore.\" [GOC:ai]", "name": "ion transport"}	18	18	25.7497	0.106589	ATP5F1B,CFTR,CLIC4,COX10,FGF2,GRIK3,HFE,KCNG3,KCNQ5,MT-CO2,ORAI2,PLEKHA3,SLC11A2,SLC30A5,SLC38A2,SLC39A6,SLC7A2,WNK1	0
microtubule-based process	info:{"super-categories": "[]", "namespace": "biological_process", "id": "GO:0007017", "def": "\"Any cellular process that depends upon or alters the microtubule cytoskeleton, that part of the cytoskeleton comprising microtubules and their associated proteins.\" [GOC:mah]", "name": "microtubule-based process"}	18	18	12.3211	0.117079	AP3M1,APP,BICD2,BIRC5,BLOC1S6,CILK1,DYNC1LI2,HNRNPU,KIF2C,NEK7,PAFAH1B1,RANBP9,RHOA,SPIRE1,STMN1,TNPO1,UBE2B,ZNF207	1
morphogenesis of an epithelium	info:{"super-categories": "['tissue morphogenesis']", "namespace": "biological_process", "id": "GO:0002009", "def": "\"The process in which the anatomical structures of epithelia are generated and organized. An epithelium consists of closely packed cells arranged in one or more layers, that covers the outer surfaces of the body or lines any internal cavity or tube.\" [GOC:dph, GOC:jl, GOC:tb, ISB…	18	18	5.69578	0.000452625	BTRC,CLIC4,CTNNB1,EYA1,FGF2,FRS2,GRSF1,LIN7C,MET,NOTCH1,RHOA,SOX9,SRF,TBX18,TBX20,TGFBR2,VEGFA,VEGFC	1
organic acid metabolic process	info:{"super-categories": "[]", "namespace": "biological_process", "id": "GO:0006082", "def": "\"The chemical reactions and pathways involving organic acids, any acidic compound containing carbon in covalent linkage.\" [ISBN:0198506732]", "name": "organic acid metabolic process"}	18	18	19.0848	0.483938	ADO,CARNMT1,CPS1,FGF2,GCLC,GFPT2,GPAM,L2HGDH,PCCB,PIM1,PRKAA1,PRKAB1,PTGS2,QDPR,RARS2,SGPL1,SHMT1,UGT2A1	0
positive regulation of cell projection organization	info:{"super-categories": "['positive regulation of biological process', 'regulation of cellular process']", "namespace": "biological_process", "id": "GO:0031346", "def": "\"Any process that activates or increases the frequency, rate or extent of the process involved in the formation, arrangement of constituent parts, or disassembly of cell projections.\" [GOC:mah]", "name": "positive regulation …	18	18	7.55482	0.00539711	CBFA2T2,CDC42EP4,EZH2,FMR1,ITGA3,MAP2K1,MTOR,NCKAP1,PAFAH1B1,PAK3,RAB8B,RAC1,RHOA,RREB1,SRF,TGFBR1,VEGFA,ZEB2	1
regulation of cell cycle phase transition	info:{"super-categories": "['regulation of cellular process']", "namespace": "biological_process", "id": "GO:1901987", "def": "\"Any process that modulates the frequency, rate or extent of cell cycle phase transition.\" [GOC:mtg_cell_cycle, GOC:TermGenie, PMID:22841721]", "name": "regulation of cell cycle phase transition"}	18	18	8.70188	0.0147254	ANKRD17,APP,ATM,BTG2,BTRC,CCND1,CDC7,CDKN1A,DUSP1,EZH2,FBXW7,HSP90AA1,PAFAH1B1,RIOK2,TCIM,TFAP4,ZFP36L2,ZNF207	1
regulation of protein complex assembly	info:{"super-categories": "['regulation of cellular component biogenesis', 'regulation of cellular process']", "namespace": "biological_process", "id": "GO:0043254", "def": "\"Any process that modulates the frequency, rate or extent of protein complex assembly.\" [GOC:jl]", "name": "regulation of protein complex assembly"}	18	18	8.425	0.0117826	ATM,BCL2L11,CAPZB,CDC42EP4,CDH5,HSP90AA1,MET,MTOR,NCKAP1,PAK3,PTGER4,RAC1,RAP1B,RHOA,SPIRE1,STMN1,TBX20,VEGFA	1
response to hypoxia	info:{"super-categories": "['response to oxygen levels']", "namespace": "biological_process", "id": "GO:0001666", "def": "\"Any process that results in a change in state or activity of a cell or an organism (in terms of movement, secretion, enzyme production, gene expression, etc.) as a result of a stimulus indicating lowered oxygen tension. Hypoxia, defined as a decline in O2 levels below normox…	18	18	5.33979	0.000246185	ATM,CAPN2,CPEB1,DDIT4,DNMT3A,GNB1,HSP90B1,MTOR,PRKAA1,PTGS2,RHOA,RORA,SLC11A2,SRF,TGFBR2,TGFBR3,VEGFA,VEGFC	1
response to light stimulus	info:{"super-categories": "['response to radiation']", "namespace": "biological_process", "id": "GO:0009416", "def": "\"Any process that results in a change in state or activity of a cell or an organism (in terms of movement, secretion, enzyme production, gene expression, etc.) as a result of a light stimulus, electromagnetic radiation of wavelengths classified as infrared, visible or ultraviolet…	18	18	5.77489	0.000514546	APP,CCND1,CDKN1A,DUSP1,FMR1,FOS,GNB1,MAP3K4,MSH2,MTOR,N4BP1,NR2F6,PIAS1,PPP1CC,PRKAA1,PTGS2,UBE2A,UBE2B	1
response to nutrient levels	info:{"super-categories": "['response to extracellular stimulus']", "namespace": "biological_process", "id": "GO:0031667", "def": "\"Any process that results in a change in state or activity of a cell or an organism (in terms of movement, secretion, enzyme production, gene expression, etc.) as a result of a stimulus reflecting the presence, absence, or concentration of nutrients.\" [GOC:mah]", "n…	18	18	8.97876	0.0180277	BMT2,CCND1,CDKN1A,CPS1,DNMT3A,GCLC,HFE,HSP90B1,JUN,MTOR,PIK3C2B,PRKAA1,PTGS2,RNF152,SLC38A2,SREBF2,SRF,TGFBR2	1
transcription, DNA-templated	info:{"super-categories": "['cellular aromatic compound metabolic process', 'cellular biosynthetic process', 'cellular macromolecule metabolic process', 'cellular nitrogen compound metabolic process', 'heterocycle metabolic process', 'macromolecule metabolic process', 'nucleobase-containing compound metabolic process', 'organic cyclic compound metabolic process', 'organic substance biosynthetic p…	18	18	8.87987	0.0168985	AFF4,CTR9,DIDO1,FOS,GMEB2,HOXA9,JUN,LDB1,MITF,NKX3-2,PHF3,POU2F1,RREB1,SLC25A33,SRF,TAF13,THRB,ZBTB7A	1
transmembrane transport	info:{"super-categories": "['transport']", "namespace": "biological_process", "id": "GO:0055085", "def": "\"The process in which a solute is transported across a lipid bilayer, from one side of a membrane to the other.\" [GOC:dph, GOC:jid]", "name": "transmembrane transport"}	18	18	24.8597	0.13562	ATP5F1B,CFTR,CLIC4,COX10,FGF2,GRIK3,HFE,KCNG3,KCNQ5,MCL1,MT-CO2,ORAI2,SLC11A2,SLC25A33,SLC30A5,SLC38A2,SLC39A6,SLC7A2	0
cell activation involved in immune response	info:{"super-categories": "[]", "namespace": "biological_process", "id": "GO:0002263", "def": "\"A change in the morphology or behavior of a cell resulting from exposure to an activating factor such as a cellular or soluble ligand, leading to the initiation or perpetuation of an immune response.\" [GO_REF:0000022, GOC:add, GOC:mtg_15nov05, ISBN:0781735149]", "name": "cell activation involved in i…	17	17	12.0442	0.147982	APP,CD180,CMTM6,DSC1,GOLGA7,HSP90AA1,MLEC,MSH2,PIK3CD,PTGER4,RAC1,RAP1B,RAP2C,RHOA,RORA,TCIM,VAPA	1
cellular response to cytokine stimulus	info:{"super-categories": "['cellular response to chemical stimulus', 'response to organic substance']", "namespace": "biological_process", "id": "GO:0071345", "def": "\"Any process that results in a change in state or activity of a cell (in terms of movement, secretion, enzyme production, gene expression, etc.) as a result of a cytokine stimulus.\" [GOC:mah]", "name": "cellular response to cytok…	17	17	8.64255	0.0239531	ARID5B,ATP5F1B,CAPN2,CDC42EP4,DUSP1,EED,GFPT2,HNRNPU,INA,RHOA,RORA,SHMT1,SMARCA5,SOX9,VEGFC,WNK1,ZFP36L2	1
exocytosis	info:{"super-categories": "['secretion by cell', 'transport']", "namespace": "biological_process", "id": "GO:0006887", "def": "\"A process of secretion by a cell that results in the release of intracellular molecules (e.g. hormones, matrix proteins) contained within a membrane-bounded vesicle. Exocytosis can occur either by full fusion, when the vesicle collapses into the plasma membrane, or by a…	17	17	14.6745	0.348211	APP,CMTM6,DSC1,GOLGA7,HSP90AA1,LIN7C,MLEC,PIK3CD,PIP5K1C,RAB11FIP1,RAC1,RAP1B,RAP2C,RHOA,VAPA,VEGFA,VEGFC	1
hematopoietic or lymphoid organ development	info:{"super-categories": "['animal organ development']", "namespace": "biological_process", "id": "GO:0048534", "def": "\"The process whose specific outcome is the progression of any organ involved in hematopoiesis (also known as hemopoiesis) or lymphoid cell activation over time, from its formation to the mature structure. Such development includes differentiation of resident cell types (stroma…	17	17	3.38187	6.55272e-06	ATM,BCL2L11,CTNNB1,GLRX5,HOXA9,MAP2K1,MEIS1,MKNK2,NKX3-2,RUNX1,SGPL1,SIX4,SRF,TGFBR1,TGFBR2,TGFBR3,ZFP36L2	1
histone modification	info:{"super-categories": "['cellular macromolecule metabolic process', 'chromatin organization', 'macromolecule metabolic process', 'organonitrogen compound metabolic process', 'protein metabolic process']", "namespace": "biological_process", "id": "GO:0016570", "def": "\"The covalent alteration of one or more amino acid residues within a histone protein.\" [GOC:krc]", "name": "histone modificat…	17	17	7.00106	0.00579309	ATM,CTR9,EED,EYA1,EZH2,JAK2,KDM3B,KDM6B,LDB1,MRGBP,PRDM16,PRKAA1,RPS6KA5,TET2,UBE2A,UBE2B,USP36	1
negative regulation of immune system process	info:{"super-categories": "['negative regulation of biological process', 'regulation of immune system process']", "namespace": "biological_process", "id": "GO:0002683", "def": "\"Any process that stops, prevents, or reduces the frequency, rate, or extent of an immune system process.\" [GOC:add]", "name": "negative regulation of immune system process"}	17	17	8.80077	0.0270729	ATM,CTNNB1,CTR9,DUSP1,FBXW7,GPAM,HFE,HOXA9,IL20RB,LDB1,MEIS1,NOTCH1,OTUD4,PTGER4,RUNX1,SOX9,TRIB1	1
negative regulation of phosphorylation	info:{"super-categories": "['negative regulation of biological process', 'regulation of cellular process', 'regulation of metabolic process']", "namespace": "biological_process", "id": "GO:0042326", "def": "\"Any process that stops, prevents or decreases the rate of addition of phosphate groups to a molecule.\" [GOC:jl]", "name": "negative regulation of phosphorylation"}	17	17	8.58322	0.0228473	CDKN1A,DDIT4,DNAJA1,DUSP1,HNRNPU,IPO7,JUN,MTOR,NR2F2,PAFAH1B1,PPP1R15B,RANBP9,RHOA,TFAP4,TRIB1,UBE2B,WNK1	1
oxidation-reduction process	info:{"super-categories": "[]", "namespace": "biological_process", "id": "GO:0055114", "def": "\"A metabolic process that results in the removal or addition of one or more electrons to or from a substance, with or without the concomitant removal or addition of a proton or protons.\" [GOC:dhl, GOC:ecd, GOC:jh2, GOC:jid, GOC:mlg, GOC:rph]", "name": "oxidation-reduction process"}	17	17	17.6609	0.51745	ADO,COX10,FAR1,GFPT2,GLRX5,KDM3B,KDM6B,L2HGDH,LBR,MT-CO2,MTOR,PPP1CC,PRKAA1,PTGS2,QDPR,RRM2,TET2	0
positive regulation of protein serine/threonine kinase activity	info:{"super-categories": "['positive regulation of biological process', 'positive regulation of molecular function', 'regulation of catalytic activity', 'regulation of cellular process', 'regulation of metabolic process']", "namespace": "biological_process", "id": "GO:0071902", "def": "\"Any process that increases the rate, frequency, or extent of protein serine/threonine kinase activity.\" [GOC…	17	17	6.56597	0.00365736	CCND1,CD81,DAZAP2,EZH2,FGF2,FRS2,JAK2,MAP2K1,MAP3K4,PAK3,PIK3CB,PRKAA1,RHOA,TCIM,TGFBR1,VEGFA,ZEB2	1
posttranscriptional regulation of gene expression	info:{"super-categories": "['regulation of metabolic process']", "namespace": "biological_process", "id": "GO:0010608", "def": "\"Any process that modulates the frequency, rate or extent of gene expression after the production of an RNA transcript.\" [GOC:dph, GOC:tb]", "name": "posttranscriptional regulation of gene expression"}	17	17	9.73029	0.049669	AGO4,APP,BTG2,CDC123,CPEB1,EIF4G2,FMR1,HNRNPU,LTN1,MKNK2,MTOR,PPP1R15B,RHOA,SHMT1,TENT4A,TNPO1,ZFP36L2	1
regulation of Wnt signaling pathway	info:{"super-categories": "['regulation of cellular process', 'regulation of response to stimulus', 'regulation of signaling']", "namespace": "biological_process", "id": "GO:0030111", "def": "\"Any process that modulates the frequency, rate or extent of the activity of the Wnt signal transduction pathway.\" [GOC:dph, GOC:mah, GOC:tb]", "name": "regulation of Wnt signaling pathway"}	17	17	7.11972	0.00655542	APP,BTRC,CTNNB1,FZD6,G3BP1,ITGA3,NLK,NOTCH1,RNF213,RUNX1,SOX9,TBX18,TMEM170B,UBE2B,WNK1,XIAP,ZEB2	1
regulation of autophagy	info:{"super-categories": "['regulation of cellular process', 'regulation of metabolic process']", "namespace": "biological_process", "id": "GO:0010506", "def": "\"Any process that modulates the frequency, rate or extent of autophagy. Autophagy is the process in which cells digest parts of their own cytoplasm.\" [GOC:dph, GOC:tb]", "name": "regulation of autophagy"}	17	17	6.42753	0.00309928	ATM,BCL2L11,EIF4G2,FBXW7,MCL1,MET,MTOR,PIK3CB,PIP4K2A,PRKAA1,PRKAB1,RAB39B,RAB5A,RNF152,SREBF2,TBC1D12,USP36	1
regulation of establishment of protein localization	info:{"super-categories": "['regulation of localization']", "namespace": "biological_process", "id": "GO:0070201", "def": "\"Any process that modulates the frequency, rate or extent of the directed movement of a protein to a specific location.\" [GOC:BHF, GOC:mah]", "name": "regulation of establishment of protein localization"}	17	17	14.5757	0.339538	CADM1,CD81,CFTR,DNAJA1,FBXW7,GPAM,JAK2,PRKAA1,PTGER4,PTGS2,RAB11FIP1,RAC1,RIOK2,SREBF2,UBE2D3,USP36,VEGFC	1
regulation of protein transport	info:{"super-categories": "['regulation of localization']", "namespace": "biological_process", "id": "GO:0051223", "def": "\"Any process that modulates the frequency, rate or extent of the directed movement of a protein into, out of or within a cell, or between cells, by means of some agent such as a transporter or pore.\" [GOC:ai]", "name": "regulation of protein transport"}	17	17	13.6461	0.261227	CADM1,CD81,CFTR,DNAJA1,FBXW7,GPAM,JAK2,PRKAA1,PTGER4,PTGS2,RAB11FIP1,RAC1,RIOK2,SREBF2,UBE2D3,USP36,VEGFC	1
regulation of secretion	info:{"super-categories": "['regulation of localization']", "namespace": "biological_process", "id": "GO:0051046", "def": "\"Any process that modulates the frequency, rate or extent of the controlled release of a substance from a cell or a tissue.\" [GOC:ai]", "name": "regulation of secretion"}	17	17	15.7623	0.442026	AP1G1,CADM1,CFTR,FMR1,GPAM,HFE,JAK2,NOTCH1,PTGER4,RAB11FIP1,RAB33B,RAB5A,RAB8B,RAC1,RAP1B,VEGFC,WNT7A	1
regulation of vesicle-mediated transport	info:{"super-categories": "['regulation of cellular process', 'regulation of localization']", "namespace": "biological_process", "id": "GO:0060627", "def": "\"Any process that modulates the rate, frequency, or extent of vesicle-mediated transport, the directed movement of substances, either within a vesicle or in the vesicle membrane, into, out of or within a cell.\" [GOC:dph, GOC:tb]", "name": "…	17	17	10.5807	0.077267	ANKFY1,AP1G1,CFTR,FMR1,HFE,MAP2K1,MKLN1,NOTCH1,PIK3CB,PRKAA1,RAB33B,RAB5A,RAB8B,RAC1,RAP1B,VEGFA,WNT7A	1
tube morphogenesis	info:{"super-categories": "[]", "namespace": "biological_process", "id": "GO:0035239", "def": "\"The process in which the anatomical structures of a tube are generated and organized. Epithelial and endothelial tubes transport gases, liquids and cells from one site to another and form the basic structure of many organs and tissues, with tube shape and organization varying from the single-celled ex…	17	17	5.37935	0.000651783	BTRC,CLIC4,CTNNB1,EYA1,FGF2,MET,NOTCH1,NR2F2,PRDM1,RHOA,SOX9,SRF,TBX20,TGFBR1,TGFBR2,VEGFA,ZEB1	1
Ras protein signal transduction	info:{"super-categories": "['intracellular signal transduction', 'regulation of cellular process']", "namespace": "biological_process", "id": "GO:0007265", "def": "\"A series of molecular signals within the cell that are mediated by a member of the Ras superfamily of proteins switching to a GTP-bound active state.\" [GOC:bf]", "name": "Ras protein signal transduction"}	16	16	4.78604	0.000593218	CDC42EP4,CDKN1A,FGF2,G3BP1,GNB1,JUN,NCKAP1,RAB33B,RAB39B,RAB5A,RAB8B,RAC1,RAP1B,RAP2C,RHOA,RREB1	1
cellular response to drug	info:{"super-categories": "['cellular response to chemical stimulus', 'response to drug']", "namespace": "biological_process", "id": "GO:0035690", "def": "\"Any process that results in a change in state or activity of a cell (in terms of movement, secretion, enzyme production, gene expression, etc.) as a result of a drug stimulus. A drug is a substance used in the diagnosis, treatment or preventi…	16	16	6.11109	0.00429305	CFTR,CTNNB1,DDIT4,DNMT3A,EZH2,FMR1,GCLC,HSP90B1,KDM6B,PLEKHA1,PRKAA1,PTGS2,QDPR,RAP1B,SOX9,TFAP4	1
glycerolipid metabolic process	info:{"super-categories": "['cellular lipid metabolic process', 'lipid metabolic process']", "namespace": "biological_process", "id": "GO:0046486", "def": "\"The chemical reactions and pathways involving glycerolipids, any lipid with a glycerol backbone. Diacylglycerol and phosphatidate are key lipid intermediates of glycerolipid biosynthesis.\" [GOC:ai, PMID:8906569]", "name": "glycerolipid meta…	16	16	7.1395	0.0126096	ATM,CPS1,FAR1,FGF2,GPAM,MPPE1,PAFAH1B1,PIK3C2B,PIK3CB,PIK3CD,PIP4K2A,PIP5K1C,PLEKHA1,PLEKHA3,RAB5A,SACM1L	1
ion transmembrane transport	info:{"super-categories": "['transport']", "namespace": "biological_process", "id": "GO:0034220", "def": "\"A process in which an ion is transported across a membrane.\" [GOC:mah]", "name": "ion transmembrane transport"}	16	16	17.5818	0.441204	ATP5F1B,CFTR,CLIC4,COX10,FGF2,GRIK3,HFE,KCNG3,KCNQ5,MT-CO2,ORAI2,SLC11A2,SLC30A5,SLC38A2,SLC39A6,SLC7A2	0
mRNA processing	info:{"super-categories": "['cellular aromatic compound metabolic process', 'cellular nitrogen compound metabolic process', 'heterocycle metabolic process', 'macromolecule metabolic process', 'nucleobase-containing compound metabolic process', 'organic cyclic compound metabolic process']", "namespace": "biological_process", "id": "GO:0006397", "def": "\"Any process involved in the conversion of a…	16	16	8.425	0.0342248	APP,CPEB1,ELAVL2,FMR1,GRSF1,HNRNPF,HNRNPU,MBNL1,MBNL2,PRPF38B,RAMAC,SNRNP27,SNRNP35,SREK1IP1,TENT4A,ZC3H11A	1
methylation	info:{"super-categories": "[]", "namespace": "biological_process", "id": "GO:0032259", "def": "\"The process in which a methyl group is covalently attached to a molecule.\" [GOC:mah]", "name": "methylation"}	16	16	5.91332	0.00348674	BMT2,BTG2,CARNMT1,CTR9,DIMT1,DNMT3A,EED,EZH2,FBXO11,FOS,NOP2,PRDM1,PRDM16,RAMAC,TET2,TRMT9B	1
myeloid leukocyte activation	info:{"super-categories": "['leukocyte activation']", "namespace": "biological_process", "id": "GO:0002274", "def": "\"A change in the morphology or behavior of a myeloid leukocyte resulting from exposure to an activating factor such as a cellular or soluble ligand.\" [GOC:add, ISBN:0781735149]", "name": "myeloid leukocyte activation"}	16	16	11.3718	0.159157	APP,CMTM6,DSC1,GOLGA7,HSP90AA1,JAK2,JUN,MLEC,PIK3CD,RAC1,RAP1B,RAP2C,RHOA,SLC7A2,TGFBR2,VAPA	1
negative regulation of catalytic activity	info:{"super-categories": "['negative regulation of molecular function', 'regulation of catalytic activity']", "namespace": "biological_process", "id": "GO:0043086", "def": "\"Any process that stops or reduces the activity of an enzyme.\" [GOC:ebc, GOC:jl, GOC:tb, GOC:vw]", "name": "negative regulation of catalytic activity"}	16	16	15.347	0.49128	APP,BIRC5,CDKN1A,DNAJA1,DUSP1,HNRNPU,IPO7,NOTCH1,NR2F2,PTGS2,STYX,TFAP4,TRIB1,VEGFA,WNK1,XIAP	1
positive regulation of growth	info:{"super-categories": "['positive regulation of biological process', 'regulation of growth']", "namespace": "biological_process", "id": "GO:0045927", "def": "\"Any process that activates or increases the rate or extent of growth, the increase in size or mass of all or part of an organism.\" [GOC:go_curators]", "name": "positive regulation of growth"}	16	16	5.12224	0.00108442	EIF4G2,EXTL3,FGF2,GPAM,MTOR,NOTCH1,PAFAH1B1,PIM1,RHOA,SLC25A33,SRF,TBX20,TGFBR1,TGFBR2,TGFBR3,VEGFA	1
proteolysis involved in cellular protein catabolic process	info:{"super-categories": "['macromolecule metabolic process', 'organonitrogen compound metabolic process', 'protein metabolic process']", "namespace": "biological_process", "id": "GO:0051603", "def": "\"The hydrolysis of a peptide bond or bonds within a protein as part of the chemical reactions and pathways resulting in the breakdown of a protein by individual cells.\" [GOC:ai, GOC:dph, GOC:tb]"…	16	16	11.352	0.158015	BTRC,CAPN2,CCNF,CTNNB1,FBXO11,FBXW7,HSP90B1,LTN1,RNF111,RNF213,TNFAIP1,UBE2A,UBE2B,UBE2D3,USP25,USP36	1
regulated exocytosis	info:{"super-categories": "['secretion by cell', 'transport']", "namespace": "biological_process", "id": "GO:0045055", "def": "\"A process of exocytosis in which soluble proteins and other substances are initially stored in secretory vesicles for later release. It is found mainly in cells that are specialized for secreting products such as hormones, neurotransmitters, or digestive enzymes rapidly…	16	16	13.1913	0.298299	APP,CMTM6,DSC1,GOLGA7,HSP90AA1,MLEC,PIK3CD,PIP5K1C,RAB11FIP1,RAC1,RAP1B,RAP2C,RHOA,VAPA,VEGFA,VEGFC	1
regulation of DNA-binding transcription factor activity	info:{"super-categories": "['regulation of cellular process', 'regulation of metabolic process']", "namespace": "biological_process", "id": "GO:0051090", "def": "\"Any process that modulates the frequency, rate or extent of the activity of a transcription factor, any factor involved in the initiation or regulation of transcription.\" [GOC:ai]", "name": "regulation of DNA-binding transcription fac…	16	16	8.28656	0.0309381	APP,ARID5B,BTRC,CTNNB1,EZH2,FOS,FZD6,JAK2,JUN,PIM1,RPS6KA5,SRF,TRIB1,VEGFA,ZBTB7A,ZNF431	1
regulation of MAP kinase activity	info:{"super-categories": "['regulation of catalytic activity', 'regulation of cellular process', 'regulation of metabolic process', 'regulation of response to stimulus', 'regulation of signaling']", "namespace": "biological_process", "id": "GO:0043405", "def": "\"Any process that modulates the frequency, rate or extent of MAP kinase activity.\" [GOC:dph, GOC:go_curators]", "name": "regulation of…	16	16	6.60552	0.00751178	CD81,DNAJA1,DUSP1,EZH2,FGF2,FRS2,JAK2,MAP2K1,MAP3K4,PAK3,PIK3CB,PRKAA1,TGFBR1,TRIB1,VEGFA,ZEB2	1
regulation of animal organ morphogenesis	info:{"super-categories": "['regulation of developmental process', 'regulation of multicellular organismal process']", "namespace": "biological_process", "id": "GO:2000027", "def": "\"Any process that modulates the frequency, rate or extent of animal organ morphogenesis.\" [GOC:obol]", "name": "regulation of animal organ morphogenesis"}	16	16	4.92447	0.000741156	CTNNB1,EYA1,FBXW7,FRS2,FZD6,NOTCH1,PIM1,RAC1,RHOA,SIX4,SOX9,TGFBR1,TGFBR2,THRB,VEGFA,WNT7A	1
regulation of cell morphogenesis	info:{"super-categories": "['regulation of cellular process', 'regulation of developmental process']", "namespace": "biological_process", "id": "GO:0022604", "def": "\"Any process that modulates the frequency, rate or extent of cell morphogenesis. Cell morphogenesis is the developmental process in which the shape of a cell is generated and organized.\" [GOC:isa_complete]", "name": "regulation of …	16	16	9.65118	0.0713533	AGO4,CAPZB,CDC42EP4,MAP2K1,MKLN1,MYO9A,PAFAH1B1,PAK3,RAC1,RHOA,RREB1,RTN4,SRF,VEGFA,WNT7A,ZEB2	1
regulation of mitotic cell cycle phase transition	info:{"super-categories": "['regulation of cellular process']", "namespace": "biological_process", "id": "GO:1901990", "def": "\"Any process that modulates the frequency, rate or extent of mitotic cell cycle phase transition.\" [GOC:mtg_cell_cycle, GOC:TermGenie, PMID:22841721]", "name": "regulation of mitotic cell cycle phase transition"}	16	16	8.04924	0.0263194	ANKRD17,APP,ATM,BTG2,BTRC,CCND1,CDC7,CDKN1A,DUSP1,EZH2,HSP90AA1,PAFAH1B1,RIOK2,TFAP4,ZFP36L2,ZNF207	1
regulation of neuron projection development	info:{"super-categories": "['regulation of cellular process', 'regulation of developmental process', 'regulation of multicellular organismal process']", "namespace": "biological_process", "id": "GO:0010975", "def": "\"Any process that modulates the rate, frequency or extent of neuron projection development. Neuron projection development is the process whose specific outcome is the progression of …	16	16	9.76984	0.0764266	CBFA2T2,CERS2,EZH2,FMR1,ITGA3,MAP2K1,MTOR,MYO9A,PAFAH1B1,PAK3,RHOA,RTN4,SRF,VEGFA,WNT7A,ZEB2	1
response to other organism	info:{"super-categories": "['response to external biotic stimulus']", "namespace": "biological_process", "id": "GO:0051707", "def": "\"Any process that results in a change in state or activity of a cell or an organism (in terms of movement, secretion, enzyme production, gene expression, etc.) as a result of a stimulus from another living organism.\" [GOC:ai]", "name": "response to other organism"}	16	16	17.2851	0.466391	ANKRD17,APP,BCL2L11,CD180,CD46,DDIT4,FMR1,G3BP1,GPAM,IPO7,NT5C3A,OTUD4,PIK3CD,PRDM1,PSPC1,STMN1	0
response to toxic substance	info:{"super-categories": "[]", "namespace": "biological_process", "id": "GO:0009636", "def": "\"Any process that results in a change in state or activity of a cell or an organism (in terms of movement, secretion, enzyme production, gene expression, etc.) as a result of a toxic stimulus.\" [GOC:lr]", "name": "response to toxic substance"}	16	16	7.6537	0.0189217	CAPN2,CCND1,CDKN1A,CPS1,DNMT3A,DUSP1,EZH2,FOS,JUN,KDM3B,KDM6B,PLEKHA1,PPP1R15B,PRKAA1,RHOA,SRF	1
small GTPase mediated signal transduction	info:{"super-categories": "['intracellular signal transduction', 'regulation of cellular process']", "namespace": "biological_process", "id": "GO:0007264", "def": "\"Any series of molecular signals in which a small monomeric GTPase relays one or more of the signals.\" [GOC:mah]", "name": "small GTPase mediated signal transduction"}	16	16	6.15065	0.00449591	CDC42EP4,CDKN1A,FGF2,G3BP1,GNB1,JUN,NCKAP1,RAB33B,RAB39B,RAB5A,RAB8B,RAC1,RAP1B,RAP2C,RHOA,RREB1	1
activation of protein kinase activity	info:{"super-categories": "['positive regulation of biological process', 'positive regulation of molecular function', 'regulation of catalytic activity', 'regulation of cellular process', 'regulation of metabolic process']", "namespace": "biological_process", "id": "GO:0032147", "def": "\"Any process that initiates the activity of an inactive protein kinase.\" [GOC:mah]", "name": "activation of p…	15	15	6.38797	0.0116209	ACVR2B,CD81,FGF2,FRS2,JAK2,MAP2K1,MAP3K4,MTOR,PAK3,PIK3CB,PRKAA1,TGFBR1,TGFBR2,VEGFA,WNK1	1
angiogenesis	info:{"super-categories": "[]", "namespace": "biological_process", "id": "GO:0001525", "def": "\"Blood vessel formation when new vessels emerge from the proliferation of pre-existing blood vessels.\" [ISBN:0878932453]", "name": "angiogenesis"}	15	15	5.37935	0.00370325	ATP5F1B,CLIC4,JUN,MEIS1,NOTCH1,PIK3CB,PTGS2,RNF213,RORA,SRF,TGFBR1,TSPAN12,VEGFA,VEGFC,WNT7A	1
cation homeostasis	info:{"super-categories": "['homeostatic process']", "namespace": "biological_process", "id": "GO:0055080", "def": "\"Any process involved in the maintenance of an internal steady state of cations within an organism or cell.\" [GOC:ceb, GOC:jid, GOC:mah]", "name": "cation homeostasis"}	15	15	13.7252	0.434051	APP,ATP5F1B,CDH5,CFTR,CLIC4,FGF2,GNB1,HFE,JAK2,PIK3CB,PTGER4,SLC11A2,SLC30A5,SLC39A6,XIAP	1
glycerophospholipid metabolic process	info:{"super-categories": "['cellular lipid metabolic process', 'lipid metabolic process', 'organophosphate metabolic process', 'phosphorus metabolic process']", "namespace": "biological_process", "id": "GO:0006650", "def": "\"The chemical reactions and pathways involving glycerophospholipids, any derivative of glycerophosphate that contains at least one O-acyl, O-alkyl, or O-alkenyl group attach…	15	15	5.83422	0.00632796	ATM,FAR1,FGF2,GPAM,MPPE1,PAFAH1B1,PIK3C2B,PIK3CB,PIK3CD,PIP4K2A,PIP5K1C,PLEKHA1,PLEKHA3,RAB5A,SACM1L	1
immune response-regulating signaling pathway	info:{"super-categories": "['regulation of cellular process', 'regulation of immune system process', 'regulation of response to stimulus']", "namespace": "biological_process", "id": "GO:0002764", "def": "\"The cascade of processes by which a signal interacts with a receptor, causing a change in the level or activity of a second messenger or other downstream target, and ultimately leading to the a…	15	15	8.84032	0.0705648	BTRC,FOS,HSP90AA1,HSP90B1,IL20RB,JUN,NCKAP1,PAK3,PIK3CB,PIK3CD,PLEKHA1,RAC1,RPS6KA5,UBE2D3,WNK1	1
leukocyte activation involved in immune response	info:{"super-categories": "['cell activation involved in immune response', 'leukocyte activation']", "namespace": "biological_process", "id": "GO:0002366", "def": "\"A change in morphology and behavior of a leukocyte resulting from exposure to a specific antigen, mitogen, cytokine, cellular ligand, or soluble factor, leading to the initiation or perpetuation of an immune response.\" [GOC:add, ISB…	15	15	11.9651	0.271627	CD180,CMTM6,DSC1,GOLGA7,HSP90AA1,MLEC,MSH2,PIK3CD,PTGER4,RAC1,RAP1B,RAP2C,RHOA,RORA,VAPA	1
modification-dependent protein catabolic process	info:{"super-categories": "['cellular catabolic process', 'cellular macromolecule metabolic process', 'macromolecule metabolic process', 'organic substance catabolic process', 'organonitrogen compound metabolic process', 'protein metabolic process']", "namespace": "biological_process", "id": "GO:0019941", "def": "\"The chemical reactions and pathways resulting in the breakdown of a protein or pep…	15	15	10.0665	0.130605	BTRC,CCNF,CTNNB1,FBXO11,FBXW7,HSP90B1,LTN1,RNF111,RNF213,TNFAIP1,UBE2A,UBE2B,UBE2D3,USP25,USP36	1
negative regulation of cell development	info:{"super-categories": "['negative regulation of biological process', 'regulation of cellular process', 'regulation of developmental process']", "namespace": "biological_process", "id": "GO:0010721", "def": "\"Any process that decreases the rate, frequency or extent of the progression of the cell over time, from its formation to the mature structure. Cell development does not include the steps…	15	15	6.40775	0.0117826	APP,CBFA2T2,CERS2,CTNNB1,DICER1,FBXW7,MEIS1,NOTCH1,PAFAH1B1,RHOA,RTN4,SOX9,THRB,VEGFA,WNT7A	1
negative regulation of protein phosphorylation	info:{"super-categories": "['negative regulation of biological process', 'regulation of cellular process', 'regulation of metabolic process']", "namespace": "biological_process", "id": "GO:0001933", "def": "\"Any process that stops, prevents or reduces the rate of addition of phosphate groups to amino acids within a protein.\" [GOC:hjd]", "name": "negative regulation of protein phosphorylation"}	15	15	7.85147	0.0383073	CDKN1A,DDIT4,DNAJA1,DUSP1,IPO7,JUN,MTOR,NR2F2,PAFAH1B1,PPP1R15B,RANBP9,TFAP4,TRIB1,UBE2B,WNK1	1
organelle localization	info:{"super-categories": "[]", "namespace": "biological_process", "id": "GO:0051640", "def": "\"Any process in which an organelle is transported to, and/or maintained in, a specific location.\" [GOC:ai]", "name": "organelle localization"}	15	15	9.43363	0.0972757	AP3M1,ATM,BICD2,BLOC1S6,CFTR,CTNNB1,DYNC1LI2,HSP90AA1,KIF2C,PAFAH1B1,PIK3CD,RAB8B,SPIRE1,STX16,UBE2B	1
phospholipid metabolic process	info:{"super-categories": "['cellular lipid metabolic process', 'lipid metabolic process', 'organophosphate metabolic process', 'phosphorus metabolic process']", "namespace": "biological_process", "id": "GO:0006644", "def": "\"The chemical reactions and pathways involving phospholipids, any lipid containing phosphoric acid as a mono- or diester.\" [ISBN:0198506732]", "name": "phospholipid metabol…	15	15	7.1395	0.0221218	ATM,FAR1,FGF2,GPAM,MPPE1,PAFAH1B1,PIK3C2B,PIK3CB,PIK3CD,PIP4K2A,PIP5K1C,PLEKHA1,PLEKHA3,RAB5A,SACM1L	1
positive regulation of cell adhesion	info:{"super-categories": "['positive regulation of biological process', 'regulation of cell adhesion']", "namespace": "biological_process", "id": "GO:0045785", "def": "\"Any process that activates or increases the frequency, rate or extent of cell adhesion.\" [GOC:go_curators]", "name": "positive regulation of cell adhesion"}	15	15	7.79214	0.0368124	ATM,CD46,CD81,GPAM,ITGA3,JAK2,LDB1,NKAP,PAK3,RAC1,RHOA,RREB1,RUNX1,TGFBR2,VEGFA	1
positive regulation of epithelial cell migration	info:{"super-categories": "['positive regulation of biological process', 'regulation of cellular process', 'regulation of localization', 'regulation of locomotion', 'regulation of multicellular organismal process']", "namespace": "biological_process", "id": "GO:0010634", "def": "\"Any process that activates or increases the frequency, rate or extent of epithelial cell migration.\" [GOC:BHF, GOC:d…	15	15	2.749	1.08857e-05	ATP5F1B,FGF2,ITGA3,JCAD,JUN,MET,MTOR,PTGS2,RREB1,RTN4,SOX9,TGFBR2,VEGFA,VEGFC,WNT7A	1
positive regulation of epithelial cell proliferation	info:{"super-categories": "['positive regulation of biological process', 'regulation of cellular process']", "namespace": "biological_process", "id": "GO:0050679", "def": "\"Any process that activates or increases the rate or extent of epithelial cell proliferation.\" [GOC:ai]", "name": "positive regulation of epithelial cell proliferation"}	15	15	3.73785	0.000201493	CCND1,CTNNB1,EYA1,FGF2,JCAD,JUN,MTOR,NOTCH1,RREB1,RTN4,SOX9,TGFBR1,VEGFA,VEGFC,WNT7A	1
regulation of binding	info:{"super-categories": "[]", "namespace": "biological_process", "id": "GO:0051098", "def": "\"Any process that modulates the frequency, rate or extent of binding, the selective interaction of a molecule with one or more specific sites on another molecule.\" [GOC:ai]", "name": "regulation of binding"}	15	15	7.45593	0.0284905	APP,CTNNB1,FBXW7,FMR1,HFE,JAK2,JUN,MAP2K1,MET,STMN1,STYX,TFAP4,TGFBR1,TGFBR3,ZBTB7A	1
regulation of cellular protein localization	info:{"super-categories": "['regulation of localization']", "namespace": "biological_process", "id": "GO:1903827", "def": "\"Any process that modulates the frequency, rate or extent of cellular protein localization. Cellular protein localization is any process in which a protein is transported to, and/or maintained in, a specific location and encompasses movement within the cell, from within the …	15	15	10.5411	0.16057	ABHD17C,CD81,CTNNB1,DNAJA1,FBXW7,HFE,HSP90AA1,ITGA3,PRKAA1,PTGS2,RIOK2,RTN4,SREBF2,UBE2D3,USP36	1
regulation of protein stability	info:{"super-categories": "[]", "namespace": "biological_process", "id": "GO:0031647", "def": "\"Any process that affects the structure and integrity of a protein, altering the likelihood of its degradation or aggregation.\" [GOC:dph, GOC:mah, GOC:tb]", "name": "regulation of protein stability"}	15	15	5.49801	0.00424829	BTRC,CD81,CDKN1A,CMTM6,FBXW7,GOLGA7,HSP90AA1,MORC3,NLK,PIM1,RTN4,UBE2B,USP36,VHL,ZNF207	1
reproductive structure development	info:{"super-categories": "[]", "namespace": "biological_process", "id": "GO:0048608", "def": "\"The reproductive developmental process whose specific outcome is the progression of structures that will be used in the process of creating new individuals from one or more parents, from their formation to the mature structures.\" [GOC:dph, GOC:isa_complete, GOC:jid]", "name": "reproductive structure …	15	15	5.37935	0.00370325	AGO4,ARID5B,ATM,BCL2L11,CCNF,CTNNB1,HOXA9,MAP2K1,MAP3K4,MSH2,SIX4,SOX9,TGFBR1,VEGFA,WNT7A	1
response to metal ion	info:{"super-categories": "['response to inorganic substance']", "namespace": "biological_process", "id": "GO:0010038", "def": "\"Any process that results in a change in state or activity of a cell or an organism (in terms of movement, secretion, enzyme production, gene expression, etc.) as a result of a metal ion stimulus.\" [GOC:sm]", "name": "response to metal ion"}	15	15	7.06039	0.0207039	APP,CCND1,CLIC4,CPS1,DNMT3A,DUSP1,FOS,GCLC,HFE,JUN,PRKAA1,PTGS2,QDPR,SLC11A2,SLC30A5	1
signal transduction by protein phosphorylation	info:{"super-categories": "['cellular macromolecule metabolic process', 'macromolecule metabolic process', 'organonitrogen compound metabolic process', 'phosphorus metabolic process', 'protein metabolic process', 'regulation of cellular process']", "namespace": "biological_process", "id": "GO:0023014", "def": "\"A process in which the transfer of one or more phosphate groups to a substrate transm…	15	15	7.09994	0.0212546	BTRC,FGF2,FRS2,JAK2,MAP2K1,MAP3K4,MET,NLK,PAK3,PTGER4,RANBP9,SOX9,TRIB1,WNK1,ZFP36L2	1
ubiquitin-dependent protein catabolic process	info:{"super-categories": "['cellular catabolic process', 'cellular macromolecule metabolic process', 'macromolecule metabolic process', 'organic substance catabolic process', 'organonitrogen compound metabolic process', 'protein metabolic process']", "namespace": "biological_process", "id": "GO:0006511", "def": "\"The chemical reactions and pathways resulting in the breakdown of a protein or pep…	15	15	9.94783	0.123611	BTRC,CCNF,CTNNB1,FBXO11,FBXW7,HSP90B1,LTN1,RNF111,RNF213,TNFAIP1,UBE2A,UBE2B,UBE2D3,USP25,USP36	1
DNA repair	info:{"super-categories": "['cellular aromatic compound metabolic process', 'cellular macromolecule metabolic process', 'cellular nitrogen compound metabolic process', 'cellular response to stress', 'heterocycle metabolic process', 'macromolecule metabolic process', 'nucleobase-containing compound metabolic process', 'organic cyclic compound metabolic process']", "namespace": "biological_process"…	14	14	9.3743	0.138786	ATM,BTG2,CDC7,EYA1,INO80D,MMS22L,MSH2,RMI1,RNF111,TENT4A,UBE2A,UBE2B,UBE2D3,ZBTB7A	1
MAPK cascade	info:{"super-categories": "['cellular macromolecule metabolic process', 'intracellular signal transduction', 'macromolecule metabolic process', 'organonitrogen compound metabolic process', 'phosphorus metabolic process', 'protein metabolic process', 'regulation of cellular process', 'signal transduction by protein phosphorylation']", "namespace": "biological_process", "id": "GO:0000165", "def": "…	14	14	6.48686	0.0227557	BTRC,FGF2,FRS2,JAK2,MAP2K1,MAP3K4,MET,NLK,PAK3,PTGER4,RANBP9,SOX9,TRIB1,ZFP36L2	1
activation of immune response	info:{"super-categories": "['positive regulation of biological process', 'regulation of immune system process', 'regulation of response to stimulus']", "namespace": "biological_process", "id": "GO:0002253", "def": "\"Any process that initiates an immune response.\" [GO_REF:0000022, GOC:add, GOC:mtg_15nov05, ISBN:0781735149]", "name": "activation of immune response"}	14	14	9.49296	0.146473	BTRC,CD46,HSP90AA1,HSP90B1,NCKAP1,PAK3,PIK3CB,PIK3CD,PLEKHA1,PSPC1,RAC1,RPS6KA5,UBE2D3,WNK1	1
cell division	info:{"super-categories": "[]", "namespace": "biological_process", "id": "GO:0051301", "def": "\"The process resulting in division and partitioning of components of a cell to form more cells; may or may not be accompanied by the physical separation of a cell into distinct, individually membrane-bounded daughter cells.\" [GOC:di, GOC:go_curators, GOC:pr]", "name": "cell division"}	14	14	7.73281	0.0570331	BIRC5,CCND1,CCNF,CDC123,CDC7,HNRNPU,KIF2C,NOTCH1,PAFAH1B1,PIK3CB,PPP1CC,WNT7A,ZFP36L2,ZNF207	1
cellular cation homeostasis	info:{"super-categories": "['cellular chemical homeostasis', 'homeostatic process']", "namespace": "biological_process", "id": "GO:0030003", "def": "\"Any process involved in the maintenance of an internal steady state of cations at the level of a cell.\" [GOC:ceb, GOC:mah]", "name": "cellular cation homeostasis"}	14	14	12.3606	0.394776	APP,ATP5F1B,CDH5,CFTR,CLIC4,FGF2,GNB1,HFE,JAK2,PIK3CB,PTGER4,SLC11A2,SLC30A5,SLC39A6	1
cellular ion homeostasis	info:{"super-categories": "['cellular chemical homeostasis', 'homeostatic process']", "namespace": "biological_process", "id": "GO:0006873", "def": "\"Any process involved in the maintenance of an internal steady state of ions at the level of a cell.\" [GOC:mah]", "name": "cellular ion homeostasis"}	14	14	12.6177	0.42033	APP,ATP5F1B,CDH5,CFTR,CLIC4,FGF2,GNB1,HFE,JAK2,PIK3CB,PTGER4,SLC11A2,SLC30A5,SLC39A6	1
cellular response to extracellular stimulus	info:{"super-categories": "['cellular response to external stimulus', 'response to extracellular stimulus']", "namespace": "biological_process", "id": "GO:0031668", "def": "\"Any process that results in a change in state or activity of a cell (in terms of movement, secretion, enzyme production, gene expression, etc.) as a result of an extracellular stimulus.\" [GOC:mah]", "name": "cellular respon…	14	14	4.9047	0.0042392	BMT2,CDKN1A,FOS,HFE,HSP90B1,JUN,MTOR,PIK3C2B,PRKAA1,PTGS2,RNF152,SLC38A2,SREBF2,SRF	1
cellular response to growth factor stimulus	info:{"super-categories": "['cellular response to chemical stimulus', 'response to organic substance']", "namespace": "biological_process", "id": "GO:0071363", "def": "\"Any process that results in a change in state or activity of a cell (in terms of movement, secretion, enzyme production, gene expression, etc.) as a result of a growth factor stimulus.\" [GOC:mah]", "name": "cellular response to …	14	14	5.32001	0.0072351	ACVR2B,APP,CPS1,CTNNB1,DYNC1LI2,GCLC,MTSS2,NOTCH1,SOX9,TGFBR1,TGFBR2,VEGFA,WNT7A,ZFP36L2	1
epithelial cell differentiation	info:{"super-categories": "['cell differentiation']", "namespace": "biological_process", "id": "GO:0030855", "def": "\"The process in which a relatively unspecialized cell acquires specialized features of an epithelial cell, any of the cells making up an epithelium.\" [GOC:ecd, PMID:11839751]", "name": "epithelial cell differentiation"}	14	14	5.87377	0.0131254	ACVR2B,CBFA2T2,CLIC4,CPS1,CTNNB1,JUN,KDM6B,MAP2K1,MYO9A,NOTCH1,RHOA,SOX9,THRB,VEGFA	1
glycerophospholipid biosynthetic process	info:{"super-categories": "['cellular biosynthetic process', 'cellular lipid metabolic process', 'lipid metabolic process', 'organic substance biosynthetic process', 'organophosphate metabolic process', 'phosphorus metabolic process']", "namespace": "biological_process", "id": "GO:0046474", "def": "\"The chemical reactions and pathways resulting in the formation of glycerophospholipids, any deriv…	14	14	3.87629	0.00074047	ATM,FAR1,FGF2,GPAM,MPPE1,PIK3C2B,PIK3CB,PIK3CD,PIP4K2A,PIP5K1C,PLEKHA1,PLEKHA3,RAB5A,SACM1L	1
import into cell	info:{"super-categories": "['transport']", "namespace": "biological_process", "id": "GO:0098657", "def": "\"The directed movement of some substance from outside of a cell into a cell. This may occur via transport across the plasma membrane or via endocytosis.\" [GOC:dos]", "name": "import into cell"}	14	14	9.84895	0.171238	ANKFY1,APP,CD81,EEA1,HFE,HSP90AA1,HSP90B1,PIK3CB,PIP5K1C,RAB5A,SLC11A2,SLC39A6,SLC7A2,TGFBR2	1
leukocyte differentiation	info:{"super-categories": "['cell differentiation']", "namespace": "biological_process", "id": "GO:0002521", "def": "\"The process in which a relatively unspecialized hemopoietic precursor cell acquires the specialized features of a leukocyte. A leukocyte is an achromatic cell of the myeloid or lymphoid lineages capable of ameboid movement, found in blood or other tissue.\" [CL:0000738, GOC:add, …	14	14	5.61667	0.0102238	CTNNB1,JUN,KLF6,LBR,MITF,MSH2,NKAP,PIK3CD,PTGER4,RORA,TGFBR2,VEGFA,ZBTB7A,ZFP36L2	1
morphogenesis of a branching structure	info:{"super-categories": "[]", "namespace": "biological_process", "id": "GO:0001763", "def": "\"The process in which the anatomical structures of branches are generated and organized. A branch is a division or offshoot from a main stem. Examples in animals would include blood vessels, nerves, lymphatics and other endothelial or epithelial tubes.\" [ISBN:0721662544]", "name": "morphogenesis of a …	14	14	2.96655	8.42291e-05	BTRC,CLIC4,CTNNB1,EYA1,FGF2,FRS2,MET,NOTCH1,PRDM1,SOX9,SRF,TBX20,TGFBR2,VEGFA	1
negative regulation of cellular component movement	info:{"super-categories": "['negative regulation of biological process', 'regulation of cellular process', 'regulation of localization']", "namespace": "biological_process", "id": "GO:0051271", "def": "\"Any process that stops, prevents, or reduces the frequency, rate or extent of the movement of a cellular component.\" [GOC:ai, GOC:dph, GOC:jl]", "name": "negative regulation of cellular componen…	14	14	6.01221	0.0147521	CCDC125,CERS2,CLIC4,DUSP1,FGF2,MITF,NOTCH1,NR2F2,PTGER4,RAP2C,RHOA,SRF,TGFBR3,TRIB1	1
neuron differentiation	info:{"super-categories": "['cell differentiation']", "namespace": "biological_process", "id": "GO:0030182", "def": "\"The process in which a relatively unspecialized cell acquires specialized features of a neuron.\" [GOC:mah]", "name": "neuron differentiation"}	14	14	4.86514	0.00403113	CTNNB1,DDIT4,DNMT3A,LDB1,MAP2K1,MET,PAFAH1B1,PPP1CC,RORA,RUNX1,SOX9,TBX20,VEGFA,WNT7A	1
phospholipid biosynthetic process	info:{"super-categories": "['cellular biosynthetic process', 'cellular lipid metabolic process', 'lipid metabolic process', 'organic substance biosynthetic process', 'organophosphate metabolic process', 'phosphorus metabolic process']", "namespace": "biological_process", "id": "GO:0008654", "def": "\"The chemical reactions and pathways resulting in the formation of phospholipids, any lipid contai…	14	14	4.6476	0.00298741	ATM,FAR1,FGF2,GPAM,MPPE1,PIK3C2B,PIK3CB,PIK3CD,PIP4K2A,PIP5K1C,PLEKHA1,PLEKHA3,RAB5A,SACM1L	1
positive regulation of cell cycle	info:{"super-categories": "['positive regulation of biological process', 'regulation of cellular process']", "namespace": "biological_process", "id": "GO:0045787", "def": "\"Any process that activates or increases the rate or extent of progression through the cell cycle.\" [GOC:go_curators]", "name": "positive regulation of cell cycle"}	14	14	7.33727	0.0449915	ANKRD17,APP,ATM,BCL2L11,BTG2,CCND1,CDC7,CDKN1A,EZH2,HNRNPU,PAFAH1B1,RHOA,TFAP4,UBE2B	1
positive regulation of establishment of protein localization	info:{"super-categories": "['positive regulation of biological process', 'regulation of localization']", "namespace": "biological_process", "id": "GO:1904951", "def": "\"Any process that activates or increases the frequency, rate or extent of establishment of protein localization.\" [GO_REF:0000058, GOC:TermGenie, PMID:22761445]", "name": "positive regulation of establishment of protein localizat…	14	14	8.97876	0.114194	CADM1,CD81,CFTR,FBXW7,JAK2,PRKAA1,PTGER4,PTGS2,RAC1,RIOK2,SREBF2,UBE2D3,USP36,VEGFC	1
positive regulation of neuron differentiation	info:{"super-categories": "['positive regulation of biological process', 'regulation of cellular process', 'regulation of developmental process', 'regulation of multicellular organismal process']", "namespace": "biological_process", "id": "GO:0045666", "def": "\"Any process that activates or increases the frequency, rate or extent of neuron differentiation.\" [GOC:go_curators]", "name": "positive…	14	14	7.27794	0.0430765	CBFA2T2,EZH2,FMR1,ITGA3,MAP2K1,MTOR,PAFAH1B1,PAK3,RHOA,SRF,TGIF2,VEGFA,ZEB1,ZEB2	1
positive regulation of protein transport	info:{"super-categories": "['positive regulation of biological process', 'regulation of localization']", "namespace": "biological_process", "id": "GO:0051222", "def": "\"Any process that activates or increases the frequency, rate or extent of the directed movement of a protein into, out of or within a cell, or between cells, by means of some agent such as a transporter or pore.\" [GOC:ai]", "name…	14	14	8.22723	0.077267	CADM1,CD81,CFTR,FBXW7,JAK2,PRKAA1,PTGER4,PTGS2,RAC1,RIOK2,SREBF2,UBE2D3,USP36,VEGFC	1
protein catabolic process	info:{"super-categories": "['macromolecule metabolic process', 'organic substance catabolic process', 'organonitrogen compound metabolic process', 'protein metabolic process']", "namespace": "biological_process", "id": "GO:0030163", "def": "\"The chemical reactions and pathways resulting in the breakdown of a protein by the destruction of the native, active configuration, with or without the hydr…	14	14	8.50411	0.090497	ABHD17C,ATM,BTRC,CCNF,CTNNB1,FBXW7,HSP90AA1,HSP90B1,LTN1,MTOR,TNFAIP1,UBE2A,UBE2B,UBE2D3	1
regulation of T cell activation	info:{"super-categories": "['regulation of cellular process', 'regulation of immune system process']", "namespace": "biological_process", "id": "GO:0050863", "def": "\"Any process that modulates the frequency, rate or extent of T cell activation.\" [GOC:ai]", "name": "regulation of T cell activation"}	14	14	6.20998	0.0177342	CD46,CD81,CTNNB1,GPAM,HFE,IL20RB,NKAP,PAK3,PRDM1,RAC1,RHOA,RUNX1,TGFBR2,ZEB1	1
regulation of cell-cell adhesion	info:{"super-categories": "['regulation of cell adhesion']", "namespace": "biological_process", "id": "GO:0022407", "def": "\"Any process that modulates the frequency, rate or extent of attachment of a cell to another cell.\" [GOC:isa_complete]", "name": "regulation of cell-cell adhesion"}	14	14	7.87125	0.0617478	CD46,CD81,GPAM,HFE,IL20RB,JAK2,NKAP,PAK3,RAC1,RHOA,RUNX1,TGFBR2,VEGFA,WNK1	1
regulation of chromosome organization	info:{"super-categories": "['regulation of cellular process']", "namespace": "biological_process", "id": "GO:0033044", "def": "\"Any process that modulates the frequency, rate or extent of a process involved in the formation, arrangement of constituent parts, or disassembly of a chromosome.\" [GOC:mah]", "name": "regulation of chromosome organization"}	14	14	6.76374	0.0286491	ATM,CTNNB1,CTR9,DUSP1,EED,FMR1,HNRNPU,MAP3K4,NEK7,RIOK2,RPS6KA5,UBE2B,VEGFA,ZNF207	1
regulation of innate immune response	info:{"super-categories": "['regulation of immune system process', 'regulation of multi-organism process', 'regulation of response to stimulus']", "namespace": "biological_process", "id": "GO:0045088", "def": "\"Any process that modulates the frequency, rate or extent of the innate immune response, the organism's first line of defense against infection.\" [GOC:ebc]", "name": "regulation of innate…	14	14	8.74144	0.102614	ANKRD17,AP1G1,BTRC,CADM1,HSP90B1,JAK2,OTUD4,PAK3,PIAS1,PSPC1,RPS6KA5,RTN4,UBE2D3,XIAP	1
regulation of myeloid cell differentiation	info:{"super-categories": "['regulation of cellular process', 'regulation of developmental process', 'regulation of immune system process', 'regulation of multicellular organismal process']", "namespace": "biological_process", "id": "GO:0045637", "def": "\"Any process that modulates the frequency, rate or extent of myeloid cell differentiation.\" [GOC:go_curators]", "name": "regulation of myeloid…	14	14	4.39049	0.00192569	AGO4,CTNNB1,CTR9,FBXW7,FOS,HOXA9,JUN,LDB1,MEIS1,MITF,MTOR,PURB,RUNX1,TRIB1	1
regulation of neuron apoptotic process	info:{"super-categories": "['regulation of cellular process']", "namespace": "biological_process", "id": "GO:0043523", "def": "\"Any process that modulates the occurrence or rate of cell death by apoptotic process in neurons.\" [GOC:go_curators, GOC:mtg_apoptosis]", "name": "regulation of neuron apoptotic process"}	14	14	4.11362	0.00117474	ATM,BCL2L11,BTG2,CTNNB1,FBXW7,GCLC,JAK2,JUN,MCL1,MSH2,PAK3,RHOA,SIX4,STAMBP	1
regulation of neurotransmitter levels	info:{"super-categories": "[]", "namespace": "biological_process", "id": "GO:0001505", "def": "\"Any process that modulates levels of neurotransmitter.\" [GOC:jl]", "name": "regulation of neurotransmitter levels"}	14	14	6.20998	0.0177342	CPS1,FMR1,HSP90AA1,JAK2,LIN7C,MTOR,PTGS2,RAB5A,RAC1,RAP1B,RORA,SHMT1,SLC7A2,WNT7A	1
regulation of protein catabolic process	info:{"super-categories": "['regulation of metabolic process']", "namespace": "biological_process", "id": "GO:0042176", "def": "\"Any process that modulates the frequency, rate or extent of the chemical reactions and pathways resulting in the breakdown of a protein by the destruction of the native, active configuration, with or without the hydrolysis of peptide bonds.\" [GOC:go_curators, GOC:jl]"…	14	14	7.59437	0.0525914	BTRC,CD81,FBXW7,FMR1,GCLC,HFE,HSP90AA1,N4BP1,PIAS1,SOX9,STYX,TMTC3,TRIB1,USP25	1
regulation of supramolecular fiber organization	info:{"super-categories": "['regulation of cellular process']", "namespace": "biological_process", "id": "GO:1902903", "def": "\"Any process that modulates the frequency, rate or extent of supramolecular fiber organization.\" [GO_REF:0000058, GOC:PARL, GOC:rl, GOC:TermGenie, PMID:23921388]", "name": "regulation of supramolecular fiber organization"}	14	14	6.7044	0.0275694	APP,CAPZB,CDC42EP4,CDH5,MET,MTOR,NCKAP1,PAK3,PTGER4,RAC1,RHOA,SPIRE1,STMN1,TGFBR1	1
regulation of translation	info:{"super-categories": "['regulation of cellular process', 'regulation of metabolic process']", "namespace": "biological_process", "id": "GO:0006417", "def": "\"Any process that modulates the frequency, rate or extent of the chemical reactions and pathways resulting in the formation of proteins by the translation of mRNA or circRNA.\" [GOC:isa_complete]", "name": "regulation of translation"}	14	14	6.86262	0.0309381	AGO4,APP,BTG2,CDC123,CPEB1,EIF4G2,FMR1,LTN1,MKNK2,MTOR,PPP1R15B,RHOA,SHMT1,ZFP36L2	1
response to antibiotic	info:{"super-categories": "[]", "namespace": "biological_process", "id": "GO:0046677", "def": "\"Any process that results in a change in state or activity of a cell or an organism (in terms of movement, secretion, enzyme production, gene expression, etc.) as a result of an antibiotic stimulus. An antibiotic is a chemical substance produced by a microorganism which has the capacity to inhibit the …	14	14	5.69578	0.0110615	CAPN2,CCND1,CFTR,DNMT3A,DUSP1,EZH2,HSP90AA1,JAK2,JUN,KDM6B,PLEKHA1,PPP1R15B,PRKAA1,RHOA	1
response to growth factor	info:{"super-categories": "['response to organic substance']", "namespace": "biological_process", "id": "GO:0070848", "def": "\"Any process that results in a change in state or activity of a cell or an organism (in terms of movement, secretion, enzyme production, gene expression, etc.) as a result of a growth factor stimulus.\" [GOC:BHF, GOC:mah]", "name": "response to growth factor"}	14	14	6.01221	0.0147521	ACVR2B,APP,CPS1,CTNNB1,DYNC1LI2,GCLC,MTSS2,NOTCH1,SOX9,TGFBR1,TGFBR2,VEGFA,WNT7A,ZFP36L2	1
response to peptide	info:{"super-categories": "['response to nitrogen compound', 'response to organic substance', 'response to oxygen-containing compound']", "namespace": "biological_process", "id": "GO:1901652", "def": "\"Any process that results in a change in state or activity of a cell or an organism (in terms of movement, secretion, enzyme production, gene expression, etc.) as a result of a peptide stimulus.\" …	14	14	7.43615	0.0480063	APP,BCL2L11,BTG2,CPEB1,CPS1,GCLC,MTOR,NOTCH1,PTGS2,QDPR,RAB8B,RAP1B,SLC25A33,TGFBR3	1
response to steroid hormone	info:{"super-categories": "['response to hormone', 'response to organic substance']", "namespace": "biological_process", "id": "GO:0048545", "def": "\"Any process that results in a change in state or activity of a cell or an organism (in terms of movement, secretion, enzyme production, gene expression, etc.) as a result of a steroid hormone stimulus.\" [GOC:go_curators]", "name": "response to ste…	14	14	4.41027	0.00197953	BCL2L11,CCND1,CDKN1A,CPS1,DDIT4,DUSP1,FOS,HNRNPU,NOTCH1,PTGS2,RHOA,TFAP4,TGFBR2,ZFP36L2	1
tissue development	info:{"super-categories": "[]", "namespace": "biological_process", "id": "GO:0009888", "def": "\"The process whose specific outcome is the progression of a tissue over time, from its formation to the mature structure.\" [ISBN:0471245208]", "name": "tissue development"}	14	14	12.4002	0.398436	ACVR2B,ARID5B,CDKN1A,CTNNB1,EYA1,JAK2,NOTCH1,NR2F2,PTGS2,RHOA,SIX4,SOX9,SRF,VEGFA	1
actin cytoskeleton organization	info:{"super-categories": "['organelle organization']", "namespace": "biological_process", "id": "GO:0030036", "def": "\"A process that is carried out at the cellular level which results in the assembly, arrangement of constituent parts, or disassembly of cytoskeletal structures comprising actin filaments and their associated proteins.\" [GOC:dph, GOC:jl, GOC:mah]", "name": "actin cytoskeleton or…	13	13	6.90217	0.0544941	CAPZB,FRMD6,INA,MKLN1,NCKAP1,PAFAH1B1,PIP5K1C,RAC1,RHOA,SIX4,SPIRE1,SRF,TNFAIP1	1
actin filament-based process	info:{"super-categories": "[]", "namespace": "biological_process", "id": "GO:0030029", "def": "\"Any cellular process that depends upon or alters the actin cytoskeleton, that part of the cytoskeleton comprising actin filaments and their associated proteins.\" [GOC:mah]", "name": "actin filament-based process"}	13	13	7.9108	0.100265	CAPZB,FRMD6,INA,MKLN1,NCKAP1,PAFAH1B1,PIP5K1C,RAC1,RHOA,SIX4,SPIRE1,SRF,TNFAIP1	1
cation transport	info:{"super-categories": "['transport']", "namespace": "biological_process", "id": "GO:0006812", "def": "\"The directed movement of cations, atoms or small molecules with a net positive charge, into, out of or within a cell, or between cells, by means of some agent such as a transporter or pore.\" [GOC:ai]", "name": "cation transport"}	13	13	16.1974	0.300047	ATP5F1B,COX10,FGF2,HFE,KCNG3,KCNQ5,MT-CO2,ORAI2,SLC11A2,SLC30A5,SLC38A2,SLC39A6,SLC7A2	0
cell part morphogenesis	info:{"super-categories": "['cellular component morphogenesis']", "namespace": "biological_process", "id": "GO:0032990", "def": "\"The process in which the anatomical structures of a cell part are generated and organized.\" [GOC:mah]", "name": "cell part morphogenesis"}	13	13	4.84537	0.00862814	APP,DICER1,HSP90AA1,MNX1,NCKAP1,NOTCH1,PAFAH1B1,PAK3,RHOA,SLC11A2,STMN1,WNT7A,ZEB2	1
cell projection morphogenesis	info:{"super-categories": "['cell projection organization', 'cellular component morphogenesis']", "namespace": "biological_process", "id": "GO:0048858", "def": "\"The process in which the anatomical structures of a cell projection are generated and organized.\" [GO_REF:0000021, GOC:mtg_15jun06]", "name": "cell projection morphogenesis"}	13	13	4.39049	0.00455641	APP,DICER1,HSP90AA1,MNX1,NCKAP1,NOTCH1,PAFAH1B1,PAK3,RHOA,SLC11A2,STMN1,WNT7A,ZEB2	1
cellular amide metabolic process	info:{"super-categories": "['cellular nitrogen compound metabolic process']", "namespace": "biological_process", "id": "GO:0043603", "def": "\"The chemical reactions and pathways involving an amide, any derivative of an oxoacid in which an acidic hydroxy group has been replaced by an amino or substituted amino group, as carried out by individual cells.\" [CHEBI:32988]", "name": "cellular amide me…	13	13	11.6487	0.419836	CARNMT1,CERK,CERS2,CPEB1,CPS1,FAR1,GCLC,GPAM,MRPL42,PCCB,RARS2,SGPL1,SHMT1	1
cellular response to nutrient levels	info:{"super-categories": "['cellular response to external stimulus', 'cellular response to extracellular stimulus', 'response to extracellular stimulus']", "namespace": "biological_process", "id": "GO:0031669", "def": "\"Any process that results in a change in state or activity of a cell (in terms of movement, secretion, enzyme production, gene expression, etc.) as a result of a stimulus reflect…	13	13	4.39049	0.00455641	BMT2,CDKN1A,HFE,HSP90B1,JUN,MTOR,PIK3C2B,PRKAA1,PTGS2,RNF152,SLC38A2,SREBF2,SRF	1
cognition	info:{"super-categories": "['nervous system process']", "namespace": "biological_process", "id": "GO:0050890", "def": "\"The operation of the mind by which an organism becomes aware of objects of thought or perception; it includes the mental activities associated with thinking, learning, and memory.\" [http://www.onelook.com/, ISBN:0721619908]", "name": "cognition"}	13	13	5.87377	0.0240367	APP,ATXN1,ATXN1L,BTG2,FOS,ITGA3,JUN,MTOR,PAFAH1B1,PIAS1,PTGS2,SLC11A2,SRF	1
defense response to other organism	info:{"super-categories": "['defense response', 'response to external biotic stimulus']", "namespace": "biological_process", "id": "GO:0098542", "def": "\"Reactions triggered in response to the presence of another organism that act to protect the cell or organism from damage caused by that organism.\" [GOC:dos]", "name": "defense response to other organism"}	13	13	13.5472	0.526859	ANKRD17,APP,CD180,CD46,DDIT4,G3BP1,GPAM,IPO7,NT5C3A,OTUD4,PIK3CD,PRDM1,PSPC1	0
learning or memory	info:{"super-categories": "['nervous system process']", "namespace": "biological_process", "id": "GO:0007611", "def": "\"The acquisition and processing of information and/or the storage and retrieval of this information over time.\" [GOC:jid, PMID:8938125]", "name": "learning or memory"}	13	13	5.08269	0.0111702	APP,ATXN1,ATXN1L,BTG2,FOS,ITGA3,JUN,MTOR,PAFAH1B1,PIAS1,PTGS2,SLC11A2,SRF	1
morphogenesis of a branching epithelium	info:{"super-categories": "['morphogenesis of a branching structure', 'tissue morphogenesis']", "namespace": "biological_process", "id": "GO:0061138", "def": "\"The process in which the anatomical structures of a branched epithelium are generated and organized.\" [GOC:dph]", "name": "morphogenesis of a branching epithelium"}	13	13	2.749	0.000164118	BTRC,CLIC4,CTNNB1,EYA1,FGF2,FRS2,MET,NOTCH1,SOX9,SRF,TBX20,TGFBR2,VEGFA	1
negative regulation of cell motility	info:{"super-categories": "['negative regulation of biological process', 'regulation of cellular process', 'regulation of localization', 'regulation of locomotion']", "namespace": "biological_process", "id": "GO:2000146", "def": "\"Any process that stops, prevents, or reduces the frequency, rate or extent of cell motility.\" [GOC:mah]", "name": "negative regulation of cell motility"}	13	13	5.35957	0.0146985	CCDC125,CERS2,CLIC4,DUSP1,FGF2,MITF,NOTCH1,NR2F2,PTGER4,RAP2C,RHOA,SRF,TRIB1	1
negative regulation of locomotion	info:{"super-categories": "['negative regulation of biological process', 'regulation of locomotion']", "namespace": "biological_process", "id": "GO:0040013", "def": "\"Any process that stops, prevents, or reduces the frequency, rate or extent of locomotion of a cell or organism.\" [GOC:go_curators]", "name": "negative regulation of locomotion"}	13	13	6.26931	0.0337205	CCDC125,CERS2,CLIC4,DUSP1,FGF2,MITF,NOTCH1,NR2F2,PTGER4,RAP2C,RHOA,SRF,TRIB1	1
negative regulation of neurogenesis	info:{"super-categories": "['negative regulation of biological process', 'regulation of cellular process', 'regulation of developmental process', 'regulation of multicellular organismal process']", "namespace": "biological_process", "id": "GO:0050768", "def": "\"Any process that stops, prevents, or reduces the frequency, rate or extent of neurogenesis, the generation of cells within the nervous s…	13	13	5.57712	0.0180525	APP,CBFA2T2,CERS2,CTNNB1,DICER1,MEIS1,NOTCH1,PAFAH1B1,RHOA,RTN4,SOX9,THRB,WNT7A	1
neuron projection morphogenesis	info:{"super-categories": "['cell projection organization', 'cellular component morphogenesis']", "namespace": "biological_process", "id": "GO:0048812", "def": "\"The process in which the anatomical structures of a neuron projection are generated and organized. A neuron projection is any process extending from a neural cell, such as axons or dendrites.\" [GOC:mah]", "name": "neuron projection mor…	13	13	4.23228	0.00370325	APP,DICER1,HSP90AA1,MNX1,NCKAP1,NOTCH1,PAFAH1B1,PAK3,RHOA,SLC11A2,STMN1,WNT7A,ZEB2	1
peptidyl-lysine modification	info:{"super-categories": "['cellular macromolecule metabolic process', 'macromolecule metabolic process', 'organonitrogen compound metabolic process', 'protein metabolic process']", "namespace": "biological_process", "id": "GO:0018205", "def": "\"The modification of peptidyl-lysine.\" [GOC:go_curators]", "name": "peptidyl-lysine modification"}	13	13	5.9331	0.0256028	CBX4,CTR9,EED,EYA1,EZH2,GLRX5,KIAA1586,LDB1,MRGBP,NUP42,PIAS1,PRDM16,TET2	1
positive regulation of MAP kinase activity	info:{"super-categories": "['positive regulation of biological process', 'positive regulation of molecular function', 'regulation of catalytic activity', 'regulation of cellular process', 'regulation of metabolic process', 'regulation of response to stimulus', 'regulation of signaling']", "namespace": "biological_process", "id": "GO:0043406", "def": "\"Any process that activates or increases the …	13	13	5.08269	0.0111702	CD81,EZH2,FGF2,FRS2,JAK2,MAP2K1,MAP3K4,PAK3,PIK3CB,PRKAA1,TGFBR1,VEGFA,ZEB2	1
positive regulation of cell activation	info:{"super-categories": "['positive regulation of biological process', 'regulation of cellular process']", "namespace": "biological_process", "id": "GO:0050867", "def": "\"Any process that activates or increases the frequency, rate or extent of activation.\" [GOC:ai]", "name": "positive regulation of cell activation"}	13	13	6.34842	0.036115	AP1G1,CD46,CD81,CDKN1A,GPAM,JAK2,MSH2,NKAP,PAK3,RAC1,RHOA,RUNX1,TGFBR2	1
positive regulation of protein complex assembly	info:{"super-categories": "['positive regulation of biological process', 'regulation of cellular component biogenesis', 'regulation of cellular process']", "namespace": "biological_process", "id": "GO:0031334", "def": "\"Any process that activates or increases the frequency, rate or extent of protein complex assembly.\" [GOC:mah]", "name": "positive regulation of protein complex assembly"}	13	13	4.54871	0.00572795	ATM,BCL2L11,CDC42EP4,CDH5,HSP90AA1,MET,MTOR,NCKAP1,RAC1,RAP1B,RHOA,SPIRE1,VEGFA	1
regulation of actin filament-based process	info:{"super-categories": "['regulation of cellular process']", "namespace": "biological_process", "id": "GO:0032970", "def": "\"Any process that modulates the frequency, rate or extent of any cellular process that depends upon or alters the actin cytoskeleton.\" [GOC:mah]", "name": "regulation of actin filament-based process"}	13	13	7.27794	0.0689605	CAPZB,CDC42EP4,FRMD6,MET,MTOR,NCKAP1,PAK3,PTGER4,RAC1,RHOA,SPIRE1,STMN1,TGFBR1	1
regulation of angiogenesis	info:{"super-categories": "['regulation of developmental process', 'regulation of multicellular organismal process']", "namespace": "biological_process", "id": "GO:0045765", "def": "\"Any process that modulates the frequency, rate or extent of angiogenesis.\" [GOC:go_curators]", "name": "regulation of angiogenesis"}	13	13	5.676	0.0199445	CDH5,CTNNB1,FBXW7,FGF2,JCAD,NOTCH1,PTGS2,RHOA,RUNX1,TGFBR2,TSPAN12,VEGFA,VEGFC	1
regulation of cellular protein catabolic process	info:{"super-categories": "['regulation of cellular process', 'regulation of metabolic process']", "namespace": "biological_process", "id": "GO:1903362", "def": "\"Any process that modulates the frequency, rate or extent of cellular protein catabolic process.\" [GO_REF:0000058, GOC:kmv, GOC:obol, GOC:TermGenie, PMID:24785082]", "name": "regulation of cellular protein catabolic process"}	13	13	4.92447	0.00943131	BTRC,CD81,FBXW7,FMR1,GCLC,HFE,HSP90AA1,N4BP1,PIAS1,STYX,TMTC3,TRIB1,USP25	1
regulation of ion transport	info:{"super-categories": "['regulation of localization']", "namespace": "biological_process", "id": "GO:0043269", "def": "\"Any process that modulates the frequency, rate or extent of the directed movement of charged atoms or small charged molecules into, out of or within a cell, or between cells, by means of some agent such as a transporter or pore.\" [GOC:jl]", "name": "regulation of ion trans…	13	13	13.5077	0.530121	APP,CFTR,CLIC4,CTNNB1,FMR1,HFE,KCNG3,KCNQ5,MTOR,PTGS2,RHOA,SLC30A5,WNK1	0
regulation of muscle organ development	info:{"super-categories": "['regulation of developmental process', 'regulation of multicellular organismal process']", "namespace": "biological_process", "id": "GO:0048634", "def": "\"Any process that modulates the frequency, rate or extent of muscle development.\" [GOC:go_curators]", "name": "regulation of muscle organ development"}	13	13	2.6699	0.000129341	CTNNB1,FGF2,FRS2,MEIS1,MTOR,NOTCH1,PIM1,PRKAA1,SIX4,TBX20,TGFBR1,TGFBR2,TGFBR3	1
regulation of striated muscle tissue development	info:{"super-categories": "['regulation of developmental process', 'regulation of multicellular organismal process']", "namespace": "biological_process", "id": "GO:0016202", "def": "\"Any process that modulates the frequency, rate or extent of striated muscle development.\" [GOC:go_curators]", "name": "regulation of striated muscle tissue development"}	13	13	2.59079	9.93069e-05	CTNNB1,FGF2,FRS2,MEIS1,MTOR,NOTCH1,PIM1,PRKAA1,SIX4,TBX20,TGFBR1,TGFBR2,TGFBR3	1
regulation of vasculature development	info:{"super-categories": "['regulation of developmental process', 'regulation of multicellular organismal process']", "namespace": "biological_process", "id": "GO:1901342", "def": "\"Any process that modulates the frequency, rate or extent of vasculature development.\" [GOC:TermGenie]", "name": "regulation of vasculature development"}	13	13	6.28909	0.0342248	CDH5,CTNNB1,FBXW7,FGF2,JCAD,NOTCH1,PTGS2,RHOA,RUNX1,TGFBR2,TSPAN12,VEGFA,VEGFC	1
response to alcohol	info:{"super-categories": "['response to organic substance', 'response to oxygen-containing compound']", "namespace": "biological_process", "id": "GO:0097305", "def": "\"Any process that results in a change in state or activity of a cell or an organism (in terms of movement, secretion, enzyme production, gene expression, etc.) as a result of an alcohol stimulus.\" [CHEBI:30879, GOC:pr]", "name": …	13	13	4.35094	0.00431008	CCND1,CDKN1A,CFTR,CTNNB1,DNMT3A,FOS,GNB1,PRKAA1,PTGER4,RHOA,TGFBR1,TGFBR2,TGFBR3	1
response to corticosteroid	info:{"super-categories": "['response to hormone', 'response to organic substance']", "namespace": "biological_process", "id": "GO:0031960", "def": "\"Any process that results in a change in state or activity of a cell or an organism (in terms of movement, secretion, enzyme production, gene expression, etc.) as a result of a corticosteroid hormone stimulus. A corticosteroid is a steroid hormone t…	13	13	3.1841	0.000490509	BCL2L11,CCND1,CDKN1A,CPS1,DDIT4,DUSP1,FOS,HNRNPU,NOTCH1,PTGS2,RHOA,TFAP4,ZFP36L2	1
response to oxidative stress	info:{"super-categories": "[]", "namespace": "biological_process", "id": "GO:0006979", "def": "\"Any process that results in a change in state or activity of a cell or an organism (in terms of movement, secretion, enzyme production, gene expression, etc.) as a result of oxidative stress, a state often resulting from exposure to high levels of reactive oxygen species, e.g. superoxide anions, hydro…	13	13	7.02084	0.0576831	APP,CAPN2,DUSP1,EZH2,FOS,GCLC,JAK2,JUN,KDM6B,PLEKHA1,PPP1R15B,PRKAA1,PTGS2	1
skeletal system morphogenesis	info:{"super-categories": "['animal organ morphogenesis']", "namespace": "biological_process", "id": "GO:0048705", "def": "\"The process in which the anatomical structures of the skeleton are generated and organized.\" [GOC:dph, GOC:dsf, GOC:jid, GOC:tb]", "name": "skeletal system morphogenesis"}	13	13	2.15569	2.0826e-05	ACVR2B,ANKRD11,ARID5B,CTNNB1,EYA1,NKX3-2,PLEKHA1,RAB33B,SGPL1,SIX4,TGFBR1,TGFBR2,ZEB1	1
supramolecular fiber organization	info:{"super-categories": "[]", "namespace": "biological_process", "id": "GO:0097435", "def": "\"A process that is carried out at the cellular level which results in the assembly, arrangement of constituent parts, or disassembly of a supramolecular fiber, a polymer consisting of an indefinite number of protein or protein complex subunits that have polymerised to form a fiber-shaped structure.\" […	13	13	7.98991	0.104736	APP,HSP90B1,JAK2,KIF2C,PAFAH1B1,RAC1,RHOA,SPIRE1,SRF,STMN1,TGFBR1,TNFAIP1,ZNF207	1
transmembrane receptor protein serine/threonine kinase signaling pathway	info:{"super-categories": "['cell surface receptor signaling pathway', 'regulation of cellular process']", "namespace": "biological_process", "id": "GO:0007178", "def": "\"A series of molecular signals initiated by the binding of an extracellular ligand to a receptor on the surface of the target cell where the receptor possesses serine/threonine kinase activity, and ending with regulation of a do…	13	13	3.28298	0.00060628	ACVR2B,CDH5,FOS,HFE,JUN,LEFTY1,NLK,RHOA,TGFBR1,TGFBR2,TGFBR3,TGIF2,UBE2D3	1
DNA-templated transcription, initiation	info:{"super-categories": "['cellular aromatic compound metabolic process', 'cellular biosynthetic process', 'cellular nitrogen compound metabolic process', 'heterocycle metabolic process', 'macromolecule metabolic process', 'nucleobase-containing compound metabolic process', 'organic cyclic compound metabolic process', 'organic substance biosynthetic process']", "namespace": "biological_process"…	12	12	3.79718	0.0043158	CCND1,CDK8,CDKN1A,E2F3,MAML3,NOTCH1,NR2F6,RORA,SMARCA5,SOX9,TAF13,THRB	1
Golgi vesicle transport	info:{"super-categories": "['transport']", "namespace": "biological_process", "id": "GO:0048193", "def": "\"The directed movement of substances into, out of or within the Golgi apparatus, mediated by vesicles.\" [GOC:jid, ISBN:0716731363, PMID:10219233]", "name": "Golgi vesicle transport"}	12	12	6.54619	0.0697377	ANKFY1,AP1G1,BICD2,CAPZB,DNAJC28,DYNC1LI2,GOLGA7,KIF2C,MPPE1,RAB33B,TMED5,VAPA	1
aging	info:{"super-categories": "[]", "namespace": "biological_process", "id": "GO:0007568", "def": "\"A developmental process that is a deterioration and loss of function over time. Aging includes loss of functions such as resistance to disease, homeostasis, and fertility, as well as wear and tear. Aging includes cellular senescence, but is more inclusive. May precede death and may succeed development…	12	12	4.92447	0.0179926	ATM,CDKN1A,DNMT3A,FOS,GCLC,JUN,MAP2K1,MORC3,MTOR,PTGS2,SRF,TGFBR2	1
apoptotic signaling pathway	info:{"super-categories": "['regulation of cellular process']", "namespace": "biological_process", "id": "GO:0097190", "def": "\"A series of molecular signals which triggers the apoptotic death of a cell. The pathway starts with reception of a signal, and ends when the execution phase of apoptosis is triggered.\" [GOC:mtg_apoptosis]", "name": "apoptotic signaling pathway"}	12	12	5.14202	0.0224189	ATM,BCL2L11,CDKN1A,DDIT4,DIDO1,DYRK2,JAK2,MCL1,MKNK2,MSH2,PDK1,SGPL1	1
aromatic compound catabolic process	info:{"super-categories": "['cellular aromatic compound metabolic process', 'cellular catabolic process']", "namespace": "biological_process", "id": "GO:0019439", "def": "\"The chemical reactions and pathways resulting in the breakdown of aromatic compounds, any substance containing an aromatic carbon ring.\" [GOC:ai]", "name": "aromatic compound catabolic process"}	12	12	8.50411	0.197617	AGO4,ATM,CARNMT1,DICER1,LIN28B,NT5C3A,PPP2R2A,QDPR,TENT4A,TET2,TTC37,ZFP36L2	1
branching morphogenesis of an epithelial tube	info:{"super-categories": "['morphogenesis of a branching epithelium', 'morphogenesis of a branching structure', 'tissue morphogenesis', 'tube morphogenesis']", "namespace": "biological_process", "id": "GO:0048754", "def": "\"The process in which the anatomical structures of branches in an epithelial tube are generated and organized. A tube is a long hollow cylinder.\" [GOC:dgh, GOC:dph, GOC:jid]…	12	12	2.33369	0.000164118	BTRC,CLIC4,CTNNB1,EYA1,FGF2,MET,NOTCH1,SOX9,SRF,TBX20,TGFBR2,VEGFA	1
cation transmembrane transport	info:{"super-categories": "['transport']", "namespace": "biological_process", "id": "GO:0098655", "def": "\"The process in which a cation is transported across a membrane.\" [GOC:dos, GOC:vw]", "name": "cation transmembrane transport"}	12	12	12.1629	0.563897	ATP5F1B,COX10,FGF2,HFE,KCNG3,KCNQ5,MT-CO2,ORAI2,SLC11A2,SLC30A5,SLC39A6,SLC7A2	0
cell cycle arrest	info:{"super-categories": "['negative regulation of biological process', 'regulation of cellular process']", "namespace": "biological_process", "id": "GO:0007050", "def": "\"A regulatory process that halts progression through the cell cycle during one of the normal phases (G1, S, G2, M).\" [GOC:dph, GOC:mah, GOC:tb]", "name": "cell cycle arrest"}	12	12	2.82811	0.000626407	ATM,CDC123,CDKN1A,DUSP1,EIF4G2,MAP2K1,MSH2,MTOR,NOTCH1,PRKAA1,PRKAB1,TGFBR1	1
cell-cell adhesion	info:{"super-categories": "[]", "namespace": "biological_process", "id": "GO:0098609", "def": "\"The attachment of one cell to another cell via adhesion molecules.\" [GOC:dos]", "name": "cell-cell adhesion"}	12	12	9.82917	0.329255	CADM1,CDH5,CTNNB1,DSC1,FNDC3A,LRRC1,PIK3CB,PIP5K1C,SOX9,SRF,TGFBR2,VEZT	1
cofactor metabolic process	info:{"super-categories": "[]", "namespace": "biological_process", "id": "GO:0051186", "def": "\"The chemical reactions and pathways involving a cofactor, a substance that is required for the activity of an enzyme or other protein. Cofactors may be inorganic, such as the metal atoms zinc, iron, and copper in certain forms, or organic, in which case they are referred to as coenzymes. Cofactors may…	12	12	8.22723	0.175109	AMD1,COX10,FAR1,GCLC,GPAM,HSP90AA1,PANK1,PCCB,PTGS2,QDPR,SHMT1,SLC11A2	1
establishment of protein localization to organelle	info:{"super-categories": "['cellular macromolecule localization', 'establishment of protein localization', 'protein localization']", "namespace": "biological_process", "id": "GO:0072594", "def": "\"The directed movement of a protein to a specific location on or in an organelle. Encompasses establishment of localization in the membrane or lumen of a membrane-bounded organelle.\" [GOC:mah]", "name…	12	12	8.14813	0.170122	AP3M1,ATM,BCL2L11,CDKN1A,HSP90AA1,IPO7,KPNA2,LRRC1,NXT2,RAB8B,TNPO1,UBE2D3	1
gamete generation	info:{"super-categories": "[]", "namespace": "biological_process", "id": "GO:0007276", "def": "\"The generation and maintenance of gametes in a multicellular organism. A gamete is a haploid reproductive cell.\" [GOC:ems, GOC:mtg_sensu]", "name": "gamete generation"}	12	12	8.78099	0.224516	BCL2L11,CADM1,DNAJA1,DNMT3A,HOXA9,NOTCH1,PIAS1,PLEKHA1,SGPL1,SOX9,SPATA2,UBE2B	1
immune response-activating signal transduction	info:{"super-categories": "['immune response-regulating signaling pathway', 'positive regulation of biological process', 'regulation of cellular process', 'regulation of immune system process', 'regulation of response to stimulus']", "namespace": "biological_process", "id": "GO:0002757", "def": "\"The cascade of processes by which a signal interacts with a receptor, causing a change in the level …	12	12	8.1679	0.171474	BTRC,HSP90AA1,HSP90B1,NCKAP1,PAK3,PIK3CB,PIK3CD,PLEKHA1,RAC1,RPS6KA5,UBE2D3,WNK1	1
immune response-regulating cell surface receptor signaling pathway	info:{"super-categories": "['cell surface receptor signaling pathway', 'immune response-regulating signaling pathway', 'regulation of cellular process', 'regulation of immune system process', 'regulation of response to stimulus']", "namespace": "biological_process", "id": "GO:0002768", "def": "\"A series of molecular signals initiated by the binding of an extracellular ligand to a receptor on the…	12	12	6.66485	0.0752995	BTRC,FOS,HSP90AA1,JUN,NCKAP1,PAK3,PIK3CB,PIK3CD,PLEKHA1,RAC1,RPS6KA5,WNK1	1
inflammatory response	info:{"super-categories": "['defense response']", "namespace": "biological_process", "id": "GO:0006954", "def": "\"The immediate defensive reaction (by vertebrate tissue) to infection or injury caused by chemical or physical agents. The process is characterized by local vasodilation, extravasation of plasma into intercellular spaces and accumulation of white blood cells and macrophages.\" [GO_REF…	12	12	8.66233	0.212628	CD180,FOS,HFE,IL20RB,KDM6B,NOTCH1,PIK3CD,PTGER4,PTGS2,RAC1,REL,RPS6KA5	1
intracellular receptor signaling pathway	info:{"super-categories": "['regulation of cellular process']", "namespace": "biological_process", "id": "GO:0030522", "def": "\"Any series of molecular signals initiated by a ligand binding to an receptor located within a cell.\" [GOC:bf, GOC:mah]", "name": "intracellular receptor signaling pathway"}	12	12	3.1841	0.00138904	ARID1A,CTNNB1,DCBLD2,DNAJA1,JAK2,NR2F2,NR2F6,PIAS1,PIM1,RHOA,RORA,THRB	1
male gamete generation	info:{"super-categories": "['gamete generation']", "namespace": "biological_process", "id": "GO:0048232", "def": "\"Generation of the male gamete; specialised haploid cells produced by meiosis and along with a female gamete takes part in sexual reproduction.\" [GOC:dph, GOC:jid]", "name": "male gamete generation"}	12	12	7.97013	0.155961	BCL2L11,CADM1,DNAJA1,DNMT3A,HOXA9,NOTCH1,PIAS1,PLEKHA1,SGPL1,SOX9,SPATA2,UBE2B	1
metal ion homeostasis	info:{"super-categories": "['homeostatic process']", "namespace": "biological_process", "id": "GO:0055065", "def": "\"Any process involved in the maintenance of an internal steady state of metal ions within an organism or cell.\" [GOC:ai, GOC:jid, GOC:mah]", "name": "metal ion homeostasis"}	12	12	12.1431	0.565491	APP,CDH5,FGF2,GNB1,HFE,JAK2,PIK3CB,PTGER4,SLC11A2,SLC30A5,SLC39A6,XIAP	0
microtubule cytoskeleton organization	info:{"super-categories": "['organelle organization']", "namespace": "biological_process", "id": "GO:0000226", "def": "\"A process that is carried out at the cellular level which results in the assembly, arrangement of constituent parts, or disassembly of cytoskeletal structures comprising microtubules and their associated proteins.\" [GOC:mah]", "name": "microtubule cytoskeleton organization"}	12	12	7.35705	0.113348	BICD2,BIRC5,DYNC1LI2,KIF2C,NEK7,PAFAH1B1,RANBP9,RHOA,SPIRE1,STMN1,UBE2B,ZNF207	1
myeloid cell differentiation	info:{"super-categories": "['cell differentiation']", "namespace": "biological_process", "id": "GO:0030099", "def": "\"The process in which a relatively unspecialized myeloid precursor cell acquires the specialized features of any cell of the myeloid leukocyte, megakaryocyte, thrombocyte, or erythrocyte lineages.\" [GOC:add, ISBN:0781735149]", "name": "myeloid cell differentiation"}	12	12	3.34231	0.00193782	CTNNB1,JAK2,JUN,LBR,MITF,NKAP,PIK3CD,SRF,TET2,TGFBR2,TGFBR3,VEGFA	1
negative regulation of cell cycle process	info:{"super-categories": "['negative regulation of biological process', 'regulation of cellular process']", "namespace": "biological_process", "id": "GO:0010948", "def": "\"Any process that decreases the rate, frequency or extent of a cellular process that is involved in the progression of biochemical and morphological phases and events that occur in a cell during successive cell replication or …	12	12	6.22976	0.0558182	ATM,BTG2,CCND1,CCNF,CDC7,CDKN1A,EED,EZH2,RRM2,TFAP4,ZFP36L2,ZNF207	1
negative regulation of cell migration	info:{"super-categories": "['negative regulation of biological process', 'regulation of cellular process', 'regulation of localization', 'regulation of locomotion']", "namespace": "biological_process", "id": "GO:0030336", "def": "\"Any process that stops, prevents, or reduces the frequency, rate or extent of cell migration.\" [GOC:go_curators]", "name": "negative regulation of cell migration"}	12	12	5.06291	0.0207039	CERS2,CLIC4,DUSP1,FGF2,MITF,NOTCH1,NR2F2,PTGER4,RAP2C,RHOA,SRF,TRIB1	1
negative regulation of transport	info:{"super-categories": "['negative regulation of biological process', 'regulation of localization']", "namespace": "biological_process", "id": "GO:0051051", "def": "\"Any process that stops, prevents, or reduces the frequency, rate or extent of the directed movement of substances (such as macromolecules, small molecules, ions) into, out of or within a cell, or between cells, by means of some a…	12	12	9.43363	0.288019	FMR1,GCLC,MTOR,NOTCH1,PTGER4,PTGS2,RAB11FIP1,RAB33B,RAC1,RAP1B,SREBF2,WNK1	1
organelle assembly	info:{"super-categories": "['cellular component assembly', 'organelle organization']", "namespace": "biological_process", "id": "GO:0070925", "def": "\"The aggregation, arrangement and bonding together of a set of components to form an organelle. An organelle is an organized structure of distinctive morphology and function. Includes the nucleus, mitochondria, plastids, vacuoles, vesicles, ribosom…	12	12	10.0863	0.357068	ATG12,BIRC5,CILK1,G3BP1,NEK7,NOTCH1,PAFAH1B1,RAB33B,RHOA,SEPTIN11,SRF,ZNF207	1
peptidyl-serine phosphorylation	info:{"super-categories": "['cellular macromolecule metabolic process', 'macromolecule metabolic process', 'organonitrogen compound metabolic process', 'phosphorus metabolic process', 'protein metabolic process']", "namespace": "biological_process", "id": "GO:0018105", "def": "\"The phosphorylation of peptidyl-serine to form peptidyl-O-phospho-L-serine.\" [RESID:AA0037]", "name": "peptidyl-serine…	12	12	3.32254	0.00187071	ATM,CDC7,DYRK2,MKNK2,MORC3,MTOR,NLK,PRKAA1,RPS6KA5,TGFBR1,TGFBR2,WNK1	1
phosphatidylinositol biosynthetic process	info:{"super-categories": "['cellular biosynthetic process', 'cellular lipid metabolic process', 'lipid metabolic process', 'organic substance biosynthetic process', 'organophosphate metabolic process', 'phosphorus metabolic process']", "namespace": "biological_process", "id": "GO:0006661", "def": "\"The chemical reactions and pathways resulting in the formation of phosphatidylinositol, any glyco…	12	12	1.9777	4.21371e-05	ATM,FGF2,MPPE1,PIK3C2B,PIK3CB,PIK3CD,PIP4K2A,PIP5K1C,PLEKHA1,PLEKHA3,RAB5A,SACM1L	1
phosphatidylinositol metabolic process	info:{"super-categories": "['cellular lipid metabolic process', 'lipid metabolic process', 'organophosphate metabolic process', 'phosphorus metabolic process']", "namespace": "biological_process", "id": "GO:0046488", "def": "\"The chemical reactions and pathways involving phosphatidylinositol, any glycophospholipid in which a sn-glycerol 3-phosphate residue is esterified to the 1-hydroxyl group o…	12	12	3.12477	0.00121288	ATM,FGF2,MPPE1,PIK3C2B,PIK3CB,PIK3CD,PIP4K2A,PIP5K1C,PLEKHA1,PLEKHA3,RAB5A,SACM1L	1
positive regulation of DNA metabolic process	info:{"super-categories": "['positive regulation of biological process', 'regulation of cellular process', 'regulation of metabolic process']", "namespace": "biological_process", "id": "GO:0051054", "def": "\"Any process that activates or increases the frequency, rate or extent of the chemical reactions and pathways involving DNA.\" [GOC:ai]", "name": "positive regulation of DNA metabolic process…	12	12	3.75763	0.00412125	ATM,CTNNB1,EYA1,FGF2,HSP90AA1,MAP3K4,MSH2,NEK7,OTUD4,PAK3,SPIRE1,UBE2B	1
positive regulation of cytokine production	info:{"super-categories": "['positive regulation of biological process', 'regulation of multicellular organismal process']", "namespace": "biological_process", "id": "GO:0001819", "def": "\"Any process that activates or increases the frequency, rate or extent of production of a cytokine.\" [GOC:add, ISBN:0781735149]", "name": "positive regulation of cytokine production"}	12	12	8.78099	0.224516	ANKRD17,APP,CADM1,CD46,CD81,CTNNB1,IL20RB,JAK2,PTGER4,PTGS2,RORA,RUNX1	1
positive regulation of lymphocyte activation	info:{"super-categories": "['positive regulation of biological process', 'regulation of cellular process', 'regulation of immune system process']", "namespace": "biological_process", "id": "GO:0051251", "def": "\"Any process that activates or increases the frequency, rate or extent of lymphocyte activation.\" [GOC:ai]", "name": "positive regulation of lymphocyte activation"}	12	12	5.26068	0.0254474	AP1G1,CD46,CD81,CDKN1A,GPAM,MSH2,NKAP,PAK3,RAC1,RHOA,RUNX1,TGFBR2	1
positive regulation of neuron death	info:{"super-categories": "['positive regulation of biological process', 'regulation of cellular process']", "namespace": "biological_process", "id": "GO:1901216", "def": "\"Any process that activates or increases the frequency, rate or extent of neuron death.\" [GOC:rph, GOC:TermGenie]", "name": "positive regulation of neuron death"}	12	12	1.83926	2.41449e-05	ATM,BCL2L11,CAPN2,CTNNB1,DDIT4,FBXW7,FOS,JUN,MCL1,MTOR,PAK3,RHOA	1
positive regulation of neuron projection development	info:{"super-categories": "['positive regulation of biological process', 'regulation of cellular process', 'regulation of developmental process', 'regulation of multicellular organismal process']", "namespace": "biological_process", "id": "GO:0010976", "def": "\"Any process that increases the rate, frequency or extent of neuron projection development. Neuron projection development is the process …	12	12	5.57712	0.0335913	CBFA2T2,EZH2,FMR1,ITGA3,MAP2K1,MTOR,PAFAH1B1,PAK3,RHOA,SRF,VEGFA,ZEB2	1
positive regulation of proteolysis	info:{"super-categories": "['positive regulation of biological process', 'regulation of cellular process', 'regulation of metabolic process']", "namespace": "biological_process", "id": "GO:0045862", "def": "\"Any process that activates or increases the frequency, rate or extent of the hydrolysis of a peptide bond or bonds within a protein.\" [GOC:go_curators]", "name": "positive regulation of pro…	12	12	6.94173	0.0901531	APP,BCL2L11,BTRC,FBXW7,FMR1,GCLC,JAK2,PIAS1,RHOA,TFAP4,TMTC3,TRIB1	1
protein stabilization	info:{"super-categories": "['regulation of protein stability']", "namespace": "biological_process", "id": "GO:0050821", "def": "\"Any process involved in maintaining the structure and integrity of a protein and preventing it from degradation or aggregation.\" [GOC:ai]", "name": "protein stabilization"}	12	12	3.50053	0.00265032	CDKN1A,FBXW7,GOLGA7,HSP90AA1,MORC3,NLK,PIM1,RTN4,UBE2B,USP36,VHL,ZNF207	1
regulation of actin cytoskeleton organization	info:{"super-categories": "['regulation of cellular process']", "namespace": "biological_process", "id": "GO:0032956", "def": "\"Any process that modulates the frequency, rate or extent of the formation, arrangement of constituent parts, or disassembly of cytoskeletal structures comprising actin filaments and their associated proteins.\" [GOC:mah]", "name": "regulation of actin cytoskeleton organ…	12	12	6.56597	0.0705648	CAPZB,CDC42EP4,MET,MTOR,NCKAP1,PAK3,PTGER4,RAC1,RHOA,SPIRE1,STMN1,TGFBR1	1
regulation of actin filament organization	info:{"super-categories": "['regulation of cellular process']", "namespace": "biological_process", "id": "GO:0110053", "def": "\"Any process that modulates the frequency, rate or extent of actin filament organization.\" [GOC:kmv]", "name": "regulation of actin filament organization"}	12	12	4.96403	0.0187713	CAPZB,CDC42EP4,MET,MTOR,NCKAP1,PAK3,PTGER4,RAC1,RHOA,SPIRE1,STMN1,TGFBR1	1
regulation of cell growth	info:{"super-categories": "['regulation of cellular process', 'regulation of growth']", "namespace": "biological_process", "id": "GO:0001558", "def": "\"Any process that modulates the frequency, rate, extent or direction of cell growth.\" [GOC:go_curators]", "name": "regulation of cell growth"}	12	12	8.02946	0.160819	CDKN1A,DCBLD2,EIF4G2,EXTL3,MTOR,PAFAH1B1,RHOA,RTN4,SLC25A33,SRF,TGFBR1,VEGFA	1
regulation of endothelial cell migration	info:{"super-categories": "['regulation of cellular process', 'regulation of localization', 'regulation of locomotion', 'regulation of multicellular organismal process']", "namespace": "biological_process", "id": "GO:0010594", "def": "\"Any process that modulates the rate, frequency, or extent of the orderly movement of an endothelial cell into the extracellular matrix to form an endothelium.\" […	12	12	3.04566	0.0010768	ATP5F1B,FBXW7,FGF2,JCAD,MET,NOTCH1,NR2F2,PTGS2,RHOA,VEGFA,VEGFC,WNT7A	1
regulation of lipid metabolic process	info:{"super-categories": "['regulation of metabolic process']", "namespace": "biological_process", "id": "GO:0019216", "def": "\"Any process that modulates the frequency, rate or extent of the chemical reactions and pathways involving lipids.\" [GOC:go_curators]", "name": "regulation of lipid metabolic process"}	12	12	7.85147	0.147172	CAPN2,CD81,CNEP1R1,FBXW7,FGF2,GPAM,MTOR,PDK1,PRKAA1,PTGS2,RORA,SREBF2	1
regulation of small GTPase mediated signal transduction	info:{"super-categories": "['regulation of cellular process', 'regulation of response to stimulus', 'regulation of signaling']", "namespace": "biological_process", "id": "GO:0051056", "def": "\"Any process that modulates the frequency, rate or extent of small GTPase mediated signal transduction.\" [GOC:go_curators]", "name": "regulation of small GTPase mediated signal transduction"}	12	12	6.66485	0.0752995	ARAP2,CCDC125,ITGA3,JAK2,MET,MYO9A,NOTCH1,RAC1,RHOA,STAMBP,STMN1,TNFAIP1	1
response to glucocorticoid	info:{"super-categories": "['response to hormone', 'response to organic substance']", "namespace": "biological_process", "id": "GO:0051384", "def": "\"Any process that results in a change in state or activity of a cell or an organism (in terms of movement, secretion, enzyme production, gene expression, etc.) as a result of a glucocorticoid stimulus. Glucocorticoids are hormonal C21 corticosteroid…	12	12	2.86767	0.000684044	BCL2L11,CCND1,CDKN1A,CPS1,DDIT4,DUSP1,FOS,HNRNPU,PTGS2,RHOA,TFAP4,ZFP36L2	1
response to lipopolysaccharide	info:{"super-categories": "['response to external biotic stimulus', 'response to organic substance', 'response to oxygen-containing compound']", "namespace": "biological_process", "id": "GO:0032496", "def": "\"Any process that results in a change in state or activity of an organism (in terms of movement, secretion, enzyme production, gene expression, etc.) as a result of a lipopolysaccharide stim…	12	12	5.79466	0.041046	CAPN2,CD180,CPS1,CTR9,FOS,JAK2,JUN,NOTCH1,PTGER4,PTGS2,RHOA,TRIB1	1
response to molecule of bacterial origin	info:{"super-categories": "['response to external biotic stimulus', 'response to organic substance']", "namespace": "biological_process", "id": "GO:0002237", "def": "\"Any process that results in a change in state or activity of an organism (in terms of movement, secretion, enzyme production, gene expression, etc.) as a result of a stimulus by molecules of bacterial origin such as peptides derive…	12	12	6.11109	0.05199	CAPN2,CD180,CPS1,CTR9,FOS,JAK2,JUN,NOTCH1,PTGER4,PTGS2,RHOA,TRIB1	1
response to temperature stimulus	info:{"super-categories": "[]", "namespace": "biological_process", "id": "GO:0009266", "def": "\"Any process that results in a change in state or activity of a cell or an organism (in terms of movement, secretion, enzyme production, gene expression, etc.) as a result of a temperature stimulus.\" [GOC:hb]", "name": "response to temperature stimulus"}	12	12	3.4412	0.0023294	CDKN1A,DNAJA1,FOS,GCLC,HSP90AA1,HSPA13,IER5,MT-CO2,NR2F6,PRKAA1,PTGS2,TCIM	1
rhythmic process	info:{"super-categories": "[]", "namespace": "biological_process", "id": "GO:0048511", "def": "\"Any process pertinent to the generation and maintenance of rhythms in the physiology of an organism.\" [GOC:jid]", "name": "rhythmic process"}	12	12	5.28046	0.0258032	BTRC,EZH2,FBXW7,HNRNPU,JUN,MTOR,PLEKHA1,PPP1CC,PRKAA1,PSPC1,RORA,SGPL1	1
spermatogenesis	info:{"super-categories": "['gamete generation']", "namespace": "biological_process", "id": "GO:0007283", "def": "\"The developmental process by which male germ line stem cells self renew or give rise to successive cell types resulting in the development of a spermatozoa.\" [GOC:jid, ISBN:9780878933846, PMID:28073824, PMID:30990821]", "name": "spermatogenesis"}	12	12	7.9108	0.150904	BCL2L11,CADM1,DNAJA1,DNMT3A,HOXA9,NOTCH1,PIAS1,PLEKHA1,SGPL1,SOX9,SPATA2,UBE2B	1
stem cell population maintenance	info:{"super-categories": "[]", "namespace": "biological_process", "id": "GO:0019827", "def": "\"The process by which an organism or tissue maintains a population of stem cells of a single type. This can be achieved by a number of mechanisms: stem cell asymmetric division maintains stem cell numbers; stem cell symmetric division increases them; maintenance of a stem cell niche maintains the condi…	12	12	2.63034	0.000385776	ARID1A,BCL9,CTNNB1,CTR9,FGF2,LDB1,NKAP,NOTCH1,PRDM16,SOX9,WNT7A,ZFP36L2	1
G protein-coupled receptor signaling pathway	info:{"super-categories": "['regulation of cellular process']", "namespace": "biological_process", "id": "GO:0007186", "def": "\"A series of molecular signals that proceeds with an activated receptor promoting the exchange of GDP for GTP on the alpha-subunit of an associated heterotrimeric G-protein complex. The GTP-bound activated alpha-G-protein then dissociates from the beta- and gamma-subunit…	11	11	24.8201	0.00713301	APP,FRS2,FZD6,GNB1,GPR135,GPR50,GRIK3,JAK2,PIK3CB,PTGER4,RHOA	0
cell fate commitment	info:{"super-categories": "[]", "namespace": "biological_process", "id": "GO:0045165", "def": "\"The commitment of cells to specific cell fates and their capacity to differentiate into particular kinds of cells. Positional information is established through protein signals that emanate from a localized source within a cell (the initial one-cell zygote) or within a developmental field.\" [ISBN:071…	11	11	2.84789	0.00194312	CTNNB1,CTR9,KDM6B,MITF,MTOR,NOTCH1,PRDM1,RHOA,SOX9,TGFBR1,WNT7A	1
cellular metal ion homeostasis	info:{"super-categories": "['cellular chemical homeostasis', 'homeostatic process']", "namespace": "biological_process", "id": "GO:0006875", "def": "\"Any process involved in the maintenance of an internal steady state of metal ions at the level of a cell.\" [GOC:ai, GOC:mah]", "name": "cellular metal ion homeostasis"}	11	11	10.8576	0.538429	APP,CDH5,FGF2,GNB1,HFE,JAK2,PIK3CB,PTGER4,SLC11A2,SLC30A5,SLC39A6	1
chromosome organization	info:{"super-categories": "['organelle organization']", "namespace": "biological_process", "id": "GO:0051276", "def": "\"A process that is carried out at the cellular level that results in the assembly, arrangement of constituent parts, or disassembly of chromosomes, structures composed of a very long molecule of DNA and associated proteins that carries hereditary information. This term covers co…	11	11	7.79214	0.211331	AGO4,ARID1A,ATM,FBXW7,G3BP1,HSP90AA1,LDB1,MSH2,TENT4A,UBE2B,ZNF207	1
dephosphorylation	info:{"super-categories": "['phosphorus metabolic process']", "namespace": "biological_process", "id": "GO:0016311", "def": "\"The process of removing one or more phosphoric (ester or anhydride) residues from a molecule.\" [ISBN:0198506732]", "name": "dephosphorylation"}	11	11	5.85399	0.0715813	BTRC,DUSP1,EYA1,NT5C3A,PPP1CC,PPP1R15B,PPP2R2A,PPP2R5E,PPP4R1,SACM1L,STYX	1
establishment of localization in cell	info:{"super-categories": "[]", "namespace": "biological_process", "id": "GO:0051649", "def": "\"Any process, occuring in a cell, that localizes a substance or cellular component. This may occur via movement, tethering or selective degradation.\" [GOC:ai, GOC:dos, GOC:dph, GOC:tb]", "name": "establishment of localization in cell"}	11	11	5.676	0.0629535	AP3M1,ATM,BLOC1S6,CTNNB1,FGF2,HFE,KIF2C,PAFAH1B1,SLC11A2,SPIRE1,UBE2B	1
inorganic cation transmembrane transport	info:{"super-categories": "['transport']", "namespace": "biological_process", "id": "GO:0098662", "def": "\"A process in which an inorganic cation is transported from one side of a membrane to the other by means of some agent such as a transporter or pore.\" [GOC:mah]", "name": "inorganic cation transmembrane transport"}	11	11	10.9169	0.544059	ATP5F1B,COX10,FGF2,HFE,KCNG3,KCNQ5,MT-CO2,ORAI2,SLC11A2,SLC30A5,SLC39A6	1
leukocyte degranulation	info:{"super-categories": "['secretion by cell', 'transport']", "namespace": "biological_process", "id": "GO:0043299", "def": "\"The regulated exocytosis of secretory granules by a leukocyte.\" [GO_REF:0000022, GOC:add, GOC:mtg_15nov05, ISBN:0781735149]", "name": "leukocyte degranulation"}	11	11	9.86873	0.434296	CMTM6,DSC1,GOLGA7,HSP90AA1,MLEC,PIK3CD,RAC1,RAP1B,RAP2C,RHOA,VAPA	1
neuron projection development	info:{"super-categories": "['cell projection organization']", "namespace": "biological_process", "id": "GO:0031175", "def": "\"The process whose specific outcome is the progression of a neuron projection over time, from its formation to the mature structure. A neuron projection is any process extending from a neural cell, such as axons or dendrites (collectively called neurites).\" [GOC:mah]", "n…	11	11	5.00358	0.0371456	APP,BLOC1S6,BTG2,JAK2,JUN,PAK3,RTN4,SRF,STMN1,VAPA,WNT7A	1
nuclear transport	info:{"super-categories": "['intracellular transport', 'transport']", "namespace": "biological_process", "id": "GO:0051169", "def": "\"The directed movement of substances into, out of, or within the nucleus.\" [GOC:ai]", "name": "nuclear transport"}	11	11	5.14202	0.0422512	ATXN1,CDKN1A,DDX19B,IPO7,KPNA2,NUP42,NXT2,STYX,TNPO1,XPO7,ZC3H11A	1
nucleocytoplasmic transport	info:{"super-categories": "['intracellular transport', 'transport']", "namespace": "biological_process", "id": "GO:0006913", "def": "\"The directed movement of molecules between the nucleus and the cytoplasm.\" [GOC:go_curators]", "name": "nucleocytoplasmic transport"}	11	11	5.08269	0.0400801	ATXN1,CDKN1A,DDX19B,IPO7,KPNA2,NUP42,NXT2,STYX,TNPO1,XPO7,ZC3H11A	1
nucleoside phosphate metabolic process	info:{"super-categories": "['cellular aromatic compound metabolic process', 'cellular nitrogen compound metabolic process', 'heterocycle metabolic process', 'nucleobase-containing compound metabolic process', 'nucleobase-containing small molecule metabolic process', 'organic cyclic compound metabolic process', 'organophosphate metabolic process', 'phosphorus metabolic process']", "namespace": "bi…	11	11	8.66233	0.30081	ATP5F1B,DCTD,FAR1,GPAM,NT5C3A,PANK1,PTGS2,RHOA,RORA,RRM2,SHMT1	1
nucleotide metabolic process	info:{"super-categories": "['cellular aromatic compound metabolic process', 'cellular nitrogen compound metabolic process', 'heterocycle metabolic process', 'nucleobase-containing compound metabolic process', 'nucleobase-containing small molecule metabolic process', 'organic cyclic compound metabolic process', 'organophosphate metabolic process', 'phosphorus metabolic process']", "namespace": "bi…	11	11	8.52389	0.286899	ATP5F1B,DCTD,FAR1,GPAM,NT5C3A,PANK1,PTGS2,RHOA,RORA,RRM2,SHMT1	1
positive regulation of cell cycle process	info:{"super-categories": "['positive regulation of biological process', 'regulation of cellular process']", "namespace": "biological_process", "id": "GO:0090068", "def": "\"Any process that increases the rate, frequency or extent of a cellular process that is involved in the progression of biochemical and morphological phases and events that occur in a cell during successive cell replication or …	11	11	5.53756	0.0569129	ANKRD17,APP,ATM,BTG2,CCND1,CDC7,CDKN1A,EZH2,HNRNPU,RHOA,UBE2B	1
positive regulation of cellular protein localization	info:{"super-categories": "['positive regulation of biological process', 'regulation of localization']", "namespace": "biological_process", "id": "GO:1903829", "def": "\"Any process that activates or increases the frequency, rate or extent of cellular protein localization. Cellular protein localization is any process in which a protein is transported to, and/or maintained in, a specific location …	11	11	6.3682	0.101233	ABHD17C,CD81,FBXW7,ITGA3,PRKAA1,PTGS2,RIOK2,RTN4,SREBF2,UBE2D3,USP36	1
positive regulation of developmental growth	info:{"super-categories": "['positive regulation of biological process', 'regulation of developmental process', 'regulation of growth']", "namespace": "biological_process", "id": "GO:0048639", "def": "\"Any process that activates, maintains or increases the rate of developmental growth.\" [GOC:go_curators]", "name": "positive regulation of developmental growth"}	11	11	3.42142	0.00570135	FGF2,GPAM,MTOR,NOTCH1,PAFAH1B1,PIM1,SRF,TBX20,TGFBR2,TGFBR3,VEGFA	1
post-translational protein modification	info:{"super-categories": "['cellular macromolecule metabolic process', 'macromolecule metabolic process', 'organonitrogen compound metabolic process', 'protein metabolic process']", "namespace": "biological_process", "id": "GO:0043687", "def": "\"The process of covalently altering one or more amino acids in a protein after the protein has been completely translated and released from the ribosome…	11	11	7.08017	0.150457	APP,ATG12,BTRC,CCNF,FBXO11,FBXW7,GAN,HSP90B1,RAB5A,TGOLN2,VHL	1
protein complex oligomerization	info:{"super-categories": "['cellular component assembly', 'protein-containing complex subunit organization']", "namespace": "biological_process", "id": "GO:0051259", "def": "\"The process of creating protein oligomers, compounds composed of a small number, usually between three and ten, of component monomers; protein oligomers may be composed of different or identical monomers. Oligomers may be …	11	11	8.89965	0.328677	DYNC1LI2,KCNG3,KCTD14,NACC1,PRKAA1,PRKAB1,RNF213,RRM2,SEPTIN11,SHMT1,TNFAIP1	1
protein localization to nucleus	info:{"super-categories": "['cellular macromolecule localization', 'protein localization']", "namespace": "biological_process", "id": "GO:0034504", "def": "\"A process in which a protein transports or maintains the localization of another protein to the nucleus.\" [GOC:ecd]", "name": "protein localization to nucleus"}	11	11	2.76878	0.00165066	CDKN1A,CNEP1R1,IPO7,KPNA2,NXT2,SIX4,SOX9,TNPO1,TOR1AIP1,TOR1AIP2,ZBTB7A	1
protein polyubiquitination	info:{"super-categories": "['cellular macromolecule metabolic process', 'macromolecule metabolic process', 'organonitrogen compound metabolic process', 'protein metabolic process']", "namespace": "biological_process", "id": "GO:0000209", "def": "\"Addition of multiple ubiquitin groups to a protein, forming a ubiquitin chain.\" [ISBN:0815316194]", "name": "protein polyubiquitination"}	11	11	5.83422	0.0708397	BTRC,CCNF,CTNNB1,FBXO11,FBXW7,RNF111,RNF152,RNF213,UBE2A,UBE2B,UBE2D3	1
regulation of ERK1 and ERK2 cascade	info:{"super-categories": "['regulation of cellular process', 'regulation of metabolic process', 'regulation of response to stimulus', 'regulation of signaling']", "namespace": "biological_process", "id": "GO:0070372", "def": "\"Any process that modulates the frequency, rate or extent of signal transduction mediated by the ERK1 and ERK2 cascade.\" [GOC:add, ISBN:0121245462, ISBN:0896039986]", "na…	11	11	5.51778	0.0559766	APP,DUSP1,FBXW7,FGF2,FRS2,JUN,MAP2K1,NOTCH1,RANBP9,RAP1B,STYX	1
regulation of body fluid levels	info:{"super-categories": "[]", "namespace": "biological_process", "id": "GO:0050878", "def": "\"Any process that modulates the levels of body fluids.\" [GOC:ai, GOC:dph, GOC:tb]", "name": "regulation of body fluid levels"}	11	11	7.59437	0.192353	CAPZB,CCND1,CFTR,JAK2,MET,MT-CO2,RAB5A,RAC1,SRF,STMN1,VEGFA	1
regulation of canonical Wnt signaling pathway	info:{"super-categories": "['regulation of cellular process', 'regulation of response to stimulus', 'regulation of signaling']", "namespace": "biological_process", "id": "GO:0060828", "def": "\"Any process that modulates the rate, frequency, or extent of the Wnt signaling pathway through beta-catenin, the series of molecular signals initiated by binding of a Wnt protein to a frizzled family recep…	11	11	5.55734	0.0571265	BTRC,CTNNB1,FZD6,G3BP1,NOTCH1,SOX9,TBX18,TMEM170B,UBE2B,WNK1,XIAP	1
regulation of inflammatory response	info:{"super-categories": "['regulation of response to stimulus']", "namespace": "biological_process", "id": "GO:0050727", "def": "\"Any process that modulates the frequency, rate or extent of the inflammatory response, the immediate defensive reaction (by vertebrate tissue) to infection or injury caused by chemical or physical agents.\" [GOC:ai]", "name": "regulation of inflammatory response"}	11	11	6.60552	0.115393	ATM,CD81,CDH5,IL20RB,JAK2,PTGER4,PTGS2,RORA,SLC7A2,SPATA2,XIAP	1
regulation of microtubule cytoskeleton organization	info:{"super-categories": "['regulation of cellular process']", "namespace": "biological_process", "id": "GO:0070507", "def": "\"Any process that modulates the frequency, rate or extent of the formation, arrangement of constituent parts, or disassembly of cytoskeletal structures comprising microtubules and their associated proteins.\" [GOC:mah]", "name": "regulation of microtubule cytoskeleton or…	11	11	3.71808	0.00915802	BICD2,CCNF,CDH5,CTNNB1,HNRNPU,MET,PAFAH1B1,PRKAA1,RAC1,RHOA,STMN1	1
regulation of microtubule-based process	info:{"super-categories": "['regulation of cellular process']", "namespace": "biological_process", "id": "GO:0032886", "def": "\"Any process that modulates the frequency, rate or extent of any cellular process that depends upon or alters the microtubule cytoskeleton.\" [GOC:mah]", "name": "regulation of microtubule-based process"}	11	11	4.35094	0.0188742	BICD2,CCNF,CDH5,CTNNB1,HNRNPU,MET,PAFAH1B1,PRKAA1,RAC1,RHOA,STMN1	1
regulation of proteasomal protein catabolic process	info:{"super-categories": "['regulation of cellular process', 'regulation of metabolic process']", "namespace": "biological_process", "id": "GO:0061136", "def": "\"Any process that modulates the rate, frequency, or extent of the chemical reactions and pathways resulting in the breakdown of a protein or peptide by hydrolysis of its peptide bonds that is mediated by the proteasome.\" [GOC:dph, GOC:…	11	11	3.61919	0.00774995	BTRC,FBXW7,FMR1,GCLC,HFE,N4BP1,PIAS1,STYX,TMTC3,TRIB1,USP25	1
regulation of protein kinase B signaling	info:{"super-categories": "['regulation of cellular process', 'regulation of response to stimulus', 'regulation of signaling']", "namespace": "biological_process", "id": "GO:0051896", "def": "\"Any process that modulates the frequency, rate or extent of protein kinase B signaling, a series of reactions mediated by the intracellular serine/threonine kinase protein kinase B.\" [GOC:ai]", "name": "r…	11	11	4.35094	0.0188742	FGF2,FRS2,HSP90AA1,MET,MTOR,PIK3CB,PIK3CD,PLEKHA1,RAC1,RTN4,TGFBR1	1
response to mechanical stimulus	info:{"super-categories": "[]", "namespace": "biological_process", "id": "GO:0009612", "def": "\"Any process that results in a change in state or activity of a cell or an organism (in terms of movement, secretion, enzyme production, gene expression, etc.) as a result of a mechanical stimulus.\" [GOC:hb]", "name": "response to mechanical stimulus"}	11	11	3.87629	0.0111403	BTG2,FOS,GCLC,JUN,PTGER4,PTGS2,RAC1,RHOA,SLC38A2,SOX9,TGFBR2	1
response to peptide hormone	info:{"super-categories": "['response to hormone', 'response to nitrogen compound', 'response to organic substance', 'response to oxygen-containing compound']", "namespace": "biological_process", "id": "GO:0043434", "def": "\"Any process that results in a change in state or activity of a cell or an organism (in terms of movement, secretion, enzyme production, gene expression, etc.) as a result of…	11	11	5.79466	0.0689605	BTG2,CPEB1,CPS1,GCLC,MTOR,PTGS2,QDPR,RAB8B,RAP1B,SLC25A33,TGFBR3	1
response to starvation	info:{"super-categories": "['response to extracellular stimulus']", "namespace": "biological_process", "id": "GO:0042594", "def": "\"Any process that results in a change in state or activity of a cell or an organism (in terms of movement, secretion, enzyme production, gene expression, etc.) as a result of a starvation stimulus, deprivation of nourishment.\" [GOC:go_curators]", "name": "response t…	11	11	3.73785	0.00938046	BMT2,CDKN1A,CPS1,HFE,JUN,MTOR,PIK3C2B,PRKAA1,RNF152,SLC38A2,SREBF2	1
transcription by RNA polymerase II	info:{"super-categories": "['cellular aromatic compound metabolic process', 'cellular biosynthetic process', 'cellular macromolecule metabolic process', 'cellular nitrogen compound metabolic process', 'heterocycle metabolic process', 'macromolecule metabolic process', 'nucleobase-containing compound metabolic process', 'organic cyclic compound metabolic process', 'organic substance biosynthetic p…	11	11	6.26931	0.095743	AFF4,CTR9,FOS,GMEB2,JUN,LDB1,NKX3-2,POU2F1,RREB1,SRF,TAF13	1
transcription initiation from RNA polymerase II promoter	info:{"super-categories": "['cellular aromatic compound metabolic process', 'cellular biosynthetic process', 'cellular nitrogen compound metabolic process', 'heterocycle metabolic process', 'macromolecule metabolic process', 'nucleobase-containing compound metabolic process', 'organic cyclic compound metabolic process', 'organic substance biosynthetic process']", "namespace": "biological_process"…	11	11	3.1841	0.0038703	CCND1,CDK8,CDKN1A,E2F3,MAML3,NOTCH1,NR2F6,RORA,SOX9,TAF13,THRB	1
RNA splicing	info:{"super-categories": "['cellular aromatic compound metabolic process', 'cellular nitrogen compound metabolic process', 'heterocycle metabolic process', 'macromolecule metabolic process', 'nucleobase-containing compound metabolic process', 'organic cyclic compound metabolic process']", "namespace": "biological_process", "id": "GO:0008380", "def": "\"The process of removing sections of the pri…	10	10	7.15928	0.234331	ELAVL2,FMR1,HNRNPF,HNRNPU,MBNL1,MBNL2,PRPF38B,SNRNP27,SNRNP35,SREK1IP1	1
anterior/posterior pattern specification	info:{"super-categories": "['regionalization']", "namespace": "biological_process", "id": "GO:0009952", "def": "\"The regionalization process in which specific areas of cell differentiation are determined along the anterior-posterior axis. The anterior-posterior axis is defined by a line that runs from the head or mouth of an organism to the tail or opposite end of the organism.\" [GOC:dph, GOC:g…	10	10	3.1841	0.00943131	ACVR2B,ATM,BTG2,GRSF1,HOXA9,NOTCH1,NR2F2,TBX18,TGFBR1,ZEB2	1
cellular response to starvation	info:{"super-categories": "['cellular response to external stimulus', 'cellular response to extracellular stimulus', 'cellular response to stress', 'response to extracellular stimulus', 'response to starvation']", "namespace": "biological_process", "id": "GO:0009267", "def": "\"Any process that results in a change in state or activity of a cell (in terms of movement, secretion, enzyme production,…	10	10	2.88744	0.00568256	BMT2,CDKN1A,HFE,JUN,MTOR,PIK3C2B,PRKAA1,RNF152,SLC38A2,SREBF2	1
chemotaxis	info:{"super-categories": "[]", "namespace": "biological_process", "id": "GO:0006935", "def": "\"The directed movement of a motile cell or organism, or the directed growth of a cell guided by a specific chemical concentration gradient. Movement may be towards a higher concentration (positive chemotaxis) or towards a lower concentration (negative chemotaxis).\" [ISBN:0198506732]", "name": "chemota…	10	10	6.48686	0.16925	FGF2,MAP2K1,MET,PIK3CB,PIK3CD,PIP5K1C,RAC1,RHOA,VEGFA,VEGFC	1
chordate embryonic development	info:{"super-categories": "['embryo development', 'multicellular organism development']", "namespace": "biological_process", "id": "GO:0043009", "def": "\"The process whose specific outcome is the progression of the embryo over time, from zygote formation through a stage including a notochord and neural tube until birth or egg hatching.\" [GOC:mtg_sensu]", "name": "chordate embryonic development"}	10	10	3.99495	0.0258605	ANKRD11,BCL2L11,CTNNB1,MBNL1,MSH2,NOTCH1,TGFBR1,TGFBR2,UBE2B,VEGFA	1
drug metabolic process	info:{"super-categories": "[]", "namespace": "biological_process", "id": "GO:0017144", "def": "\"The chemical reactions and pathways involving a drug, a substance used in the diagnosis, treatment or prevention of a disease; as used here antibiotic substances (see antibiotic metabolism) are considered to be drugs, even if not used in medical or veterinary practice.\" [GOC:cab2]", "name": "drug met…	10	10	9.47319	0.498291	AMD1,ATP5F1B,CARNMT1,CPS1,PAFAH1B1,PCCB,QDPR,RORA,SHMT1,SLC7A2	1
embryo development	info:{"super-categories": "['multicellular organism development']", "namespace": "biological_process", "id": "GO:0009790", "def": "\"The process whose specific outcome is the progression of an embryo from its formation until the end of its embryonic life stage. The end of the embryonic stage is organism-specific. For example, for mammals, the process would begin with zygote formation and end with…	10	10	4.44983	0.041749	ANKRD11,BCL2L11,CTNNB1,MBNL1,MSH2,NOTCH1,TGFBR1,TGFBR2,UBE2B,VEGFA	1
embryo development ending in birth or egg hatching	info:{"super-categories": "['embryo development', 'multicellular organism development']", "namespace": "biological_process", "id": "GO:0009792", "def": "\"The process whose specific outcome is the progression of an embryo over time, from zygote formation until the end of the embryonic life stage. The end of the embryonic life stage is organism-specific and may be somewhat arbitrary; for mammals i…	10	10	4.33116	0.0368124	ANKRD11,BCL2L11,CTNNB1,MBNL1,MSH2,NOTCH1,TGFBR1,TGFBR2,UBE2B,VEGFA	1
endocytosis	info:{"super-categories": "['transport']", "namespace": "biological_process", "id": "GO:0006897", "def": "\"A vesicle-mediated transport process in which cells take up external materials or membrane constituents by the invagination of a small region of the plasma membrane to form a new membrane-bounded vesicle.\" [GOC:mah, ISBN:0198506732, ISBN:0716731363]", "name": "endocytosis"}	10	10	7.43615	0.264439	ANKFY1,APP,CD81,EEA1,HSP90AA1,HSP90B1,PIK3CB,PIP5K1C,RAB5A,TGFBR2	1
epithelial cell development	info:{"super-categories": "['cell development']", "namespace": "biological_process", "id": "GO:0002064", "def": "\"The process whose specific outcome is the progression of an epithelial cell over time, from its formation to the mature structure. An epithelial cell is a cell usually found in a two-dimensional sheet with a free surface.\" [GOC:dph]", "name": "epithelial cell development"}	10	10	2.35346	0.00187071	FNDC3A,FRS2,NKX3-2,NOTCH1,PAFAH1B1,PRDM1,RAP1B,RAP2C,SOX9,WNT7A	1
establishment of organelle localization	info:{"super-categories": "['organelle localization']", "namespace": "biological_process", "id": "GO:0051656", "def": "\"The directed movement of an organelle to a specific location.\" [GOC:ai]", "name": "establishment of organelle localization"}	10	10	5.08269	0.0696052	AP3M1,ATM,BICD2,BLOC1S6,CTNNB1,KIF2C,PAFAH1B1,PIK3CD,SPIRE1,UBE2B	1
heart development	info:{"super-categories": "['animal organ development']", "namespace": "biological_process", "id": "GO:0007507", "def": "\"The process whose specific outcome is the progression of the heart over time, from its formation to the mature structure. The heart is a hollow, muscular organ, which, by contracting rhythmically, keeps up the circulation of the blood.\" [GOC:jid, UBERON:0000948]", "name": "h…	10	10	3.91585	0.0235058	ACVR2B,ATM,CDKN1A,ITGA3,MAP2K1,NOTCH1,SOX9,SRF,TGFBR1,TGFBR2	1
hormone-mediated signaling pathway	info:{"super-categories": "['regulation of cellular process']", "namespace": "biological_process", "id": "GO:0009755", "def": "\"A series of molecular signals mediated by the detection of a hormone.\" [GOC:sm]", "name": "hormone-mediated signaling pathway"}	10	10	3.28298	0.0107286	ARID1A,CTNNB1,DNAJA1,JAK2,NR2F2,NR2F6,PIAS1,RHOA,RORA,THRB	1
immune response-activating cell surface receptor signaling pathway	info:{"super-categories": "['cell surface receptor signaling pathway', 'immune response-activating signal transduction', 'immune response-regulating signaling pathway', 'positive regulation of biological process', 'regulation of cellular process', 'regulation of immune system process', 'regulation of response to stimulus']", "namespace": "biological_process", "id": "GO:0002429", "def": "\"A serie…	10	10	6.03199	0.131353	BTRC,HSP90AA1,NCKAP1,PAK3,PIK3CB,PIK3CD,PLEKHA1,RAC1,RPS6KA5,WNK1	1
in utero embryonic development	info:{"super-categories": "['embryo development', 'multicellular organism development']", "namespace": "biological_process", "id": "GO:0001701", "def": "\"The process whose specific outcome is the progression of the embryo in the uterus over time, from formation of the zygote in the oviduct, to birth. An example of this process is found in Mus musculus.\" [GOC:go_curators, GOC:mtg_sensu]", "name"…	10	10	3.9554	0.0246866	ANKRD11,BCL2L11,CTNNB1,MBNL1,MSH2,NOTCH1,TGFBR1,TGFBR2,UBE2B,VEGFA	1
innate immune response	info:{"super-categories": "['defense response', 'defense response to other organism', 'response to external biotic stimulus']", "namespace": "biological_process", "id": "GO:0045087", "def": "\"Innate immune responses are defense responses mediated by germline encoded components that directly recognize components of potential pathogens.\" [GO_REF:0000022, GOC:add, GOC:ebc, GOC:mtg_15nov05, GOC:mtg…	10	10	8.87987	0.431256	ANKRD17,APP,CD180,CD46,G3BP1,IPO7,OTUD4,PIK3CD,PRDM1,PSPC1	1
learning	info:{"super-categories": "['nervous system process']", "namespace": "biological_process", "id": "GO:0007612", "def": "\"Any process in an organism in which a relatively long-lasting adaptive behavioral change occurs as the result of experience.\" [ISBN:0582227089, ISBN:0721662544]", "name": "learning"}	10	10	2.86767	0.00553105	APP,ATXN1,ATXN1L,BTG2,FOS,JUN,MTOR,PIAS1,PTGS2,SRF	1
lymphocyte activation	info:{"super-categories": "['leukocyte activation']", "namespace": "biological_process", "id": "GO:0046649", "def": "\"A change in morphology and behavior of a lymphocyte resulting from exposure to a specific antigen, mitogen, cytokine, chemokine, cellular ligand, or soluble factor.\" [GOC:mgi_curators, ISBN:0781735149]", "name": "lymphocyte activation"}	10	10	6.72418	0.189991	CD180,CTNNB1,KLF6,MSH2,NKAP,PIK3CD,PTGER4,RORA,ZBTB7A,ZFP36L2	1
microtubule-based movement	info:{"super-categories": "[]", "namespace": "biological_process", "id": "GO:0007018", "def": "\"A microtubule-based process that results in the movement of organelles, other microtubules, or other cellular components. Examples include motor-driven movement along microtubules and movement driven by polymerization or depolymerization of microtubules.\" [GOC:cjm, ISBN:0815316194]", "name": "microtu…	10	10	5.1618	0.0736723	AP3M1,APP,BICD2,BLOC1S6,CILK1,DYNC1LI2,HNRNPU,KIF2C,PAFAH1B1,TNPO1	1
modulation of chemical synaptic transmission	info:{"super-categories": "['regulation of cellular process', 'regulation of signaling']", "namespace": "biological_process", "id": "GO:0050804", "def": "\"Any process that modulates the frequency or amplitude of synaptic transmission, the process of communication from a neuron to a target (neuron, muscle, or secretory cell) across a synapse. Amplitude, in this case, refers to the change in posts…	10	10	8.72166	0.41372	APP,FMR1,GRIK3,JAK2,MTOR,PTGS2,RAB5A,RAP1B,SRF,WNT7A	1
negative regulation of cell adhesion	info:{"super-categories": "['negative regulation of biological process', 'regulation of cell adhesion', 'regulation of cellular process']", "namespace": "biological_process", "id": "GO:0007162", "def": "\"Any process that stops, prevents, or reduces the frequency, rate or extent of cell adhesion.\" [GOC:go_curators]", "name": "negative regulation of cell adhesion"}	10	10	5.4189	0.089417	ATP5F1B,DUSP1,HFE,IL20RB,JAK2,NOTCH1,RHOA,RUNX1,VEGFA,WNK1	1
negative regulation of mitotic cell cycle	info:{"super-categories": "['negative regulation of biological process', 'regulation of cellular process']", "namespace": "biological_process", "id": "GO:0045930", "def": "\"Any process that stops, prevents or reduces the rate or extent of progression through the mitotic cell cycle.\" [GOC:dph, GOC:go_curators, GOC:tb]", "name": "negative regulation of mitotic cell cycle"}	10	10	5.95288	0.125202	ATM,BTG2,CCND1,CDKN1A,CTNNB1,DUSP1,EZH2,MSH2,ZFP36L2,ZNF207	1
negative regulation of neuron death	info:{"super-categories": "['negative regulation of biological process', 'regulation of cellular process']", "namespace": "biological_process", "id": "GO:1901215", "def": "\"Any process that stops, prevents or reduces the frequency, rate or extent of neuron death.\" [GOC:rph, GOC:TermGenie]", "name": "negative regulation of neuron death"}	10	10	4.05429	0.0275694	BTG2,CTNNB1,GCLC,JAK2,JUN,MSH2,REL,RHOA,SIX4,STAMBP	1
negative regulation of neuron differentiation	info:{"super-categories": "['negative regulation of biological process', 'regulation of cellular process', 'regulation of developmental process', 'regulation of multicellular organismal process']", "namespace": "biological_process", "id": "GO:0045665", "def": "\"Any process that stops, prevents, or reduces the frequency, rate or extent of neuron differentiation.\" [GOC:go_curators]", "name": "neg…	10	10	4.35094	0.0375474	APP,CBFA2T2,CERS2,MEIS1,NOTCH1,PAFAH1B1,RHOA,RTN4,SOX9,THRB	1
neutrophil activation	info:{"super-categories": "['leukocyte activation', 'myeloid leukocyte activation']", "namespace": "biological_process", "id": "GO:0042119", "def": "\"The change in morphology and behavior of a neutrophil resulting from exposure to a cytokine, chemokine, cellular ligand, or soluble factor.\" [GOC:mgi_curators, ISBN:0781735149]", "name": "neutrophil activation"}	10	10	9.75006	0.526859	CMTM6,DSC1,GOLGA7,HSP90AA1,MLEC,RAC1,RAP1B,RAP2C,RHOA,VAPA	1
neutrophil activation involved in immune response	info:{"super-categories": "['cell activation involved in immune response', 'leukocyte activation', 'leukocyte activation involved in immune response', 'myeloid leukocyte activation']", "namespace": "biological_process", "id": "GO:0002283", "def": "\"The change in morphology and behavior of a neutrophil resulting from exposure to a cytokine, chemokine, cellular ligand, or soluble factor, leading t…	10	10	9.57207	0.509422	CMTM6,DSC1,GOLGA7,HSP90AA1,MLEC,RAC1,RAP1B,RAP2C,RHOA,VAPA	1
neutrophil degranulation	info:{"super-categories": "['cell activation involved in immune response', 'leukocyte activation', 'leukocyte activation involved in immune response', 'leukocyte degranulation', 'myeloid leukocyte activation', 'secretion by cell', 'transport']", "namespace": "biological_process", "id": "GO:0043312", "def": "\"The regulated exocytosis of secretory granules containing preformed mediators such as pr…	10	10	9.49296	0.500016	CMTM6,DSC1,GOLGA7,HSP90AA1,MLEC,RAC1,RAP1B,RAP2C,RHOA,VAPA	1
nucleobase-containing compound transport	info:{"super-categories": "['transport']", "namespace": "biological_process", "id": "GO:0015931", "def": "\"The directed movement of nucleobases, nucleosides, nucleotides and nucleic acids, into, out of or within a cell, or between cells, by means of some agent such as a transporter or pore.\" [GOC:ai]", "name": "nucleobase-containing compound transport"}	10	10	4.56849	0.0466154	BICD2,DDX19B,FMR1,HNRNPU,NUP42,NXT2,SLC25A33,TGFBR2,XPO7,ZC3H11A	1
positive regulation of chromosome organization	info:{"super-categories": "['positive regulation of biological process', 'regulation of cellular process']", "namespace": "biological_process", "id": "GO:2001252", "def": "\"Any process that activates or increases the frequency, rate or extent of chromosome organization.\" [GOC:obol]", "name": "positive regulation of chromosome organization"}	10	10	3.48075	0.0137972	ATM,CTNNB1,CTR9,EED,FMR1,HNRNPU,MAP3K4,NEK7,RPS6KA5,VEGFA	1
positive regulation of innate immune response	info:{"super-categories": "['positive regulation of biological process', 'regulation of immune system process', 'regulation of multi-organism process', 'regulation of response to stimulus']", "namespace": "biological_process", "id": "GO:0045089", "def": "\"Any process that activates or increases the frequency, rate or extent of the innate immune response, the organism's first line of defense agai…	10	10	6.54619	0.173618	ANKRD17,AP1G1,BTRC,CADM1,HSP90B1,PAK3,PSPC1,RPS6KA5,RTN4,UBE2D3	1
positive regulation of protein kinase B signaling	info:{"super-categories": "['positive regulation of biological process', 'regulation of cellular process', 'regulation of response to stimulus', 'regulation of signaling']", "namespace": "biological_process", "id": "GO:0051897", "def": "\"Any process that activates or increases the frequency, rate or extent of protein kinase B signaling, a series of reactions mediated by the intracellular serine/…	10	10	3.26321	0.0104385	FGF2,FRS2,HSP90AA1,MET,MTOR,PIK3CB,PIK3CD,RAC1,RTN4,TGFBR1	1
positive regulation of secretion	info:{"super-categories": "['positive regulation of biological process', 'regulation of localization']", "namespace": "biological_process", "id": "GO:0051047", "def": "\"Any process that activates or increases the frequency, rate or extent of the controlled release of a substance from a cell or a tissue.\" [GOC:ai]", "name": "positive regulation of secretion"}	10	10	8.44478	0.380347	AP1G1,CADM1,CFTR,HFE,JAK2,PTGER4,RAB5A,RAB8B,RAC1,VEGFC	1
proteasomal protein catabolic process	info:{"super-categories": "['macromolecule metabolic process', 'organic substance catabolic process', 'organonitrogen compound metabolic process', 'protein metabolic process']", "namespace": "biological_process", "id": "GO:0010498", "def": "\"The chemical reactions and pathways resulting in the breakdown of a protein or peptide by hydrolysis of its peptide bonds that is mediated by the proteasome…	10	10	6.58574	0.176423	BTRC,CCNF,CTNNB1,FBXW7,HSP90B1,LTN1,TNFAIP1,UBE2A,UBE2B,UBE2D3	1
proteasome-mediated ubiquitin-dependent protein catabolic process	info:{"super-categories": "['cellular catabolic process', 'cellular macromolecule metabolic process', 'macromolecule metabolic process', 'organic substance catabolic process', 'organonitrogen compound metabolic process', 'protein metabolic process']", "namespace": "biological_process", "id": "GO:0043161", "def": "\"The chemical reactions and pathways resulting in the breakdown of a protein or pep…	10	10	6.20998	0.145165	BTRC,CCNF,CTNNB1,FBXW7,HSP90B1,LTN1,TNFAIP1,UBE2A,UBE2B,UBE2D3	1
regulation of DNA biosynthetic process	info:{"super-categories": "['regulation of cellular process', 'regulation of metabolic process']", "namespace": "biological_process", "id": "GO:2000278", "def": "\"Any process that modulates the frequency, rate or extent of DNA biosynthetic process.\" [GOC:obol]", "name": "regulation of DNA biosynthetic process"}	10	10	2.13592	0.00108528	ATM,CDKN1A,CTNNB1,DUSP1,FGF2,HNRNPU,HSP90AA1,MAP3K4,NEK7,PAK3	1
regulation of GTPase activity	info:{"super-categories": "['regulation of catalytic activity']", "namespace": "biological_process", "id": "GO:0043087", "def": "\"Any process that modulates the rate of GTP hydrolysis by a GTPase.\" [GOC:jl, GOC:mah]", "name": "regulation of GTPase activity"}	10	10	9.35452	0.48487	ARAP2,CCDC125,EZH2,JUN,MTOR,MTSS2,MYO9A,PAFAH1B1,TBC1D12,WNK1	1
regulation of cardiac muscle tissue development	info:{"super-categories": "['regulation of developmental process', 'regulation of multicellular organismal process']", "namespace": "biological_process", "id": "GO:0055024", "def": "\"Any process that modulates the frequency, rate or extent of cardiac muscle tissue development.\" [GOC:vk]", "name": "regulation of cardiac muscle tissue development"}	10	10	1.56238	0.000164118	FGF2,FRS2,MEIS1,MTOR,NOTCH1,PIM1,TBX20,TGFBR1,TGFBR2,TGFBR3	1
regulation of cellular component size	info:{"super-categories": "['regulation of anatomical structure size']", "namespace": "biological_process", "id": "GO:0032535", "def": "\"A process that modulates the size of a cellular component.\" [GOC:mah]", "name": "regulation of cellular component size"}	10	10	5.20135	0.0761466	CAPZB,CDC42EP4,MTOR,NCKAP1,PAK3,RAB5A,RAC1,RHOA,SPIRE1,WNT7A	1
regulation of dephosphorylation	info:{"super-categories": "['regulation of cellular process', 'regulation of metabolic process']", "namespace": "biological_process", "id": "GO:0035303", "def": "\"Any process that modulates the frequency, rate or extent of removal of phosphate groups from a molecule.\" [GOC:bf]", "name": "regulation of dephosphorylation"}	10	10	4.09384	0.0286491	CDH5,CNEP1R1,HSP90B1,JAK2,MTOR,PPP1R15B,PPP2R2A,PPP2R5E,PPP4R1,WNK1	1
regulation of epithelial cell differentiation	info:{"super-categories": "['regulation of cellular process', 'regulation of developmental process', 'regulation of multicellular organismal process']", "namespace": "biological_process", "id": "GO:0030856", "def": "\"Any process that modulates the frequency, rate or extent of epithelial cell differentiation.\" [GOC:mah]", "name": "regulation of epithelial cell differentiation"}	10	10	2.80833	0.00490926	CCND1,CDH5,CTNNB1,EZH2,NOTCH1,RUNX1,SOX9,VEGFA,ZEB1,ZEB2	1
regulation of gene expression, epigenetic	info:{"super-categories": "['regulation of metabolic process']", "namespace": "biological_process", "id": "GO:0040029", "def": "\"Any process that modulates the frequency, rate or extent of gene expression; the process is mitotically or meiotically heritable, or is stably self-propagated in the cytoplasm of a resting cell, and does not entail a change in DNA sequence.\" [PMID:10521337, PMID:11498…	10	10	3.73785	0.0188742	AEBP2,AGO4,ARID1A,CTNNB1,DNMT3A,EED,EZH2,HNRNPU,SMARCA5,SMARCD1	1
regulation of generation of precursor metabolites and energy	info:{"super-categories": "['regulation of cellular process', 'regulation of metabolic process']", "namespace": "biological_process", "id": "GO:0043467", "def": "\"Any process that modulates the frequency, rate or extent of the chemical reactions and pathways resulting in the formation of precursor metabolites, substances from which energy is derived, and the processes involved in the liberation …	10	10	3.06544	0.00769961	APP,DDIT4,DYRK2,MTOR,NUP42,PRDM16,PRKAA1,RHOA,SLC25A33,ZBTB7A	1
regulation of hormone levels	info:{"super-categories": "[]", "namespace": "biological_process", "id": "GO:0010817", "def": "\"Any process that modulates the levels of hormone within an organism or a tissue. A hormone is any substance formed in very small amounts in one specialized organ or group of cells and carried (sometimes in the bloodstream) to another organ or group of cells in the same organism, upon which it has a sp…	10	10	10.3632	0.548073	ACVR2B,CFTR,HFE,JAK2,PLEKHA1,RAB11FIP1,RAB8B,RAC1,SGPL1,TRERF1	0
regulation of intracellular transport	info:{"super-categories": "['regulation of localization']", "namespace": "biological_process", "id": "GO:0032386", "def": "\"Any process that modulates the frequency, rate or extent of the directed movement of substances within cells.\" [GOC:mah]", "name": "regulation of intracellular transport"}	10	10	6.80329	0.196629	CD81,FBXW7,MAP2K1,PPP1CC,PRKAA1,PTGS2,RIOK2,SREBF2,UBE2D3,USP36	1
regulation of muscle cell differentiation	info:{"super-categories": "['regulation of cellular process', 'regulation of developmental process']", "namespace": "biological_process", "id": "GO:0051147", "def": "\"Any process that modulates the frequency, rate or extent of muscle cell differentiation.\" [CL:0000187, GOC:ai]", "name": "regulation of muscle cell differentiation"}	10	10	2.96655	0.00644196	ANKRD17,CAPN2,CTNNB1,EZH2,FRS2,MTOR,NOTCH1,PIAS1,SRF,ZEB1	1
regulation of organ growth	info:{"super-categories": "['regulation of developmental process', 'regulation of growth', 'regulation of multicellular organismal process']", "namespace": "biological_process", "id": "GO:0046620", "def": "\"Any process that modulates the frequency, rate or extent of growth of an organ of an organism.\" [GOC:bf, GOC:tb]", "name": "regulation of organ growth"}	10	10	1.83926	0.000446102	BCL2L11,FGF2,MEIS1,MTOR,NOTCH1,PIM1,TBX20,TGFBR1,TGFBR2,TGFBR3	1
regulation of protein ubiquitination	info:{"super-categories": "['regulation of cellular process', 'regulation of metabolic process']", "namespace": "biological_process", "id": "GO:0031396", "def": "\"Any process that modulates the frequency, rate or extent of the addition of ubiquitin groups to a protein.\" [GOC:mah]", "name": "regulation of protein ubiquitination"}	10	10	3.93562	0.0240911	CTR9,DNAJA1,FBXW7,GCLC,HSP90AA1,MTOR,N4BP1,RNF111,TGFBR1,XIAP	1
regulation of reactive oxygen species metabolic process	info:{"super-categories": "['regulation of cellular process', 'regulation of metabolic process']", "namespace": "biological_process", "id": "GO:2000377", "def": "\"Any process that modulates the frequency, rate or extent of reactive oxygen species metabolic process.\" [GOC:mah]", "name": "regulation of reactive oxygen species metabolic process"}	10	10	3.50053	0.0140951	CDKN1A,HSP90AA1,JAK2,MT-CO2,MTOR,PTGS2,RAC1,RHOA,SLC25A33,TGFBR2	1
response to UV	info:{"super-categories": "['response to radiation']", "namespace": "biological_process", "id": "GO:0009411", "def": "\"Any process that results in a change in state or activity of a cell or an organism (in terms of movement, secretion, enzyme production, gene expression, etc.) as a result of an ultraviolet radiation (UV light) stimulus. Ultraviolet radiation is electromagnetic radiation with a w…	10	10	2.68967	0.00395538	CCND1,CDKN1A,FMR1,MAP3K4,MSH2,N4BP1,PRKAA1,PTGS2,UBE2A,UBE2B	1
response to carbohydrate	info:{"super-categories": "['response to organic substance', 'response to oxygen-containing compound']", "namespace": "biological_process", "id": "GO:0009743", "def": "\"Any process that results in a change in state or activity of a cell or an organism (in terms of movement, secretion, enzyme production, gene expression, etc.) as a result of a carbohydrate stimulus.\" [GOC:jl]", "name": "response…	10	10	3.16432	0.00916845	ACVR2B,GCLC,GPAM,PRKAA1,PTGS2,RAP1B,RHOA,RMI1,SRF,TGFBR2	1
response to purine-containing compound	info:{"super-categories": "['response to nitrogen compound', 'response to organic substance']", "namespace": "biological_process", "id": "GO:0014074", "def": "\"Any process that results in a change in state or activity of a cell or an organism (in terms of movement, secretion, enzyme production, gene expression, etc.) as a result of a purine-containing compound stimulus.\" [CHEBI:26401, GOC:ef]",…	10	10	3.0061	0.00698418	APP,CFTR,CPS1,DUSP1,FOS,HSP90B1,JUN,PRKAA1,PTGS2,RAP1B	1
steroid hormone mediated signaling pathway	info:{"super-categories": "['hormone-mediated signaling pathway', 'regulation of cellular process']", "namespace": "biological_process", "id": "GO:0043401", "def": "\"A series of molecular signals mediated by a steroid hormone binding to a receptor.\" [PMID:12606724]", "name": "steroid hormone mediated signaling pathway"}	10	10	2.31391	0.00170509	ARID1A,CTNNB1,DNAJA1,JAK2,NR2F2,NR2F6,PIAS1,RHOA,RORA,THRB	1
RNA transport	info:{"super-categories": "['establishment of RNA localization', 'transport']", "namespace": "biological_process", "id": "GO:0050658", "def": "\"The directed movement of RNA, ribonucleic acids, into, out of or within a cell, or between cells, by means of some agent such as a transporter or pore.\" [GOC:ai]", "name": "RNA transport"}	9	9	3.65875	0.0356263	BICD2,DDX19B,FMR1,HNRNPU,NUP42,NXT2,TGFBR2,XPO7,ZC3H11A	1
ameboidal-type cell migration	info:{"super-categories": "['cell migration', 'cell motility']", "namespace": "biological_process", "id": "GO:0001667", "def": "\"Cell migration that is accomplished by extension and retraction of a pseudopodium.\" [GOC:dph]", "name": "ameboidal-type cell migration"}	9	9	3.10499	0.0180093	ARID5B,FGF2,PAFAH1B1,RHOA,SGPL1,SRF,TGFBR1,VEGFA,ZEB2	1
cell cycle phase transition	info:{"super-categories": "[]", "namespace": "biological_process", "id": "GO:0044770", "def": "\"The cell cycle process by which a cell commits to entering the next cell cycle phase.\" [GOC:mtg_cell_cycle]", "name": "cell cycle phase transition"}	9	9	5.10247	0.118449	BTRC,CCND1,CCNF,CDC7,CDKN1A,HSP90AA1,PAFAH1B1,PIAS1,PPP2R2A	1
[truncated: 1,104 more rows]

## Sheet: GO_-_Molecular_Function
#Name	Reference	Hits	Score	Expected Score	P-value	Info	Regulation_direction
[truncated: 270 more rows]

[truncated: 1 more sheets: GO_-_Cellular_Component]
